# Supplementary material for: Crystal structures of (S)-(−)-1-(4-chloro­phen­yl)-N-[(pyridin-2-yl)methyl­idene]ethan-1-amine and its cis-di­chlorido­{(S)-(−)-1-(4-chloro­phen­yl)-N-[(pyridin-2-yl)methyl­idene]ethan-1-amine}palladium(II) complex
Source: Acta Crystallogr E Crystallogr Commun. 2026 Jan 8;82(Pt 2):143–7. doi: 10.1107/S2056989025011430 (PMC12874261; doi:10.1107/S2056989025011430)
Supplement: Supplementary file 1 [file e-82-00143-sup1.cif]

##############################################################################
#                                                                            #
# This CIF contains the data in a paper accepted for publication in          #
# Acta Crystallographica Section E. It conforms to the requirements of       #
# Notes for Authors for Acta Crystallographica Section E, and has been       #
# peer reviewed under the auspices of the IUCr Commission on Journals.       #
#                                                                            #
# Full details of the Crystallographic Information File format               #
# are given in the paper "The Crystallographic Information File (CIF):       #
# a New Standard Archive File for Crystallography" by S. R. Hall, F. H.      #
# Allen and I. D. Brown [Acta Cryst. (1991), A47, 655-685].                  #
#                                                                            #
# The current version of the core CIF dictionary is obtainable from          #
# ftp://ftp.iucr.org/pub/cif_core.dic.                                       #
#                                                                            #
# Software is freely available for graphical display of the structure(s)     #
# in this CIF. For information consult the CIF software page                 #
# http://www.iucr.org/resources/cif/software.                                #
#                                                                            #
# This file may be used for bona fide research purposes within the           #
# scientific community so long as proper attribution is given to the journal # 
# article from which it was obtained.                                        #
#                                                                            #
##############################################################################
data_im-i-l_mo
_audit_creation_method
;
Olex2 1.3
(compiled 2020.11.12 svn.r5f609507 for OlexSys, GUI svn.r6408)
;
_chemical_name_systematic
;\
(<i>S</i>)-(-)-1-(4-Chlorophenyl)-<i>N</i>-[(pyridin-2-yl)methylidene]\
ethan-1-amine
;
_chemical_name_common     ?
_chemical_formula_moiety     'C14 H13 Cl N2'
_chemical_formula_sum     'C14 H13 Cl N2'
_chemical_formula_iupac     'C14 H13 Cl N2'
_chemical_formula_weight     244.71
_chemical_melting_point     ?
_chemical_absolute_configuration     syn
_space_group_crystal_system     monoclinic
_space_group_name_H-M_alt     'P 1 21 1'
_space_group_name_Hall     'P 2yb'
loop_
    _space_group_symop_operation_xyz
    'x, y, z'
    '-x, y+1/2, -z'
_cell_length_a     5.6763(2)
_cell_length_b     8.5159(4)
_cell_length_c     13.7606(6)
_cell_angle_alpha     90
_cell_angle_beta     89.226(4)
_cell_angle_gamma     90
_cell_volume     665.11(5)
_cell_formula_units_Z     2
_cell_measurement_reflns_used     6050
_cell_measurement_theta_min     3.5890
_cell_measurement_theta_max     21.2580
_cell_measurement_temperature     293(2)
_exptl_crystal_description     block
_exptl_crystal_colour     colourless
_exptl_crystal_size_max     0.7
_exptl_crystal_size_mid     0.591
_exptl_crystal_size_min     0.082
_exptl_crystal_density_diffrn     1.222
_exptl_crystal_density_meas     ?
_exptl_crystal_density_method     ?
_exptl_crystal_F_000     256
loop_
    _exptl_crystal_face_index_h
    _exptl_crystal_face_index_k
    _exptl_crystal_face_index_l
    _exptl_crystal_face_perp_dist
    8 -2 -1 0.2720
    -8 1 1 0.3605
    0 -12 3 0.3333
    0 1 19 0.0577
    6 7 8 0.3610
    8 -4 -1 0.2615
    4 -10 2 0.3018
    0 -1 -19 0.0246
    0 12 5 0.2344
    -1 11 6 0.2353
    -6 -7 4 0.4689
    6 -1 12 0.2338
    -1 7 -15 0.1937
    -7 0 -10 0.3138
_exptl_absorpt_coefficient_mu     0.267
_exptl_absorpt_correction_type     gaussian
_exptl_absorpt_process_details
;
[CrysAlisPro (Rigaku OD, 2015) using a multifaceted crystal
  model based on expressions derived by Clark & Reid (1995)]
;
_exptl_absorpt_correction_T_min     0.923
_exptl_absorpt_correction_T_max     0.989
_diffrn_ambient_temperature     293(2)
_diffrn_source     ?
_diffrn_radiation_type     MoK\a
_diffrn_radiation_wavelength     0.71073
_diffrn_measurement_device_type     'Xcalibur, Atlas, Gemini'
_diffrn_measurement_device     'four-circle diffractometer'
_diffrn_measurement_method     '\w scans'
_diffrn_detector_area_resol_mean     10.5564
_diffrn_reflns_number     41587
_diffrn_reflns_av_R_equivalents     0.0501
_diffrn_reflns_av_unetI/netI     0.0261
_diffrn_reflns_theta_min     2.961
_diffrn_reflns_theta_max     29.568
_diffrn_reflns_theta_full     25.242
_diffrn_measured_fraction_theta_max     0.999
_diffrn_measured_fraction_theta_full     0.998
_diffrn_reflns_limit_h_min     -7
_diffrn_reflns_limit_h_max     7
_diffrn_reflns_limit_k_min     -11
_diffrn_reflns_limit_k_max     11
_diffrn_reflns_limit_l_min     -19
_diffrn_reflns_limit_l_max     19
_refine_special_details     ?
_reflns_number_total     3728
_reflns_number_gt     2109
_reflns_threshold_expression     'I > 2\s(I)'
_refine_ls_structure_factor_coef     Fsqd
_refine_ls_matrix_type     full
_refine_ls_R_factor_all     0.0884
_refine_ls_R_factor_gt     0.0425
_refine_ls_wR_factor_gt     0.1010
_refine_ls_wR_factor_ref     0.1225
_refine_ls_goodness_of_fit_ref     1.009
_refine_ls_restrained_S_all     1.008
_refine_ls_number_reflns     3728
_refine_ls_number_parameters     155
_refine_ls_number_restraints     1
_refine_ls_hydrogen_treatment     constr
_refine_ls_weighting_scheme     calc
_refine_ls_weighting_details
              'w=1/[\s^2^(Fo^2^)+(0.0513P)^2^+0.0411P] where P=(Fo^2^+2Fc^2^)/3'
_atom_sites_solution_hydrogens     geom
_atom_sites_solution_primary     direct
_atom_sites_solution_secondary     ?
_refine_ls_shift/su_max     0.000
_refine_ls_shift/su_mean     0.000
_refine_diff_density_max     0.150
_refine_diff_density_min     -0.193
_refine_ls_extinction_method     none
_refine_ls_extinction_coef     .
_refine_ls_abs_structure_details
;
Flack <i>x</i> determined using 770 quotients
[(<i>I</i>^+^)-(<i>I</i>^-^)]/[(<i>I</i>^+^)+(<i>I</i>^-^)]
(Parsons <i>et al.</i>,  2013)
;
_refine_ls_abs_structure_Flack     -0.03(3)
loop_
    _atom_type_symbol
    _atom_type_description
    _atom_type_scat_dispersion_real
    _atom_type_scat_dispersion_imag
    _atom_type_scat_source
    'C' 'C' 0.0033 0.0016
                         'International Tables Vol C Tables 4.2.6.8 and 6.1.1.4'
    'H' 'H' 0.0000 0.0000
                         'International Tables Vol C Tables 4.2.6.8 and 6.1.1.4'
    'Cl' 'Cl' 0.1484 0.1585
                         'International Tables Vol C Tables 4.2.6.8 and 6.1.1.4'
    'N' 'N' 0.0061 0.0033
                         'International Tables Vol C Tables 4.2.6.8 and 6.1.1.4'
_computing_data_collection
;
CrysAlisPro (Rigaku OD, 2015)
;
_computing_cell_refinement
;
CrysAlisPro (Rigaku OD, 2015)
;
_computing_data_reduction
;
CrysAlisPro (Rigaku OD, 2015)
;
_computing_structure_solution
;
SHELXS (Sheldrick, 2008)
;
_computing_structure_refinement
;
SHELXL (Sheldrick, 2015)
;
_computing_molecular_graphics
;
Olex2 (Dolomanov <i>et al.</i>,  2009)
;
_computing_publication_material
;
Olex2 (Dolomanov <i>et al.</i>,  2009)
;
loop_
    _atom_site_type_symbol
    _atom_site_label
    _atom_site_fract_x
    _atom_site_fract_y
    _atom_site_fract_z
    _atom_site_U_iso_or_equiv
    _atom_site_adp_type
    _atom_site_calc_flag
    _atom_site_occupancy
    _atom_site_disorder_assembly
    _atom_site_disorder_group
    C C1 0.0976(5) 0.3440(3) 0.0974(2) 0.0655(7) Uani d 1 . .
    C C2 0.0177(6) 0.4177(4) 0.0148(3) 0.0787(9) Uani d 1 . .
    H H2 -0.121009 0.475688 0.018249 0.094 Uiso calc 1 . .
    C C3 0.1379(6) 0.4075(4) -0.0723(2) 0.0817(9) Uani d 1 . .
    H H3 0.081007 0.457479 -0.127286 0.098 Uiso calc 1 . .
    C C4 0.3412(5) 0.3233(4) -0.0769(2) 0.0761(8) Uani d 1 . .
    C C5 0.4257(5) 0.2472(4) 0.0028(3) 0.0803(9) Uani d 1 . .
    H H5 0.564010 0.189009 -0.001640 0.096 Uiso calc 1 . .
    C C6 0.3029(5) 0.2578(4) 0.0903(2) 0.0737(8) Uani d 1 . .
    H H6 0.359586 0.206240 0.144757 0.088 Uiso calc 1 . .
    C C7 -0.0352(6) 0.3630(4) 0.1930(2) 0.0787(9) Uani d 1 . .
    H H7 -0.202014 0.381664 0.179750 0.094 Uiso calc 1 . .
    C C8 0.0618(11) 0.5022(5) 0.2504(3) 0.1252(17) Uani d 1 . .
    H H8A 0.222867 0.482028 0.266844 0.188 Uiso calc 1 . .
    H H8B -0.030054 0.516170 0.308868 0.188 Uiso calc 1 . .
    H H8C 0.053493 0.595577 0.211571 0.188 Uiso calc 1 . .
    C C9 -0.1914(6) 0.1824(4) 0.3011(2) 0.0663(7) Uani d 1 . .
    H H9 -0.329443 0.240387 0.295643 0.080 Uiso calc 1 . .
    C C10 -0.1902(5) 0.0462(3) 0.36642(19) 0.0594(6) Uani d 1 . .
    C C11 -0.0015(5) -0.0557(4) 0.3716(2) 0.0669(7) Uani d 1 . .
    H H11 0.132864 -0.040192 0.333388 0.080 Uiso calc 1 . .
    C C12 -0.0170(6) -0.1810(4) 0.4350(2) 0.0814(9) Uani d 1 . .
    H H12 0.106259 -0.252454 0.439271 0.098 Uiso calc 1 . .
    C C13 -0.2142(6) -0.1989(4) 0.4910(3) 0.0869(10) Uani d 1 . .
    H H13 -0.227604 -0.281927 0.534612 0.104 Uiso calc 1 . .
    C C14 -0.3901(6) -0.0935(5) 0.4818(3) 0.0886(11) Uani d 1 . .
    H H14 -0.524419 -0.107066 0.520363 0.106 Uiso calc 1 . .
    Cl Cl1 0.4936(2) 0.31179(16) -0.18694(8) 0.1191(5) Uani d 1 . .
    N N1 -0.0140(5) 0.2236(3) 0.25224(19) 0.0705(7) Uani d 1 . .
    N N2 -0.3844(4) 0.0290(4) 0.42131(19) 0.0780(7) Uani d 1 . .
loop_
    _atom_site_aniso_label
    _atom_site_aniso_U_11
    _atom_site_aniso_U_22
    _atom_site_aniso_U_33
    _atom_site_aniso_U_12
    _atom_site_aniso_U_13
    _atom_site_aniso_U_23
    C1 0.0727(17) 0.0552(16) 0.0689(16) -0.0081(14) -0.0095(13) 0.0102(13)
    C2 0.0786(19) 0.0687(19) 0.089(2) 0.0115(17) -0.0045(17) 0.0194(17)
    C3 0.083(2) 0.084(2) 0.078(2) 0.0062(18) -0.0061(16) 0.0253(18)
    C4 0.0718(19) 0.079(2) 0.0778(19) -0.0078(17) 0.0008(14) 0.0155(19)
    C5 0.0637(18) 0.085(2) 0.092(2) 0.0029(16) -0.0035(16) 0.0198(19)
    C6 0.0710(18) 0.073(2) 0.077(2) -0.0041(16) -0.0151(15) 0.0194(16)
    C7 0.098(2) 0.0607(19) 0.078(2) 0.0026(16) -0.0048(18) 0.0099(16)
    C8 0.207(5) 0.075(3) 0.094(3) -0.023(3) 0.015(3) -0.006(2)
    C9 0.0741(18) 0.0676(18) 0.0571(16) 0.0094(14) -0.0010(14) -0.0044(14)
    C10 0.0662(16) 0.0598(15) 0.0521(14) -0.0023(14) -0.0023(12) -0.0068(13)
    C11 0.0653(16) 0.0674(18) 0.0679(18) 0.0005(15) 0.0007(13) -0.0045(14)
    C12 0.086(2) 0.0700(19) 0.088(2) 0.0046(18) -0.0147(17) 0.0074(19)
    C13 0.088(2) 0.083(2) 0.090(2) -0.013(2) -0.0135(18) 0.026(2)
    C14 0.077(2) 0.112(3) 0.077(2) -0.013(2) 0.0066(16) 0.025(2)
    Cl1 0.1121(8) 0.1502(11) 0.0944(7) 0.0124(7) 0.0247(5) 0.0234(7)
    N1 0.0841(17) 0.0614(14) 0.0660(16) -0.0001(13) -0.0015(13) 0.0072(12)
    N2 0.0670(15) 0.0952(19) 0.0717(16) 0.0036(14) 0.0064(12) 0.0052(16)
_geom_special_details
;
 All esds (except the esd in the dihedral angle between two l.s. planes)
 are estimated using the full covariance matrix.  The cell esds are taken
 into account individually in the estimation of esds in distances, angles
 and torsion angles; correlations between esds in cell parameters are only
 used when they are defined by crystal symmetry.  An approximate (isotropic)
 treatment of cell esds is used for estimating esds involving l.s. planes.
;
loop_
    _geom_bond_atom_site_label_1
    _geom_bond_atom_site_label_2
    _geom_bond_site_symmetry_2
    _geom_bond_distance
    _geom_bond_publ_flag
    C1 C2 . 1.380(4) ?
    C1 C6 . 1.380(4) ?
    C1 C7 . 1.516(4) ?
    C2 H2 . 0.9300 ?
    C2 C3 . 1.374(5) ?
    C3 H3 . 0.9300 ?
    C3 C4 . 1.359(5) ?
    C4 C5 . 1.366(4) ?
    C4 Cl1 . 1.737(3) ?
    C5 H5 . 0.9300 ?
    C5 C6 . 1.386(5) ?
    C6 H6 . 0.9300 ?
    C7 H7 . 0.9800 ?
    C7 C8 . 1.531(6) ?
    C7 N1 . 1.446(4) ?
    C8 H8A . 0.9600 ?
    C8 H8B . 0.9600 ?
    C8 H8C . 0.9600 ?
    C9 H9 . 0.9300 ?
    C9 C10 . 1.467(4) ?
    C9 N1 . 1.253(4) ?
    C10 C11 . 1.381(4) ?
    C10 N2 . 1.336(3) ?
    C11 H11 . 0.9300 ?
    C11 C12 . 1.380(5) ?
    C12 H12 . 0.9300 ?
    C12 C13 . 1.359(4) ?
    C13 H13 . 0.9300 ?
    C13 C14 . 1.350(5) ?
    C14 H14 . 0.9300 ?
    C14 N2 . 1.334(5) ?
loop_
    _geom_angle_atom_site_label_1
    _geom_angle_atom_site_label_2
    _geom_angle_atom_site_label_3
    _geom_angle_site_symmetry_1
    _geom_angle_site_symmetry_3
    _geom_angle
    _geom_angle_publ_flag
    C2 C1 C7 . . 120.1(3) ?
    C6 C1 C2 . . 118.0(3) ?
    C6 C1 C7 . . 121.9(3) ?
    C1 C2 H2 . . 119.2 ?
    C3 C2 C1 . . 121.7(3) ?
    C3 C2 H2 . . 119.2 ?
    C2 C3 H3 . . 120.5 ?
    C4 C3 C2 . . 119.0(3) ?
    C4 C3 H3 . . 120.5 ?
    C3 C4 C5 . . 121.3(3) ?
    C3 C4 Cl1 . . 118.9(3) ?
    C5 C4 Cl1 . . 119.8(3) ?
    C4 C5 H5 . . 120.4 ?
    C4 C5 C6 . . 119.3(3) ?
    C6 C5 H5 . . 120.4 ?
    C1 C6 C5 . . 120.7(3) ?
    C1 C6 H6 . . 119.6 ?
    C5 C6 H6 . . 119.6 ?
    C1 C7 H7 . . 109.0 ?
    C1 C7 C8 . . 110.6(3) ?
    C8 C7 H7 . . 109.0 ?
    N1 C7 C1 . . 110.9(3) ?
    N1 C7 H7 . . 109.0 ?
    N1 C7 C8 . . 108.2(3) ?
    C7 C8 H8A . . 109.5 ?
    C7 C8 H8B . . 109.5 ?
    C7 C8 H8C . . 109.5 ?
    H8A C8 H8B . . 109.5 ?
    H8A C8 H8C . . 109.5 ?
    H8B C8 H8C . . 109.5 ?
    C10 C9 H9 . . 118.7 ?
    N1 C9 H9 . . 118.7 ?
    N1 C9 C10 . . 122.7(3) ?
    C11 C10 C9 . . 122.6(3) ?
    N2 C10 C9 . . 115.0(3) ?
    N2 C10 C11 . . 122.4(3) ?
    C10 C11 H11 . . 120.8 ?
    C12 C11 C10 . . 118.4(3) ?
    C12 C11 H11 . . 120.8 ?
    C11 C12 H12 . . 120.3 ?
    C13 C12 C11 . . 119.4(3) ?
    C13 C12 H12 . . 120.3 ?
    C12 C13 H13 . . 120.8 ?
    C14 C13 C12 . . 118.5(3) ?
    C14 C13 H13 . . 120.8 ?
    C13 C14 H14 . . 117.8 ?
    N2 C14 C13 . . 124.5(3) ?
    N2 C14 H14 . . 117.8 ?
    C9 N1 C7 . . 117.4(3) ?
    C14 N2 C10 . . 116.9(3) ?
loop_
    _geom_torsion_atom_site_label_1
    _geom_torsion_atom_site_label_2
    _geom_torsion_atom_site_label_3
    _geom_torsion_atom_site_label_4
    _geom_torsion_site_symmetry_1
    _geom_torsion_site_symmetry_2
    _geom_torsion_site_symmetry_3
    _geom_torsion_site_symmetry_4
    _geom_torsion
    _geom_torsion_publ_flag
    C1 C2 C3 C4 . . . . -0.3(5) ?
    C1 C7 N1 C9 . . . . -142.4(3) ?
    C2 C1 C6 C5 . . . . 0.6(5) ?
    C2 C1 C7 C8 . . . . -91.5(4) ?
    C2 C1 C7 N1 . . . . 148.5(3) ?
    C2 C3 C4 C5 . . . . 0.9(5) ?
    C2 C3 C4 Cl1 . . . . -179.6(3) ?
    C3 C4 C5 C6 . . . . -0.8(5) ?
    C4 C5 C6 C1 . . . . 0.0(5) ?
    C6 C1 C2 C3 . . . . -0.4(5) ?
    C6 C1 C7 C8 . . . . 86.6(4) ?
    C6 C1 C7 N1 . . . . -33.4(4) ?
    C7 C1 C2 C3 . . . . 177.7(3) ?
    C7 C1 C6 C5 . . . . -177.5(3) ?
    C8 C7 N1 C9 . . . . 96.1(4) ?
    C9 C10 C11 C12 . . . . -179.7(3) ?
    C9 C10 N2 C14 . . . . -179.9(3) ?
    C10 C9 N1 C7 . . . . -177.9(3) ?
    C10 C11 C12 C13 . . . . -1.0(5) ?
    C11 C10 N2 C14 . . . . -0.6(5) ?
    C11 C12 C13 C14 . . . . 0.7(5) ?
    C12 C13 C14 N2 . . . . -0.2(6) ?
    C13 C14 N2 C10 . . . . 0.2(5) ?
    Cl1 C4 C5 C6 . . . . 179.7(3) ?
    N1 C9 C10 C11 . . . . -6.7(4) ?
    N1 C9 C10 N2 . . . . 172.7(3) ?
    N2 C10 C11 C12 . . . . 1.0(4) ?
_shelx_space_group_comment
;
The symmetry employed for this shelxl refinement is uniquely defined
by the following loop, which should always be used as a source of
symmetry information in preference to the above space-group names.
They are only intended as comments.
;
_shelx_estimated_absorpt_T_min     0.835
_shelx_estimated_absorpt_T_max     0.978
_shelx_hkl_file
;
   0 -13   0   19.83   61.44   7
   0 -13   0  -70.95   55.36  11
   0 -13   1   18.14   56.87  11
   0 -13   1   99.81   85.00   7
   0 -13  -1   24.42   66.28   7
   0 -13  -2   34.17   52.71  11
   0 -13  -2   36.07   68.74   7
   0 -13   2   93.58   76.75   7
   0 -13   2    0.28   41.35  11
   0 -13   3   46.30   59.88   7
   0 -13  -3 -128.63   88.63   7
   0 -13   3   71.02   67.83  11
   0 -13   4 -100.50   71.73  11
   0 -13   5  104.60   78.11  11
   0 -12   0   53.02   66.60   7
   0 -12   0  -41.81   49.24  21
   0 -12   0 -102.15   59.06  12
   0 -12   0   24.46   43.81  18
   0 -12   0  144.29   70.93  17
   0 -12   0 -112.43   64.42  11
   0 -12   1   34.55   50.97  11
   0 -12   1   56.32   86.86   7
   0 -12  -1   15.43   58.39   7
   0 -12  -1   -2.53   40.92  17
   0 -12  -1  128.45   67.88  21
   0 -12  -1  133.88   65.45  12
   0 -12  -1  141.30   57.05  11
   0 -12  -1  126.47   75.46  18
   0 -12  -2  -28.72   42.22  21
   0 -12  -2   96.80   64.77  11
   0 -12  -2   82.84   54.29  12
   0 -12   2  -28.83   66.45   7
   0 -12  -2  -35.79   45.86  18
   0 -12  -2   76.41   73.61   7
   0 -12   2   -9.73   45.68  11
   0 -12  -2  129.81   66.53  17
   0 -12  -3  134.05   85.48   7
   0 -12  -3  157.16   74.03  18
   0 -12  -3  -96.38   66.86  12
   0 -12   3 -199.85  101.70   7
   0 -12  -3   22.12   41.55  11
   0 -12   3  134.74   92.47  11
   0 -12  -3 -136.32   74.52  17
   0 -12  -3  -85.21   55.64  21
   0 -12   4  197.32   96.94  11
   0 -12  -4  118.36   76.53   7
   0 -12   4 -127.85   87.30   7
   0 -12  -4  -38.69   52.98  12
   0 -12  -4   -5.08   35.74  18
   0 -12  -4  -43.51   49.15  21
   0 -12  -4   19.26   46.58  17
   0 -12  -4 -118.05   69.35  11
   0 -12  -5   99.11   75.02  21
   0 -12   5  140.87   82.16   7
   0 -12  -5   73.02   79.04   7
   0 -12  -5 -126.47   72.52  12
   0 -12   5  156.47   82.96  11
   0 -12  -5  166.35   77.52  11
   0 -12  -5  -68.80   63.48  17
   0 -12  -5  -69.54   66.60  18
   0 -12  -6   33.10   63.94   7
   0 -12  -6   17.94   49.28  18
   0 -12  -6  -10.23   45.64  21
   0 -12   6   95.56   68.40  11
   0 -12   6  101.03   74.46   7
   0 -12  -6  117.55   68.80  12
   0 -12  -6  -23.43   49.47  17
   0 -12  -7   16.20   43.63  21
   0 -12  -7   39.37   71.11   7
   0 -12  -7  -48.16   57.74  17
   0 -12  -7  -61.63   62.39  18
   0 -12   7  -31.56   58.55   7
   0 -12  -7    5.14   51.26  12
   0 -12   7  -44.48   57.29  11
   0 -12   8  -36.10   59.66  11
   0 -12  -8   -2.99   48.17  12
   0 -12  -8  106.50   72.18  21
   0 -12  -8    4.98   48.76   7
   0 -12  -8   71.25   64.73  18
   0 -12   8   27.47   63.32   7
   0 -12  -8   67.89   60.31  19
   0 -12  -8   83.39   71.13  17
   0 -12  -9   34.35   40.85  18
   0 -12  -9   -0.32   53.39  17
   0 -12  -9  123.59   76.82  12
   0 -12  -9  101.90   64.51  19
   0 -12  -9    7.00   23.56  21
   0 -12   9   -7.69   58.34  11
   0 -12 -10  -13.61   43.73  19
   0 -12 -10   23.43   49.92  18
   0 -12 -10  101.80   72.20  17
   0 -12 -10  100.68   77.10  12
   0 -12 -10 -129.21   83.12  21
   0 -11   0   -3.97   49.52   7
   0 -11   0   -2.38   47.45  11
   0 -11   0  -27.01   46.40  17
   0 -11   0    1.22   37.84  12
   0 -11   0   57.72   47.79  21
   0 -11   0  -48.47   44.76  18
   0 -11  -1   40.16   61.83   7
   0 -11  -1   -2.75   32.85  18
   0 -11  -1  -15.20   45.36  11
   0 -11   1   30.78   40.61  18
   0 -11   1   24.35   54.21   7
   0 -11   1  -27.20   43.34  12
   0 -11  -1   12.50   37.34  21
   0 -11  -1  -52.96   53.97  17
   0 -11   1  -21.97   39.35  17
   0 -11   1   -3.47   34.73  21
   0 -11  -1   52.12   50.86  12
   0 -11   1   -3.33   48.70  11
   0 -11  -2   79.49   68.45   7
   0 -11   2   12.98   50.62   7
   0 -11  -2   91.01   60.16  18
   0 -11   2   12.88   34.99  18
   0 -11   2   37.61   44.06  21
   0 -11  -2  -69.99   57.56  17
   0 -11  -2   86.06   59.63  12
   0 -11   2   21.91   38.24  17
   0 -11   2   52.16   67.54  11
   0 -11  -2   81.18   58.96  21
   0 -11  -2   61.02   51.58  11
   0 -11   2   79.31   53.76  12
   0 -11  -3   -1.58   26.97  18
   0 -11   3  -84.21   57.11  17
   0 -11   3    3.78   32.60  12
   0 -11  -3   -6.22   31.17  12
   0 -11   3  124.58   62.89  21
   0 -11   3   66.35   58.76  11
   0 -11  -3 -109.56   62.05  21
   0 -11   3   73.67   68.45   7
   0 -11  -3   23.39   70.45   7
   0 -11  -3    5.94   47.76  11
   0 -11  -3  -37.49   44.12  17
   0 -11   4   33.31   56.15   7
   0 -11  -4   56.31   50.36  11
   0 -11  -4   93.42   63.40  17
   0 -11  -4  -34.92   44.56  21
   0 -11   4   15.92   35.32  12
   0 -11  -4  -10.79   51.96   7
   0 -11  -4  -24.78   44.19  18
   0 -11  -4   -1.61   36.46  12
   0 -11   4  -64.62   49.39  21
   0 -11   4    3.44   43.75  11
   0 -11   4  -48.79   45.59  17
   0 -11   5   29.64   42.51  12
   0 -11  -5   -6.82   40.54  17
   0 -11  -5   71.61   55.03  12
   0 -11   5 -151.98   88.20  11
   0 -11   5   74.10   72.10   7
   0 -11  -5  -84.55   58.95  21
   0 -11   5   12.92   41.57  17
   0 -11  -5  -70.84   55.43  11
   0 -11   5   30.63   40.32  21
   0 -11  -5   -9.04   41.92  18
   0 -11  -5   55.12   53.44   7
   0 -11  -6 -119.81   68.39  19
   0 -11   6  -64.24   54.45  12
   0 -11   6   -7.71   37.40  21
   0 -11  -6   60.18   66.65   7
   0 -11  -6   45.09   54.14  17
   0 -11   6  101.87   75.87   7
   0 -11   6   66.24   52.50  17
   0 -11  -6   76.44   56.00  18
   0 -11  -6    8.07   40.02  12
   0 -11  -6   83.67   60.41  21
   0 -11   6   22.66   54.63  11
   0 -11  -7  -42.96   42.49  19
   0 -11  -7   49.36   70.40  17
   0 -11  -7   88.04   57.47  21
   0 -11   7   42.54   58.11  11
   0 -11  -7   51.96   69.99   7
   0 -11   7   49.25   66.61   7
   0 -11  -7  122.40   67.62  18
   0 -11  -7  -71.15   68.18  12
   0 -11  -8   28.03   49.63  19
   0 -11  -8  175.61   88.48  17
   0 -11  -8  -33.92   54.39  18
   0 -11  -8   16.64   48.65  21
   0 -11  -8 -116.52   81.71   7
   0 -11   8   39.27   59.49   7
   0 -11  -8   86.71   71.78  12
   0 -11   8  -81.62   77.40  11
   0 -11  -9  120.62   98.50   7
   0 -11   9   28.10   64.81   7
   0 -11   9  106.34   85.22  11
   0 -11  -9   91.86   70.95  21
   0 -11  -9  122.67   77.89  19
   0 -11  -9    0.89   41.63  18
   0 -11  -9    5.06   49.09  17
   0 -11  -9   -2.64   51.67  12
   0 -11 -10   24.42   59.03   7
   0 -11 -10   60.54   67.56  19
   0 -11 -10    3.77   45.09  18
   0 -11 -10    5.96   55.56  14
   0 -11 -10  -16.98   51.96  12
   0 -11  10   64.19   73.77   7
   0 -11 -10  150.37   85.97  21
   0 -11 -10   43.89   64.40  17
   0 -11  10  161.27   94.83  11
   0 -11  11  102.97   82.95   7
   0 -11 -11   97.69   76.57  17
   0 -11 -11   46.16   70.00   7
   0 -11 -11   -0.33   59.60  12
   0 -11 -11  -87.60   67.56  19
   0 -11 -11   46.31   59.98  21
   0 -11 -11  -33.77   52.81  18
   0 -11  11  -93.73   82.08  11
   0 -11 -11   -0.73   58.73  14
   0 -11 -12   56.32   61.20  12
   0 -11 -12 -117.08   69.96  18
   0 -11 -12   -0.34   50.16  19
   0 -11 -12   -4.50   31.32  21
   0 -11 -12  -13.89   51.48  17
   0 -11 -13  166.94   98.00  19
   0 -11 -13  -37.37   55.61  18
   0 -10   0   66.55   52.24  12
   0 -10   0  167.80   87.91   7
   0 -10   0   71.16   50.98  18
   0 -10   0   80.64   52.50  21
   0 -10   0  121.36   60.99  11
   0 -10   0  111.42   63.21  17
   0 -10  -1  -16.10   40.36  21
   0 -10   1   40.35   59.08  12
   0 -10   1   47.49   48.07  17
   0 -10   1  -14.30   45.37  11
   0 -10   1  -28.06   38.94  18
   0 -10  -1   17.69   42.58  17
   0 -10  -1    1.33   46.44  18
   0 -10   1   -0.94   56.14   7
   0 -10  -1    4.14   34.46  12
   0 -10  -1  -84.82   68.65   7
   0 -10  -1   36.97   48.10  11
   0 -10   1   49.99   42.99  21
   0 -10  -2  -36.69   43.19  11
   0 -10   2   52.11   43.83  21
   0 -10  -2  -69.34   61.95   7
   0 -10   2    0.20   54.58  11
   0 -10  -2  -17.32   35.15  18
   0 -10   2  162.99   71.93  18
   0 -10  -2   18.63   45.91  12
   0 -10   2   52.68   38.03  17
   0 -10   2  108.08   64.01  12
   0 -10   2    0.48   50.64   7
   0 -10  -2   44.73   42.95  21
   0 -10  -2   61.99   55.16  17
   0 -10   3   19.79   39.68  12
   0 -10   3   32.06   49.93   7
   0 -10  -3   51.87   49.89  17
   0 -10  -3   42.30   55.88   7
   0 -10  -3   83.09   57.21  18
   0 -10  -3   14.58   40.53  11
   0 -10   3   -6.80   34.51  21
   0 -10   3   34.17   51.99  11
   0 -10  -3    5.31   33.60  21
   0 -10   3   41.99   33.46  17
   0 -10  -3   39.36   43.32  12
   0 -10  -4   97.43   57.48  12
   0 -10   4  113.09   58.17  21
   0 -10   4  113.36   78.04  11
   0 -10  -4  100.44   63.04  18
   0 -10  -4  188.13   85.97  17
   0 -10  -4  158.26   83.24   7
   0 -10  -4  116.43   61.84  19
   0 -10   4  130.13   69.39  17
   0 -10   4  142.70   61.76  12
   0 -10  -4  147.52   69.31  21
   0 -10  -4  182.33   76.36  11
   0 -10   4  248.66  100.36   7
   0 -10  -5    7.55   39.20  21
   0 -10  -5   21.63   42.38  11
   0 -10  -5   23.20   40.62  12
   0 -10   5    1.70   39.33  17
   0 -10   5   62.77   57.14  11
   0 -10  -5   71.54   62.99   7
   0 -10   5 -111.36   59.82  21
   0 -10  -5   30.25   43.56  19
   0 -10   5  -38.62   47.13  12
   0 -10  -5   62.13   52.55  18
   0 -10  -5   46.39   51.38  17
   0 -10   5  -63.52   64.27   7
   0 -10  -6   24.26   54.32   7
   0 -10  -6   60.10   57.49  12
   0 -10  -6   31.71   40.69  19
   0 -10  -6  -60.23   50.94  18
   0 -10  -6    7.22   37.61  21
   0 -10  -6   78.68   60.19  17
   0 -10   6  -29.31   42.02  21
   0 -10   6   53.16   61.12  11
   0 -10   6   49.11   50.14  17
   0 -10   6  112.41   60.76  12
   0 -10   6  129.31   81.15   7
   0 -10  -7   34.56   49.98  19
   0 -10   7  -27.17   52.22   7
   0 -10  -7    2.81   48.50   7
   0 -10   7   14.77   36.34  12
   0 -10   7 -125.71   62.38  17
   0 -10   7   57.83   73.20  11
   0 -10  -7   29.05   46.67  12
   0 -10  -7   75.95   53.32  17
   0 -10   7  106.55   59.67  21
   0 -10  -7   46.15   50.65  18
   0 -10  -7   98.58   66.17  21
   0 -10  -8   -7.48   35.56  21
   0 -10  -8   -9.32   46.98  17
   0 -10   8   63.03   53.13  17
   0 -10  -8   13.59   38.25  19
   0 -10  -8   74.02   67.76  12
   0 -10  -8  -32.74   43.65  18
   0 -10   8    0.21   52.50  21
   0 -10  -8  -89.12   75.59   7
   0 -10   8  -70.43   70.62   7
   0 -10   8  -31.21   42.20  12
   0 -10   8  -61.03   64.92  11
   0 -10  -9   -6.22   42.59  12
   0 -10  -9    2.47   32.40  18
   0 -10   9  -49.65   50.67  12
   0 -10  -9  -59.09   55.89  21
   0 -10  -9  -25.42   44.90  19
   0 -10   9  -66.35   58.74  17
   0 -10  -9    7.38   42.48  17
   0 -10   9   -9.97   56.25   7
   0 -10   9   72.22   68.39  11
   0 -10   9  -70.21   52.12  21
   0 -10  -9  -50.76   64.38   7
   0 -10 -10  -59.66   63.33  12
   0 -10 -10  120.21   76.86  18
   0 -10  10    6.87   34.44  21
   0 -10 -10  -10.97   49.84  14
   0 -10 -10  117.86   70.83   7
   0 -10  10  152.75   73.32  12
   0 -10 -10   93.41   68.95  19
   0 -10 -10    6.90   49.93  17
   0 -10  10   67.92   73.87  11
   0 -10  10   36.74   62.73   7
   0 -10 -10   65.59   61.02  21
   0 -10  11   31.94   43.42  21
   0 -10 -11  -36.50   65.90  12
   0 -10  11  143.77   82.91   7
   0 -10 -11   68.36   66.88   7
   0 -10 -11   18.61   53.59  18
   0 -10  11   28.34   51.99  12
   0 -10 -11   67.62   66.08  19
   0 -10 -11   59.21   71.01  17
   0 -10 -11  163.54   94.38  14
   0 -10  11   -3.00   64.27  11
   0 -10 -11  -18.85   52.82  21
   0 -10 -12   83.81   73.56  12
   0 -10 -12   75.62   74.37  19
   0 -10 -12  -51.64   65.18  14
   0 -10 -12   60.25   69.15   7
   0 -10 -12   77.44   84.06  21
   0 -10 -12 -117.12   83.01  17
   0 -10  12  -34.84   63.70   7
   0 -10  12   55.00   67.08  11
   0 -10 -12   73.83   70.29  18
   0 -10 -13   90.64   66.63  21
   0 -10 -13  -80.35   70.29  17
   0 -10 -13  -14.99   44.70  18
   0 -10 -13  -61.37   59.59  14
   0 -10  13  -63.63   72.77   7
   0 -10  13  105.80   97.22  11
   0 -10 -13  -66.75   68.78  12
   0 -10 -13    5.33   55.11   7
   0 -10 -13   27.59   37.44  19
   0 -10 -14  126.82   75.32  19
   0 -10 -14 -124.90   90.41  17
   0 -10 -14  -45.51   62.63  14
   0 -10 -14   25.74   44.00  21
   0 -10 -14  -73.35   71.39  18
   0 -10 -14   32.93   61.60  12
   0  -9   0   10.46   39.64  11
   0  -9   0  -12.74   46.36  17
   0  -9   0   11.61   42.19  12
   0  -9   0  -21.17   36.71  21
   0  -9   0  -17.42   37.96  18
   0  -9   0   14.28   56.12   7
   0  -9  -1  195.55   72.94   7
   0  -9  -1  169.47   64.32  11
   0  -9   1  140.81   67.65   7
   0  -9   1  127.56   59.91  18
   0  -9   1  158.74   66.10  17
   0  -9   1  159.25   61.85  21
   0  -9   1  207.61   72.80  12
   0  -9  -1  195.15   72.63  17
   0  -9  -1  184.20   70.34  18
   0  -9   1  157.47   72.11  11
   0  -9  -1  167.92   72.61  21
   0  -9  -1  294.68   82.32  12
   0  -9   2  231.21   85.11  11
   0  -9   2   96.31   54.13  17
   0  -9  -2  127.45   58.45  21
   0  -9  -2  112.82   63.22  17
   0  -9   2  103.93   52.01  18
   0  -9   2  191.52   85.25   7
   0  -9  -2  176.47   71.75  12
   0  -9  -2  171.21   84.30   7
   0  -9  -2  208.21   72.85  18
   0  -9   2  179.48   63.72  21
   0  -9   2  120.10   53.78  12
   0  -9  -2  149.07   65.74  11
   0  -9  -3  177.97   65.39  19
   0  -9  -3  186.38   69.53  17
   0  -9  -3   49.31   42.62  18
   0  -9  -3  118.06   59.52  11
   0  -9  -3  150.63   81.44   7
   0  -9   3  141.55   73.89  11
   0  -9   3  204.19   70.81  17
   0  -9  -3   94.42   47.31  12
   0  -9   3  202.77   70.92  12
   0  -9   3  241.86   73.26  21
   0  -9   3  179.27   68.89  18
   0  -9   3   96.16   70.45   7
   0  -9  -3  201.25   71.28  21
   0  -9   4   34.99   38.62  17
   0  -9  -4  -11.20   36.64  21
   0  -9   4   -4.06   42.39  12
   0  -9   4   50.61   47.17  11
   0  -9  -4  119.73   69.45  17
   0  -9  -4   -6.42   34.46  19
   0  -9  -4   48.62   42.65  12
   0  -9   4   25.32   51.10   7
   0  -9   4   89.71   51.81  21
   0  -9  -4  121.40   62.35  18
   0  -9  -4   28.88   47.50   7
   0  -9  -4   41.18   35.84  11
   0  -9  -5    1.97   39.00  12
   0  -9   5   69.92   49.91  21
   0  -9   5   66.27   46.93  12
   0  -9   5    8.66   32.53  17
   0  -9  -5   45.87   44.74  11
   0  -9  -5   61.87   51.54  17
   0  -9  -5   31.04   51.17   7
   0  -9  -5   -4.17   35.85  21
   0  -9   5   51.72   55.08   7
   0  -9  -5   64.38   49.96  18
   0  -9  -5  124.90   61.64  19
   0  -9   5    9.20   46.66  11
   0  -9   6  113.36   58.84  17
   0  -9   6   26.94   38.34  21
   0  -9  -6   20.18   57.76   7
   0  -9  -6   24.73   40.48  19
   0  -9   6  154.20   83.15  11
   0  -9  -6   90.85   61.66  21
   0  -9   6  -15.74   44.89   7
   0  -9  -6    9.68   35.15  18
   0  -9   6    5.33   30.74  12
   0  -9  -6  -14.69   42.63  17
   0  -9  -6   23.87   41.23  12
   0  -9  -7   -7.45   49.90  19
   0  -9  -7    7.75   47.19  17
   0  -9  -7   64.78   54.61  12
   0  -9  -7   94.81   63.07  18
   0  -9  -7   49.77   58.86   7
   0  -9   7   -4.80   52.81  11
   0  -9   7   -8.92   34.86  12
   0  -9   7  -33.57   58.36   7
   0  -9   7  -27.75   37.17  21
   0  -9  -7    6.40   38.91  21
   0  -9   7   47.46   48.08  17
   0  -9   8  -13.96   40.38  12
   0  -9  -8  -22.38   43.44  21
   0  -9  -8   70.55   69.95  17
   0  -9  -8   47.25   45.80  18
   0  -9  -8   -1.39   54.98  12
   0  -9  -8   95.93   75.42   7
   0  -9   8   71.48   46.64  21
   0  -9   8   47.10   60.99  11
   0  -9   8   21.38   40.88  17
   0  -9   8   30.61   51.35   7
   0  -9  -8   -2.08   32.11  19
   0  -9  -9   18.60   47.70  19
   0  -9   9   48.74   51.86  12
   0  -9   9   34.65   42.03  21
   0  -9   9  -33.90   54.39  11
   0  -9   9   17.05   48.11   7
   0  -9   9   52.22   51.91  17
   0  -9  -9   67.81   64.10  12
   0  -9  -9   89.63   66.71  21
   0  -9  -9   98.85   70.56   7
   0  -9  -9   54.99   60.49  17
   0  -9  -9   98.85   69.18  18
   0  -9 -10  -22.59   45.44  18
   0  -9 -10  -32.44   46.19  19
   0  -9  10  128.34   64.94  12
   0  -9  10  -48.73   47.07   7
   0  -9 -10   65.31   54.03  21
   0  -9 -10   28.62   45.56  14
   0  -9  10   63.96   50.41  21
   0  -9 -10    7.32   48.27  17
   0  -9 -10   26.35   55.82   7
   0  -9 -10    5.17   61.28  12
   0  -9  10  166.13   86.22  11
   0  -9 -11  -65.23   59.76  18
   0  -9  11 -113.62   81.90   7
   0  -9  11  -95.64   58.91  21
   0  -9 -11  -52.91   62.25  17
   0  -9 -11 -130.85   77.32  21
   0  -9 -11   50.11   62.66  14
   0  -9  11 -135.63   70.41  12
   0  -9  11   54.40   64.85  11
   0  -9 -11   60.94   58.21  12
   0  -9 -11   47.64   53.69  19
   0  -9 -11   14.97   50.49   7
   0  -9 -12   39.54   53.14  14
   0  -9  12  -59.02   54.37  12
   0  -9 -12   90.05   70.14  12
   0  -9  12  -36.47   59.88  11
   0  -9 -12   85.01   75.90   7
   0  -9  12   14.76   34.59  21
   0  -9 -12    3.22   43.82  19
   0  -9 -12   77.82   79.24  17
   0  -9 -12  -84.18   67.72  21
   0  -9 -12   62.05   61.27  18
   0  -9 -13   88.06   70.14  18
   0  -9  13   36.86   57.12  12
   0  -9 -13  -15.53   56.57  17
   0  -9 -13  126.65   92.08   7
   0  -9 -13   92.46   92.39  12
   0  -9  13   11.88   36.28  21
   0  -9 -13   98.34   73.44  14
   0  -9 -13  -35.32   55.70  21
   0  -9 -13   71.72   63.23  19
   0  -9  13   60.00   70.80  11
   0  -9 -14   18.97   57.13  12
   0  -9  14 -108.78   69.72  12
   0  -9 -14  -21.23   62.61  21
   0  -9  14  -73.68   66.15  11
   0  -9 -14    4.29   51.00  17
   0  -9 -14   85.16   73.08  18
   0  -9  14   95.64   69.75  21
   0  -9 -14  -11.39   55.69  14
   0  -9 -14  102.69   90.00   7
   0  -9 -14   45.71   65.52  19
   0  -9 -15   81.16   79.55  21
   0  -9 -15  -90.43   67.04  17
   0  -9 -15  -58.75   56.87  14
   0  -9 -15    4.53   50.15  19
   0  -9 -15  160.41   94.44  18
   0  -9  15   33.03   62.69  11
   0  -9 -15  -84.88   69.25  12
   0  -9 -15   10.86   53.16   7
   0  -9 -16   87.60   66.67  19
   0  -9 -16    9.64   37.27  18
   0  -8   0  244.99   71.46  18
   0  -8   0  159.13   68.28  11
   0  -8   0  130.89   66.10   7
   0  -8   0  165.20   62.20  12
   0  -8   0  174.13   65.64  17
   0  -8   0  147.80   61.32  21
   0  -8  -1  413.80  101.69   7
   0  -8   1  178.70   65.01  17
   0  -8  -1  318.35   78.68  11
   0  -8  -1  366.27   89.98  21
   0  -8   1  305.65   77.38  12
   0  -8  -1  336.54   88.60  17
   0  -8  -1  289.36   77.43  12
   0  -8   1  303.54   82.60  11
   0  -8   1  242.86   70.99  18
   0  -8   1  299.17   91.93   7
   0  -8  -1  320.41   82.57  18
   0  -8   1  333.85   81.29  21
   0  -8  -2  132.11   60.15  17
   0  -8  -2  203.51   83.50   7
   0  -8  -2  337.61   89.66  21
   0  -8  -2  248.07   74.13  19
   0  -8  -2  280.98   79.21  18
   0  -8  -2  237.76   76.02  12
   0  -8   2  196.04   64.63  18
   0  -8   2  215.14   82.57   7
   0  -8  -2  246.79   72.03  11
   0  -8   2  233.89   71.79  17
   0  -8   2  248.27   71.39  12
   0  -8   2  226.37   67.24  21
   0  -8   2  249.49   75.89  11
   0  -8   3   58.25   63.54   7
   0  -8  -3   84.25   51.24  12
   0  -8   3   16.06   32.80  17
   0  -8   3   42.48   16.78  10
   0  -8  -3   39.48   46.20   7
   0  -8   3   26.34   49.73  11
   0  -8  -3   32.73   40.99  19
   0  -8   3   72.91   49.36  12
   0  -8   3   40.97   41.74  21
   0  -8  -3   98.92   54.78  17
   0  -8  -3   40.67   48.80  11
   0  -8  -3   28.05   37.91  18
   0  -8  -3    0.80   40.36  21
   0  -8   3   58.07   44.32  18
   0  -8  -4   50.49   49.21  17
   0  -8  -4   87.05   54.84  19
   0  -8  -4   75.56   47.39  18
   0  -8   4   40.81   17.44  10
   0  -8  -4   56.21   37.42  11
   0  -8   4   42.70   48.20  11
   0  -8   4   75.62   51.80  21
   0  -8   4   69.65   55.78   7
   0  -8  -4   50.41   52.78   7
   0  -8  -4  145.07   60.08  21
   0  -8  -4   62.79   47.79  12
   0  -8   4   97.98   49.47  12
   0  -8   4   36.53   41.21  17
   0  -8   5   27.62   20.46  10
   0  -8  -5  -65.13   57.87   7
   0  -8   5   28.40   17.21  16
   0  -8   5  -14.64   50.65   7
   0  -8  -5  -59.24   50.13  17
   0  -8   5  -15.16   44.12  17
   0  -8  -5    2.41   35.74  11
   0  -8   5    1.33   32.54  12
   0  -8  -5   -8.26   33.39  21
   0  -8   5   79.37   64.78  11
   0  -8   5    7.08   30.38  21
   0  -8  -5   -3.54   42.81  18
   0  -8  -5   52.47   45.99  12
   0  -8  -5   12.56   42.61  19
   0  -8  -6   76.83   57.66  18
   0  -8  -6   45.25   47.93  12
   0  -8  -6   96.26   66.06   7
   0  -8  -6   72.17   49.93  19
   0  -8   6  105.71   73.87   7
   0  -8   6   66.48   44.39  12
   0  -8   6   92.57   32.53  16
   0  -8  -6   58.51   50.76  17
   0  -8   6   59.23   44.87  17
   0  -8  -6   13.16   37.36  21
   0  -8   6   56.63   59.76  11
   0  -8   6   98.53   52.76  21
   0  -8  -7   -2.33   45.10  12
   0  -8  -7   14.60   33.96  19
   0  -8  -7   43.53   50.89   7
   0  -8  -7   36.84   44.25  18
   0  -8   7   68.48   51.67  21
   0  -8   7   46.11   46.35  12
   0  -8  -7   18.85   35.95  21
   0  -8   7   20.35   24.39  16
   0  -8   7   53.94   52.02  11
   0  -8   7  -52.67   45.80  17
   0  -8   7  -13.93   63.39   7
   0  -8  -7   16.47   41.74  17
   0  -8  -8   39.70   49.08  17
   0  -8  -8   38.85   43.15  19
   0  -8   8    3.75   26.88  16
   0  -8   8  -19.21   47.25  11
   0  -8   8    6.23   31.49  12
   0  -8  -8   25.73   43.59  18
   0  -8   8    2.76   29.13  21
   0  -8  -8  -38.90   49.55  21
   0  -8  -8   76.82   53.12  12
   0  -8   8   89.83   52.19  17
   0  -8   8    4.41   43.18   7
   0  -8  -8   29.10   49.66   7
   0  -8  -9   80.69   60.43  19
   0  -8  -9   27.06   39.11  17
   0  -8   9   25.21   31.68  21
   0  -8  -9  119.06   73.58   7
   0  -8   9   87.59   64.53  11
   0  -8  -9   50.90   50.21  21
   0  -8  -9   79.38   58.43  18
   0  -8   9  131.52   63.91  12
   0  -8   9   24.82   32.55  16
   0  -8  -9   59.57   53.45  12
   0  -8  10  140.42   77.13  11
   0  -8  10   -0.57   35.94  12
   0  -8 -10  -88.70   66.33   7
   0  -8 -10  -71.62   58.56  18
   0  -8  10  -31.70   35.38  16
   0  -8  10  -54.14   46.41  21
   0  -8 -10   50.15   56.57  17
   0  -8 -10   38.13   47.89  12
   0  -8 -10   -6.55   38.95  19
   0  -8 -10 -154.44   78.62  14
   0  -8 -10   16.27   44.90  21
   0  -8 -11   21.61   46.87  21
   0  -8 -11   66.49   54.95  17
   0  -8 -11   14.63   46.70  12
   0  -8 -11  -36.69   49.17  14
   0  -8  11   45.76   40.82  16
   0  -8  11  -34.01   42.11  12
   0  -8  11   50.46   41.93  21
   0  -8 -11  -27.13   51.08   7
   0  -8 -11   11.81   45.81  18
   0  -8 -11   -6.73   46.93  19
   0  -8  11 -106.94   73.21  11
   0  -8 -12  124.18   75.91  18
   0  -8 -12  227.67   87.27  12
   0  -8 -12   -2.40   47.13  19
   0  -8 -12  -66.47   60.42  14
   0  -8 -12  101.13   68.10  20
   0  -8 -12   73.74   64.86   7
   0  -8  12  -19.25   35.67  12
   0  -8 -12  -98.68   68.48  21
   0  -8  12   22.08   46.07  11
   0  -8  12    1.49   32.25  16
   0  -8 -12  -77.46   66.07  17
   0  -8  12   12.02   37.80  21
   0  -8 -13   62.14   65.64  18
   0  -8 -13  -22.85   55.66  20
   0  -8  13  104.34   70.78  11
   0  -8  13  -88.76   54.60  16
   0  -8  13   -3.10   38.31  21
   0  -8 -13  -17.42   57.12   7
   0  -8 -13   66.14   63.89  12
   0  -8 -13  -91.09   69.81  14
   0  -8 -13   59.11   65.57  17
   0  -8 -13  -85.88   71.95  21
   0  -8 -13  -12.22   54.09  19
   0  -8  13  -37.06   53.59  12
   0  -8 -14  -32.26   58.83  12
   0  -8  14  -17.19   46.00  16
   0  -8  14  -66.82   61.89  12
   0  -8 -14  113.67   81.29  17
   0  -8 -14    0.30   68.25  20
   0  -8 -14  108.75   79.11  14
   0  -8 -14   80.01   70.81  21
   0  -8  14  142.81   75.26  21
   0  -8  14  172.11   96.52  11
   0  -8 -14   29.26   61.64  18
   0  -8 -14  117.02   80.08  19
   0  -8 -14   61.46   63.28   7
   0  -8 -15  114.91   82.18  17
   0  -8 -15   34.47   57.40  21
   0  -8  15  116.96   79.91  11
   0  -8  15   37.61   51.30  16
   0  -8 -15  -68.16   68.08  18
   0  -8 -15   14.09   56.13  12
   0  -8  15    2.96   38.80  12
   0  -8 -15   71.46   67.04  14
   0  -8 -15    5.81   44.92  19
   0  -8  15   95.52   67.51  21
   0  -8 -15  -13.14   58.88   7
   0  -8 -15   13.30   47.46  20
   0  -8 -16  111.53   94.17   7
   0  -8  16   35.29   48.35  12
   0  -8 -16  118.73   81.90  17
   0  -8  16  -29.06   33.26  21
   0  -8  16   26.25   44.50  16
   0  -8 -16   36.56   54.42  21
   0  -8 -16   56.34   62.39  14
   0  -8 -16   40.60   60.47  18
   0  -8 -16    9.58   51.40  19
   0  -8 -16  127.89   86.85  12
   0  -8  16  -23.18   59.17  11
   0  -8 -16   -5.16   41.29  20
   0  -8 -17  -37.18   55.93   4
   0  -8 -17   10.35   52.76  12
   0  -8  17  -90.03   74.90  12
   0  -8 -17  217.81   99.10  14
   0  -8 -17   45.01   67.00  19
   0  -8 -17    6.51   50.94  20
   0  -8 -17 -165.80   97.62  18
   0  -8 -17   76.93   72.37  21
   0  -8 -17  173.89   98.94  17
   0  -8  17   29.47   47.75  21
   0  -8  17  116.40   74.38  16
   0  -8  17   25.44   59.96  11
   0  -8 -18  -10.07   46.93   4
   0  -7   0  -33.53   50.03  12
   0  -7   0  -26.33   36.86  21
   0  -7   0  -79.41   45.76  18
   0  -7   0  -19.49   50.97   7
   0  -7   0    8.10   37.03  17
   0  -7   0    5.35   36.76  11
   0  -7  -1 1610.59  179.92   7
   0  -7  -1 1468.98  155.56  18
   0  -7  -1 1430.59  150.01  11
   0  -7  -1 1539.44  156.62  12
   0  -7   1 1612.36  178.95   7
   0  -7   1 1479.94  150.09  12
   0  -7   1 1460.28  152.92  18
   0  -7  -1 1443.97  156.86  17
   0  -7   1 1501.80  152.50  21
   0  -7  -1 1556.96  158.17  21
   0  -7   1 1377.16  152.64  11
   0  -7   1 1449.57  151.51  17
   0  -7   2  325.68   76.87  17
   0  -7  -2  357.70   80.65  19
   0  -7  -2  296.97   78.14  18
   0  -7   2  262.21   72.37  18
   0  -7   2  377.54   86.66  11
   0  -7   2  289.71   72.66  21
   0  -7   2  372.55   78.11  12
   0  -7  -2  339.97   80.94  17
   0  -7   2  322.13   40.27  10
   0  -7   2  419.94   96.08   7
   0  -7  -2  244.62   71.28  21
   0  -7  -2  322.83   87.33   7
   0  -7  -2  389.23   83.18  12
   0  -7  -2  383.39   79.65  11
   0  -7  -3   70.08   38.92  11
   0  -7   3  121.55   60.16   7
   0  -7   3  145.33   55.08  21
   0  -7   3   33.81   42.55  11
   0  -7   3   68.26   39.59  18
   0  -7  -3   88.95   44.38  19
   0  -7  -3   91.48   47.44  12
   0  -7   3   66.65   16.09  16
   0  -7  -3   11.83   44.99   7
   0  -7   3   66.49   21.68  10
   0  -7   3   44.18   37.43  12
   0  -7  -3  170.37   60.33  21
   0  -7  -3  111.54   53.07  18
   0  -7   3   74.73   43.66  17
   0  -7  -3  115.61   52.98  17
   0  -7  -4  122.78   53.40  18
   0  -7  -4  199.80   56.76  11
   0  -7   4  120.03   54.01  21
   0  -7   4  138.58   30.02  16
   0  -7  -4  135.11   53.36  17
   0  -7   4  110.30   51.48  17
   0  -7   4  125.94   50.25  12
   0  -7   4   65.15   39.68  11
   0  -7  -4  110.29   49.40  19
   0  -7  -4  188.83   69.99   7
   0  -7  -4  170.36   61.86  12
   0  -7   4   65.01   45.71   7
   0  -7  -4  160.63   61.22  21
   0  -7   4  123.96   28.41  10
   0  -7  -5   30.94   32.20  21
   0  -7  -5   46.91   32.35  11
   0  -7  -5   33.35   35.58  18
   0  -7  -5   14.53   35.04  12
   0  -7  -5   11.69   35.12  19
   0  -7  -5   28.76   36.40  17
   0  -7   5   66.89   42.19  12
   0  -7   5  -15.01   54.49   7
   0  -7  -5   -5.97   52.24   7
   0  -7   5  118.75   61.47  11
   0  -7   5   32.80   29.51  21
   0  -7   5   38.91   23.41  16
   0  -7   5    4.99   23.62  17
   0  -7   5   44.50   23.35  10
   0  -7   6  100.59   36.30  16
   0  -7   6   59.37   52.62   7
   0  -7   6  143.89   57.31  21
   0  -7  -6  123.32   54.93  18
   0  -7   6  202.44   68.16  11
   0  -7   6   84.14   46.08  12
   0  -7  -6  124.32   57.77  17
   0  -7  -6  134.02   66.71   7
   0  -7  -6  118.28   56.64  19
   0  -7   6   78.63   48.94  17
   0  -7  -6  144.70   62.54  12
   0  -7  -6  116.46   55.21  21
   0  -7   6  141.66   38.30  10
   0  -7   7   98.69   32.70  10
   0  -7  -7   66.64   23.73  15
   0  -7   7  101.49   59.17  11
   0  -7  -7   34.87   43.92  17
   0  -7  -7  135.56   68.04   7
   0  -7  -7   77.60   55.73  21
   0  -7  -7  126.66   56.87  19
   0  -7   7   66.20   36.55  16
   0  -7  -7   78.92   50.41  18
   0  -7   7  120.12   52.70  12
   0  -7  -7   86.07   54.87  12
   0  -7   7   87.27   54.09  17
   0  -7   7   96.54   50.00  21
   0  -7   8  168.21   47.97  10
   0  -7  -8  199.04   72.48  21
   0  -7   8  125.53   56.55  17
   0  -7  -8  229.19   78.19  18
   0  -7   8  113.87   72.18  11
   0  -7  -8   92.33   57.43  17
   0  -7  -8  136.31   68.76   7
   0  -7   8  172.69   61.62  12
   0  -7  -8  152.37   69.38  19
   0  -7   8  101.02   53.85  21
   0  -7   8   84.40   45.04  16
   0  -7  -8  142.95   65.78  12
   0  -7   9    5.35   32.37  12
   0  -7  -9   10.95   49.43   7
   0  -7  -9   16.39   39.80  21
   0  -7   9   20.51   28.09  16
   0  -7   9  -15.31   54.82  11
   0  -7   9   52.42   34.55  10
   0  -7  -9  -23.26   40.31  20
   0  -7  -9   50.00   55.85  17
   0  -7  -9  -45.74   47.76  18
   0  -7  -9 -105.10   61.05  12
   0  -7   9   60.21   45.92  21
   0  -7  -9   38.83   50.79  19
   0  -7  10  138.70   50.97  10
   0  -7 -10  159.80   81.51  19
   0  -7 -10  127.41   70.71  17
   0  -7  10  138.74   64.76  21
   0  -7  10  138.20   56.02  16
   0  -7  10  158.58   68.33  12
   0  -7 -10  164.79   74.69  12
   0  -7 -10  181.11   79.13  14
   0  -7 -10   74.18   61.96  20
   0  -7  10  135.37   70.73  11
   0  -7 -10   75.69   59.82  18
   0  -7 -10   83.79   64.28   7
   0  -7 -10  109.72   64.21  21
   0  -7 -11   83.57   63.85   7
   0  -7 -11   77.25   69.72  12
   0  -7  11   37.60   40.29  16
   0  -7 -11  103.93   64.29  18
   0  -7 -11   13.28   38.49  14
   0  -7 -11   20.19   43.86  21
   0  -7  11  -51.13   50.82  12
   0  -7  11   54.10   35.14  10
   0  -7  11  -60.14   57.49  11
   0  -7 -11  -73.61   58.88  19
   0  -7  11   50.97   47.00   8
   0  -7 -11   36.29   42.81  20
   0  -7 -11   -6.32   42.11  17
   0  -7  11   25.56   30.84  21
   0  -7 -12   49.20   52.83  17
   0  -7 -12   77.30   65.32   7
   0  -7  12   18.44   59.74  11
   0  -7  12   25.00   46.73   8
   0  -7 -12  -75.99   60.45  12
   0  -7 -12   68.25   65.73  14
   0  -7 -12   20.23   42.21  18
   0  -7  12   73.35   53.52  21
   0  -7  12   49.40   50.35  12
   0  -7 -12   43.89   41.53  19
   0  -7 -12  139.14   78.83  21
   0  -7  12  -17.66   36.74  16
   0  -7 -12    2.67   41.19  20
   0  -7  12    0.92   41.38  10
   0  -7 -13  -22.91   53.71  19
   0  -7 -13  -40.69   57.87  17
   0  -7  13   14.02   41.96  21
   0  -7  13   32.22   44.00   8
   0  -7 -13   35.50   55.00  20
   0  -7 -13   -0.52   60.24  12
   0  -7  13  -68.43   45.11  10
   0  -7 -13  -34.80   55.22  18
   0  -7 -13   46.80   53.96  14
   0  -7 -13   69.94   64.20   7
   0  -7 -13  -61.48   67.74  21
   0  -7  13   54.98   50.86  11
   0  -7  13   65.78   58.36  16
   0  -7  13  -59.65   54.92  12
   0  -7 -14   34.83   48.12  14
   0  -7  14   40.75   47.08  21
   0  -7 -14  -19.45   50.74  17
   0  -7  14  -39.07   49.81  12
   0  -7 -14   60.58   60.34  19
   0  -7 -14  -61.72   62.11  18
   0  -7 -14  -28.59   58.84   7
   0  -7 -14   -8.30   48.38  12
   0  -7  14  -18.80   37.68  10
   0  -7  14   23.17   44.37  16
   0  -7  14  -12.65   51.40  11
   0  -7 -14   36.94   57.02  20
   0  -7  14    0.68   42.77   8
   0  -7 -14  162.72   83.84  21
   0  -7  15  -51.84   61.30  12
   0  -7 -15   97.07   64.46  19
   0  -7 -15  -65.40   71.17  17
   0  -7  15   15.94   44.74  16
   0  -7 -15   39.64   58.88  21
   0  -7  15  -54.37   49.95  21
   0  -7  15  -32.92   60.37  11
   0  -7 -15   13.20   53.07  18
   0  -7 -15 -201.36  100.06   7
   0  -7  15  -11.18   38.08   8
   0  -7  15  -57.78   57.14  10
   0  -7 -15 -109.09   76.23  14
   0  -7 -15   28.70   55.94  12
   0  -7 -15   88.33   69.21  20
   0  -7 -16  -42.01   65.92  18
   0  -7  16 -133.25   83.90   8
   0  -7  16   22.65   46.37  12
   0  -7 -16   49.23   57.03   4
   0  -7  16   28.24   47.72  16
   0  -7 -16  -77.80   71.92  20
   0  -7 -16  141.60   90.35  19
   0  -7 -16    6.16   78.78   7
   0  -7 -16   -3.15   47.40  17
   0  -7 -16   -8.47   55.06  12
   0  -7 -16   49.98   57.37  14
   0  -7  16   43.90   63.40  11
   0  -7 -16   88.53   75.68  21
   0  -7  16  102.47   74.92  21
   0  -7 -17   84.15   68.56  19
   0  -7 -17  146.82   94.43  17
   0  -7  17  101.22   64.81  16
   0  -7  17   54.68   61.85  12
   0  -7  17    4.97   47.32   8
   0  -7 -17   40.42   55.87  18
   0  -7 -17  -58.14   73.18  20
   0  -7  17   10.41   35.98  11
   0  -7 -17  -63.10   76.86  12
   0  -7 -17   87.73   75.83  14
   0  -7 -17   -6.07   44.77  21
   0  -7 -17  -70.53   75.37   7
   0  -7 -17    2.36   48.87   4
   0  -7 -18  -13.92   43.52  14
   0  -7 -18  127.99   88.86  18
   0  -7  18  -42.11   58.11  12
   0  -7 -18  -50.72   71.65  20
   0  -7 -18   79.60  100.64   7
   0  -7 -18   80.23   77.45   4
   0  -7 -18  197.06  105.02  21
   0  -7  18  -18.39   52.06  16
   0  -7 -18  -46.14   61.77  17
   0  -7 -18   67.59   74.11  19
   0  -7  18  -10.65   51.46   8
   0  -7 -18  170.50   94.66   5
   0  -7  18  -82.99   68.68  11
   0  -7 -18  -35.75   60.14  12
   0  -7  19  153.38   83.22  16
   0  -7 -19 -189.17   94.10   4
   0  -6   0  481.71   81.40  12
   0  -6   0  376.34   77.09  11
   0  -6   0  467.98   91.76   7
   0  -6   0  493.94   83.76  18
   0  -6   0  500.47   85.40  17
   0  -6   0  484.74   82.41  21
   0  -6   1  179.71   58.23  17
   0  -6  -1  216.98   57.13  12
   0  -6  -1  173.55   53.08  11
   0  -6  -1  177.47   57.49   7
   0  -6   1  191.34   55.83  12
   0  -6   1  188.51   65.39   7
   0  -6   1  178.74   57.62  21
   0  -6  -1  145.15   49.67  21
   0  -6  -1  165.44   52.32  17
   0  -6   1  194.15   55.68  18
   0  -6   1  168.75   54.16  11
   0  -6  -1  144.47   49.90  18
   0  -6   1  162.60   27.91  10
   0  -6  -1  184.87   56.64  19
   0  -6   2 1226.96  127.54  18
   0  -6  -2 1139.15  130.53  17
   0  -6   2 1159.37  127.74  11
   0  -6   2 1269.40   76.76  10
   0  -6   2 1297.93  132.04  17
   0  -6  -2 1387.75  132.83  11
   0  -6  -2 1332.31  138.72  19
   0  -6  -2 1196.72  131.02  21
   0  -6   2 1281.77  148.53   7
   0  -6   2 1350.37  132.42  12
   0  -6  -2 1232.50  130.93  12
   0  -6   2 1303.06  133.44  21
   0  -6  -2 1279.21  146.47   7
   0  -6  -2 1262.76  135.66  18
   0  -6   3 1011.76   66.13  16
   0  -6  -3 1075.76  116.66  11
   0  -6   3 1112.45  130.32  11
   0  -6   3 1182.08  144.27   7
   0  -6  -3 1005.60  120.87  12
   0  -6   3 1142.19  124.41  17
   0  -6  -3  961.86  120.14  19
   0  -6  -3 1120.20  130.48  18
   0  -6   3  982.70   73.16  10
   0  -6   3 1052.30  119.24  18
   0  -6   3 1010.02  115.50  12
   0  -6  -3  962.83  119.31  21
   0  -6   3 1151.93  124.25  21
   0  -6  -3 1199.95  134.10  17
   0  -6  -3 1021.72  129.87   7
   0  -6   4  234.46   59.48  21
   0  -6   4  161.27   63.33   7
   0  -6  -4  221.66   62.63  17
   0  -6   4  261.63   40.87  16
   0  -6  -4  264.29   69.09  12
   0  -6   4  233.81   41.24  10
   0  -6  -4  227.25   63.70  19
   0  -6  -4  277.08   75.58   7
   0  -6   4  233.16   67.37  11
   0  -6  -4  265.40   67.93  21
   0  -6   4  261.13   63.77  12
   0  -6   4  212.65   63.10  17
   0  -6  -4  284.35   73.68  18
   0  -6  -4  249.83   59.16  11
   0  -6   5   20.47   29.76  12
   0  -6   5   37.89   27.74  21
   0  -6  -5   17.52   28.23  12
   0  -6  -5   10.60   33.54  17
   0  -6   5   23.98   20.83  10
   0  -6   5   38.50   29.41  17
   0  -6  -5   25.24   34.92  19
   0  -6   5   30.28   40.97  11
   0  -6  -5   37.88   38.13  18
   0  -6  -5   25.20   25.48  11
   0  -6  -5   31.06   31.75  21
   0  -6  -5   32.95   37.46   7
   0  -6  -5   28.10   11.49  16
   0  -6   5   65.01   27.17  16
   0  -6  -6  243.30   40.26  16
   0  -6  -6  249.36   71.61  18
   0  -6   6  230.87   67.77  11
   0  -6   6  207.59   66.23  17
   0  -6  -6  221.32   74.46   7
   0  -6  -6  257.86   40.67  15
   0  -6  -6  166.58   56.10  21
   0  -6  -6  149.42   56.72  20
   0  -6   6  230.40   49.71  16
   0  -6   6  258.33   66.14  21
   0  -6   6  299.58   55.84  10
   0  -6   6  270.92   69.11  12
   0  -6  -6  284.53   78.59  19
   0  -6  -6  262.72   74.52  17
   0  -6  -6  294.60   75.50  12
   0  -6   7  161.38   47.53  16
   0  -6  -7   77.41   51.32  18
   0  -6  -7  110.92   21.99  15
   0  -6   7  143.58   42.18  10
   0  -6  -7  156.23   63.34  17
   0  -6   7  103.97   48.25  21
   0  -6   7  110.75   52.26  17
   0  -6  -7  121.22   61.01  20
   0  -6   7   85.30   44.56  12
   0  -6  -7  105.71   56.50  21
   0  -6  -7   83.34   19.38  15
   0  -6   7  118.93   60.37  11
   0  -6  -7  136.33   58.37  12
   0  -6  -7   86.58   48.26   7
   0  -6  -7  156.68   63.92  19
   0  -6  -8  577.02  115.79  12
   0  -6  -8  695.02  125.36   7
   0  -6  -8  697.26  121.32  21
   0  -6  -8  734.53  126.37  20
   0  -6   8  737.12  114.26  12
   0  -6   8  659.20  111.65  21
   0  -6   8  706.02   98.17  16
   0  -6   8  651.44   90.25  10
   0  -6   8  598.84   98.31   8
   0  -6  -8  689.38  122.20  18
   0  -6  -8  806.84  134.14  17
   0  -6  -8  662.04  121.55  19
   0  -6   8  650.97  118.52  11
   0  -6   8  636.20  112.60  17
   0  -6   9    0.94   27.97  16
   0  -6  -9   15.14   39.12  18
   0  -6   9   57.58   50.90  21
   0  -6  -9   96.56   57.05  12
   0  -6   9   45.54   42.31   8
   0  -6   9   29.75   54.08  11
   0  -6  -9   -0.35   41.05  17
   0  -6  -9   62.76   50.71  14
   0  -6  -9   57.91   53.84  21
   0  -6  -9   43.74   53.63  20
   0  -6   9   -9.82   27.60  10
   0  -6  -9   44.32   54.38   7
   0  -6  -9   67.45   50.67  19
   0  -6   9   48.69   41.12  12
   0  -6  10  -17.28   29.75  10
   0  -6  10   53.99   43.00   8
   0  -6  10   96.12   54.30  21
   0  -6 -10   53.19   54.97   7
   0  -6 -10   74.44   53.45  14
   0  -6 -10   34.94   45.86  20
   0  -6  10  -29.75   61.98  11
   0  -6 -10  -10.25   38.12  18
   0  -6 -10   -5.33   36.33  21
   0  -6  10  -16.30   34.56  12
   0  -6  10   -5.42   31.00  16
   0  -6 -10   25.05   45.76  12
   0  -6 -10   30.49   43.49  19
   0  -6 -10   58.06   53.20  17
   0  -6 -11  -48.05   47.41  18
   0  -6 -11   -8.91   53.44  14
   0  -6  11  -37.53   43.53  12
   0  -6  11  126.47   60.60   8
   0  -6 -11  -81.72   55.08  19
   0  -6 -11   66.21   57.55   7
   0  -6  11  -11.18   46.05  11
   0  -6  11  -45.90   40.25  16
   0  -6  11   34.52   37.55  21
   0  -6  11  -35.63   37.22  10
   0  -6 -11  -23.82   40.00  20
   0  -6 -11   14.68   45.74  17
   0  -6 -11   33.95   39.09  21
   0  -6 -11   41.25   40.47  12
   0  -6  12   70.64   53.44  21
   0  -6 -12   32.33   43.11  19
   0  -6  12  -13.51   38.42   8
   0  -6 -12  -96.64   60.69  14
   0  -6 -12  -16.24   54.63  21
   0  -6 -12   -1.92   47.15   7
   0  -6 -12    7.21   44.19  12
   0  -6  12  -92.95   54.53  16
   0  -6  12  -70.42   52.44  12
   0  -6  12   20.69   33.86  10
   0  -6 -12   44.85   69.47  18
   0  -6 -12   14.87   50.13  20
   0  -6  12  -13.07   47.46  11
   0  -6 -12    4.19   48.33  17
   0  -6  13   33.91   50.54  11
   0  -6  13   73.72   48.66  10
   0  -6 -13   21.24   45.56  12
   0  -6 -13   23.78   47.18  14
   0  -6 -13    3.09   41.11  17
   0  -6  13   35.45   45.45  21
   0  -6 -13    9.32   34.60  19
   0  -6 -13   79.31   59.78  21
   0  -6 -13   86.08   69.94   7
   0  -6 -13   15.34   37.72  18
   0  -6  13   57.34   50.09   8
   0  -6 -13   51.05   49.50  20
   0  -6  13  -20.88   38.74  16
   0  -6  13   73.50   58.20  12
   0  -6 -14   38.23   52.73  20
   0  -6  14   95.12   70.97  12
   0  -6  14   31.22   49.40  16
   0  -6  14   27.08   53.43  11
   0  -6 -14   89.74   71.17  12
   0  -6 -14   63.31   43.48   3
   0  -6  14  -13.73   45.21   8
   0  -6 -14 -139.72   77.81   7
   0  -6 -14  -69.31   56.73  14
   0  -6 -14   -4.87   57.79  17
   0  -6 -14   62.02   56.63  18
   0  -6  14   48.50   49.48  21
   0  -6  14    8.83   40.74  10
   0  -6 -14   30.22   49.85  21
   0  -6 -14   71.39   61.64  19
   0  -6  15   34.42   72.91  16
   0  -6  15  -13.85   51.81  11
   0  -6 -15   68.71   69.85   4
   0  -6 -15  116.00   71.65  14
   0  -6  15  -26.71   49.51   8
   0  -6 -15  -68.50   63.28  17
   0  -6 -15  -55.20   59.61  18
   0  -6  15  112.81   66.13  10
   0  -6 -15   51.48   57.77  19
   0  -6 -15  -12.49   45.94  12
   0  -6 -15   71.21   63.63  21
   0  -6  15   37.83   50.54  12
   0  -6 -15   51.32   59.79  20
   0  -6  15   48.74   55.09  21
   0  -6 -15   76.59   70.43   7
   0  -6 -16  125.05   82.10  19
   0  -6  16  -37.89   51.01  12
   0  -6 -16 -112.32   82.19   7
   0  -6  16   12.27   48.34  11
   0  -6 -16  -17.03   41.01   4
   0  -6 -16   52.50   56.50  14
   0  -6 -16  -40.61   53.14  18
   0  -6  16   13.67   39.93  10
   0  -6  16   43.70   51.20  21
   0  -6 -16    8.77   49.32  17
   0  -6 -16  -27.50   57.99  12
   0  -6 -16   73.54   47.65  20
   0  -6  16   -7.37   47.95  16
   0  -6 -16   -1.47   41.15  21
   0  -6  16   17.09   51.88   8
   0  -6 -17   37.20   64.70  14
   0  -6 -17  155.39   98.91   5
   0  -6 -17   77.34   60.11  21
   0  -6  17  -26.85   54.88   8
   0  -6 -17  -18.74   50.69  19
   0  -6 -17  -87.48   71.03  12
   0  -6 -17   44.78   53.60  18
   0  -6 -17   12.57   45.80   4
   0  -6 -17   -7.20   38.18  20
   0  -6  17   25.83   62.27  12
   0  -6  17   69.15   65.11  16
   0  -6 -17  -32.64   54.12  17
   0  -6 -17   46.73   78.92   7
   0  -6  17  125.00   72.35  10
   0  -6  17   24.59   51.06  11
   0  -6  18  -77.09   75.96  11
   0  -6 -18   25.83   60.44  12
   0  -6 -18  -75.65   64.81   4
   0  -6 -18  -40.44   55.28  19
   0  -6 -18  154.20   85.82  21
   0  -6  18    5.35   48.88  16
   0  -6 -18  -34.53   59.27  14
   0  -6  18   50.15   61.15  10
   0  -6 -18   69.79   67.99  18
   0  -6 -18 -127.98   86.01   7
   0  -6  18   42.75   62.76   8
   0  -6  18  137.50   84.48  12
   0  -6 -18  -64.79   66.56  20
   0  -6 -18   17.49   68.20  17
   0  -6 -18 -108.11   79.62   5
   0  -6 -19   84.84   84.43   5
   0  -6  19  -49.62   67.96  10
   0  -6  19  -56.22   63.62  16
   0  -6  19  -13.90   53.84  11
   0  -6 -19   63.35   56.03  14
   0  -6 -19   19.62   58.43   4
   0  -6  19 -130.51   89.78  12
   0  -6  19 -199.41   93.83   8
   0  -5   0   11.97   21.59  18
   0  -5   0    7.26   31.16   7
   0  -5   0   -7.82   22.45  12
   0  -5   0   -1.46   25.76  17
   0  -5   0   -4.38   30.26  11
   0  -5   0  -36.96   29.67  21
   0  -5  -1 3217.85  178.54  11
   0  -5  -1 3125.23  186.43  17
   0  -5   1 3033.06  180.13  17
   0  -5   1 3135.91  111.86  10
   0  -5   1 3097.76  179.50  12
   0  -5  -1 3112.85  185.13  21
   0  -5  -1 2912.04  179.40  19
   0  -5  -1 3134.19  184.65  12
   0  -5   1 2962.61  178.27  11
   0  -5   1 3123.52  183.24  18
   0  -5   1 2999.72  200.61   7
   0  -5   1 3137.67  182.23  21
   0  -5  -1 2899.30  180.42  18
   0  -5  -1 3263.76  205.00   7
   0  -5  -2   30.52   25.64  17
   0  -5   2   89.29   36.39  21
   0  -5  -2   52.61   30.20  12
   0  -5  -2   71.04   34.96  21
   0  -5  -2   85.33   33.03  11
   0  -5   2   68.57   38.33  11
   0  -5   2   28.79   32.02   7
   0  -5   2   56.46   32.81  17
   0  -5   2   72.44   34.16  12
   0  -5  -2   30.44   28.31  19
   0  -5   2   45.71   28.26  18
   0  -5   2   51.71   13.85  16
   0  -5   2   71.50   20.11  10
   0  -5  -2   44.61   36.62   7
   0  -5  -2   30.40   26.12  18
   0  -5   3  429.01   80.68   7
   0  -5   3  476.28   73.90  12
   0  -5  -3  491.83   79.45  19
   0  -5   3  470.27   50.91  10
   0  -5   3  497.97   49.28  16
   0  -5  -3  548.08   83.00  12
   0  -5  -3  464.93   78.19  17
   0  -5   3  440.35   72.30  17
   0  -5  -3  550.00   76.22  11
   0  -5  -3  436.94   75.97  18
   0  -5  -3  441.43   81.59   7
   0  -5   3  500.28   82.79  11
   0  -5  -3  443.40   75.95  21
   0  -5  -3  355.98   27.99  16
   0  -5   3  482.52   75.76  21
   0  -5   3  454.10   73.91  18
   0  -5   4 1977.99  152.33  21
   0  -5  -4 1907.27   82.59  16
   0  -5  -4 1784.02  151.81  17
   0  -5  -4 1933.29  158.81  18
   0  -5  -4 1869.61  154.26  12
   0  -5  -4 1685.55  147.79  19
   0  -5   4 1762.17  105.02  10
   0  -5  -4 1968.22  163.66   7
   0  -5   4 1941.27  150.72  17
   0  -5   4 1928.29  109.64  16
   0  -5  -4 1907.09  157.37  21
   0  -5   4 1910.24  157.84  11
   0  -5  -4 1873.89  134.52  11
   0  -5   4 1931.57  146.06  12
   0  -5   5  590.21   77.32   8
   0  -5  -5  628.71   80.79  11
   0  -5   5  613.37   88.52  21
   0  -5  -5  629.40   94.74  12
   0  -5  -5  594.97   96.41   7
   0  -5   5  582.30   66.29  10
   0  -5   5  635.60   89.43  12
   0  -5   5  704.43  101.85  11
   0  -5  -5  552.22   90.99  19
   0  -5  -5  647.19   58.17  16
   0  -5  -5  595.78   92.84  18
   0  -5  -5  693.94  102.28  20
   0  -5  -5  588.86   91.47  21
   0  -5   5  593.54   71.04  16
   0  -5   5  599.81   89.07  17
   0  -5  -5  719.91  102.22  17
   0  -5  -6   44.77   18.52  16
   0  -5  -6   54.30   41.10   7
   0  -5   6   67.20   30.44  10
   0  -5  -6   48.56   32.75  17
   0  -5   6   64.38   32.11  16
   0  -5   6   55.92   34.94  21
   0  -5  -6   79.55   42.98  18
   0  -5  -6   59.96   16.34  15
   0  -5   6   54.25   44.19  11
   0  -5   6   45.58   29.50   8
   0  -5   6   62.70   37.48  17
   0  -5  -6   41.14   14.82  15
   0  -5  -6   51.44   39.25  21
   0  -5  -6  110.99   50.14  12
   0  -5   6   51.12   31.50  12
   0  -5  -6   49.29   30.59  20
   0  -5  -6   65.36   37.18  19
   0  -5  -7  615.03  101.62  12
   0  -5  -7  588.14  103.09  17
   0  -5   7  589.85   84.00  16
   0  -5  -7  625.00  104.89   7
   0  -5   7  417.37   77.99  21
   0  -5   7  469.16   87.82  17
   0  -5   7  627.41  103.44  11
   0  -5   7  455.89   81.78  12
   0  -5  -7  558.12   55.21   1
   0  -5  -7  504.94   99.51  20
   0  -5  -7  570.93   99.54  19
   0  -5  -7  385.47   26.80  15
   0  -5   7  453.75   78.45   8
   0  -5  -7  491.54   90.05  21
   0  -5  -7  631.45  106.98  18
   0  -5   7  547.13   75.66  10
   0  -5   8  256.84   67.92  12
   0  -5   8  258.05   67.14   8
   0  -5  -8  287.51   77.51  19
   0  -5   8  224.75   69.59  11
   0  -5   8  256.08   70.88  21
   0  -5  -8  322.93   82.74  18
   0  -5  -8  305.22   79.98  12
   0  -5  -8  239.15   71.19   7
   0  -5  -8  236.56   70.60  20
   0  -5  -8  247.50   73.22  17
   0  -5   8  227.69   55.31  10
   0  -5  -8  186.63   29.03   1
   0  -5  -8  288.21   75.80  21
   0  -5   8  364.14   73.06  16
   0  -5  -9  489.57  105.48  20
   0  -5  -9  384.58   89.36  17
   0  -5   9  593.00  111.27  11
   0  -5  -9  374.59   91.52  19
   0  -5  -9  455.02   98.20  21
   0  -5  -9  490.62  104.34  14
   0  -5   9  394.94   91.54  21
   0  -5   9  353.46   77.41  16
   0  -5   9  413.55   85.43   8
   0  -5   9  330.24   68.10  10
   0  -5  -9  459.78  101.81   7
   0  -5  -9  426.19   93.83  12
   0  -5  -9  490.18  100.55  18
   0  -5   9  430.83   90.03  12
   0  -5  10  -36.34   39.71  16
   0  -5 -10   -6.61   48.01  12
   0  -5 -10  -16.82   43.39  19
   0  -5 -10  -14.83   37.03  17
   0  -5 -10   12.04   39.05  20
   0  -5  10   37.71   38.31  10
   0  -5  10    3.36   44.72  11
   0  -5 -10    8.42   38.16  21
   0  -5  10   18.64   31.78  12
   0  -5  10   -9.44   31.55  21
   0  -5  10   42.75   46.71   8
   0  -5 -10  -28.32   42.47  18
   0  -5 -10  -20.74   46.02   7
   0  -5 -10  -12.26   40.07  14
   0  -5  11  266.84   81.34   8
   0  -5 -11  225.24   87.11  12
   0  -5 -11  309.86   87.23  19
   0  -5  11  273.79   76.38  10
   0  -5  11  282.33   82.77  12
   0  -5  11  392.74  100.18  11
   0  -5 -11  268.73   90.10   7
   0  -5  11  221.94   75.44  21
   0  -5 -11  295.49   87.60  21
   0  -5 -11  298.53   94.30  14
   0  -5 -11  263.75   85.03  18
   0  -5 -11  281.89   87.77  17
   0  -5  11  260.70   76.97  16
   0  -5 -11  196.55   80.37  20
   0  -5 -12  164.56   69.56  14
   0  -5 -12  140.96   66.37  18
   0  -5  12  158.14   61.97  10
   0  -5  12   59.86   52.54  16
   0  -5 -12  174.52   73.15  19
   0  -5 -12  229.35   83.27  21
   0  -5  12  115.64   52.01   8
   0  -5 -12  192.63   82.08  17
   0  -5  12  192.68   80.46  11
   0  -5 -12   66.08   54.80   7
   0  -5 -12  185.78   76.10  12
   0  -5  12  186.52   72.09  21
   0  -5 -12  107.75   59.41  20
   0  -5  12  108.00   61.36  12
   0  -5  13   18.49   38.72  21
   0  -5  13   36.18   53.46  11
   0  -5 -13  -83.04   60.39   7
   0  -5 -13   37.54   49.84  19
   0  -5 -13   20.65   52.86  12
   0  -5 -13   23.45   40.36  14
   0  -5 -13   20.56   44.93  18
   0  -5 -13   22.48   28.89   3
   0  -5 -13   -7.75   48.12  20
   0  -5  13   53.68   48.32  10
   0  -5  13   28.55   47.08  12
   0  -5  13   77.99   63.16   8
   0  -5 -13   88.41   60.10  21
   0  -5  13  -28.35   45.26  16
   0  -5 -13   48.98   53.40  17
   0  -5 -14   36.42   46.65  14
   0  -5 -14   26.08   29.10   3
   0  -5  14    5.42   37.32  12
   0  -5  14    4.82   57.04  11
   0  -5 -14   -0.24   40.89  17
   0  -5  14  -88.63   59.25  10
   0  -5 -14   90.83   47.43  18
   0  -5 -14  -60.60   63.42   7
   0  -5  14  -75.31   54.85  21
   0  -5 -14  -51.69   51.58  20
   0  -5 -14   42.66   48.46  21
   0  -5 -14   67.43   51.28   4
   0  -5  14   13.21   42.43  16
   0  -5 -14  112.91   69.98  12
   0  -5  14   67.53   58.26   8
   0  -5 -14  -11.16   37.99  19
   0  -5 -15   41.63   57.18   7
   0  -5 -15  -18.26   47.94  17
   0  -5 -15  -34.67   50.33  19
   0  -5 -15   -5.77   44.40  12
   0  -5  15   57.41   54.60  16
   0  -5 -15 -111.81   69.14  18
   0  -5  15   11.93   38.26  21
   0  -5 -15   83.62   47.66  20
   0  -5  15   68.99   57.65  12
   0  -5  15   10.06   40.98   8
   0  -5  15  -34.93   51.01  11
   0  -5 -15    5.24   38.55   4
   0  -5  15  -35.09   45.98  10
   0  -5 -15   45.55   52.36  21
   0  -5 -15  146.35   76.92  14
   0  -5  16   -3.97   40.35   8
   0  -5 -16  -16.36   40.70   4
   0  -5 -16  -28.51   51.88  12
   0  -5 -16   -9.87   44.93  21
   0  -5  16  110.43   70.19  16
   0  -5 -16  -81.59   71.39   7
   0  -5 -16    7.67   42.69  20
   0  -5 -16  -54.98   55.34  18
   0  -5  16   69.33   75.05  11
   0  -5 -16   21.74   51.65  17
   0  -5  16  -24.75   49.32  10
   0  -5  16  -19.13   50.05  12
   0  -5 -16    0.55   42.77  19
   0  -5 -16   15.17   42.74  14
   0  -5 -16    5.16   53.09   5
   0  -5 -17   72.41   62.57  21
   0  -5 -17   69.18   59.06  14
   0  -5 -17  -57.02   59.13  19
   0  -5  17   55.21   62.09  16
   0  -5 -17  -64.61   68.65   5
   0  -5  17  239.62   98.21  11
   0  -5  17   92.94   68.30  10
   0  -5  17  106.45   71.45   8
   0  -5 -17  -18.43   43.67  18
   0  -5 -17   76.42   71.34  17
   0  -5 -17   15.48   43.85   4
   0  -5 -17   45.70   53.86  20
   0  -5 -17  -65.85   69.93  12
   0  -5  17   -1.10   46.42  12
   0  -5  18 -156.10   89.28  12
   0  -5 -18   31.03   47.71  14
   0  -5 -18 -165.65   92.34  19
   0  -5 -18  -55.95   63.62  20
   0  -5  18   75.02   63.90  11
   0  -5 -18   53.08   61.52  12
   0  -5  18   44.10   59.01   8
   0  -5 -18  -71.30   67.47  17
   0  -5 -18   29.66   60.84   5
   0  -5  18   11.89   57.66  16
   0  -5 -18    0.31   49.51  18
   0  -5  18   82.58   65.96  10
   0  -5 -18   24.71   45.45   4
   0  -5 -18  106.96   79.77  21
   0  -5 -19  -22.28   49.98  20
   0  -5 -19  -14.60   49.91  19
   0  -5  19   41.67   61.28  11
   0  -5  19  101.88   75.41  10
   0  -5  19  -19.30   50.64  16
   0  -5  19   88.25   74.67   8
   0  -5 -19  -34.60   58.00  21
   0  -5 -19  -94.60   73.64  12
   0  -5 -19    4.32   39.10  18
   0  -5 -19   -0.30   30.75  14
   0  -5 -19   67.52   70.52   5
   0  -5 -19  -15.83   51.80  17
   0  -5 -19  103.75   68.49   4
   0  -5  19  -84.88   79.44  12
   0  -5  20   44.30   66.87  16
   0  -5  20   -7.92   59.46  10
   0  -5  20  -38.48   60.38  12
   0  -5  20   29.10   51.20  11
   0  -5 -20  -70.29   56.76  14
   0  -4   0 5173.94  210.49  18
   0  -4   0 5170.31  206.13  12
   0  -4   0 5115.91  226.62   7
   0  -4   0 5620.35  138.58  10
   0  -4   0 5132.67  208.95  19
   0  -4   0 5177.41  209.19  21
   0  -4   0 5288.09  212.18  17
   0  -4   0 5534.29  211.10  11
   0  -4   1  857.16   85.59  17
   0  -4  -1  903.76   89.87  19
   0  -4  -1  889.83   89.56  18
   0  -4   1  789.96   82.43  12
   0  -4  -1  792.57   83.95  12
   0  -4   1  825.16   85.18  18
   0  -4  -1  780.06   84.15  21
   0  -4   1  800.93   36.46  16
   0  -4  -1  865.39   88.16  17
   0  -4   1  744.79   80.30  21
   0  -4   1  891.60   56.04  10
   0  -4  -1  823.11   81.33  11
   0  -4   1  874.83   86.72  11
   0  -4  -1  796.56   90.91   7
   0  -4   1  795.80   93.44   7
   0  -4  -2  662.51   79.55  18
   0  -4  -2  775.96   84.29  12
   0  -4  -2  662.67   79.04  19
   0  -4  -2  754.33   71.30   9
   0  -4   2  692.22   47.09  16
   0  -4   2  656.98   76.41  17
   0  -4   2  631.09   76.08  21
   0  -4   2  691.50   88.56   7
   0  -4  -2  643.61   71.02  11
   0  -4  -2  688.91   80.61  21
   0  -4   2  664.67   80.99  11
   0  -4   2  656.78   51.99  10
   0  -4   2  722.67   80.17  18
   0  -4  -2  737.93   87.63   7
   0  -4  -2  764.17   85.11  17
   0  -4   2  640.73   74.69  12
   0  -4  -312020.09  350.24   7
   0  -4  -311744.69  180.94  16
   0  -4   311927.39  238.19  16
   0  -4  -311735.89  338.85  21
   0  -4   311903.69  318.26  12
   0  -4  -311521.10  335.62  17
   0  -4   312401.89  343.29  11
   0  -4  -312200.09  340.11  12
   0  -4  -312507.69  279.00   9
   0  -4  -312189.29  301.85  11
   0  -4   311582.30  318.40  17
   0  -4  -311570.80  339.86  20
   0  -4  -311572.10  338.72  18
   0  -4   311653.10  319.29  21
   0  -4   311283.60  231.90  10
   0  -4  -311223.10  332.36  19
   0  -4  -4 3544.12  195.07  19
   0  -4  -4 3720.27  125.72  16
   0  -4  -4 3604.83  195.44  17
   0  -4   4 3616.33  185.01  17
   0  -4  -4 3491.15  165.10  11
   0  -4   4 3469.80  149.33  16
   0  -4  -4 3646.41  148.45   9
   0  -4   4 3408.01  190.07  11
   0  -4   4 3484.25  179.28  12
   0  -4   4 3436.11  140.42  10
   0  -4  -4 3431.82  193.16  20
   0  -4   4 3472.23  160.02   8
   0  -4   4 3288.43  176.95  21
   0  -4  -4 3419.46  191.69  18
   0  -4  -4 3467.71  193.44  21
   0  -4  -4 3527.81  191.94  12
   0  -4  -4 3640.45  200.65   7
   0  -4  -5 1100.58  114.97  17
   0  -4  -5 1217.53  121.49  18
   0  -4   5 1258.93  113.01  12
   0  -4  -5 1125.26  116.56  19
   0  -4  -5 1296.52  125.06   7
   0  -4   5 1206.53  113.49  21
   0  -4   5 1256.68  105.88   8
   0  -4  -5 1283.72   86.77   9
   0  -4   5 1108.31  108.40  17
   0  -4   5 1241.23   93.17  10
   0  -4   5 1277.79  122.68  11
   0  -4  -5 1233.94   84.08  16
   0  -4  -5 1140.24  119.33  20
   0  -4  -5 1243.78  124.03  21
   0  -4   5 1200.37   99.47  16
   0  -4  -5 1194.45  118.20  12
   0  -4  -6 1112.02  122.05  17
   0  -4   6 1224.83  127.76  11
   0  -4   6 1117.17  106.78   8
   0  -4  -6 1137.41  122.42  21
   0  -4  -6 1204.96   82.44   9
   0  -4  -6 1204.76  128.93  19
   0  -4  -6 1106.01  123.38  20
   0  -4   6 1005.89  110.52  17
   0  -4  -6  921.07   41.83  15
   0  -4  -6  985.62  115.27   7
   0  -4   6 1084.54   96.35  10
   0  -4   6 1035.75   70.95  13
   0  -4   6 1052.06  111.98  21
   0  -4  -6 1167.98  127.96  18
   0  -4  -6 1036.76  117.35  12
   0  -4   6 1155.80  105.12  16
   0  -4   6 1012.05  108.70  12
   0  -4   7  849.53  103.02   8
   0  -4  -7  833.38  113.08  12
   0  -4   7  779.09   96.48  16
   0  -4  -7  932.44  117.20  21
   0  -4   7  795.61   89.38  10
   0  -4  -7  852.63   69.98   9
   0  -4  -7  823.13  111.71  18
   0  -4   7  786.60  102.76  21
   0  -4   7  853.56  112.95  11
   0  -4  -7  648.26   45.45   1
   0  -4  -7  806.65  110.65  17
   0  -4   7  769.80  101.79  12
   0  -4   7  784.73   63.64  13
   0  -4  -7  869.18  116.59  20
   0  -4  -7  828.47  112.62   7
   0  -4  -7  837.78  114.06  19
   0  -4   8 2374.14  184.91  21
   0  -4  -8 2661.45  205.49   7
   0  -4   8 2501.22  116.94  13
   0  -4   8 2551.84  179.50  16
   0  -4  -8 2774.45  216.34  19
   0  -4  -8 2485.63  202.85  14
   0  -4   8 2383.87  163.97  10
   0  -4   8 2655.07  188.29   8
   0  -4   8 2386.05  183.24  12
   0  -4   8 2788.64  204.94  11
   0  -4  -8 2599.38  210.12  18
   0  -4  -8 2801.23  210.37  12
   0  -4  -8 2604.88  206.91  17
   0  -4  -8 2547.98  210.27  20
   0  -4  -8 2665.70  206.82  21
   0  -4   9   42.34   33.67  10
   0  -4  -9   38.64   39.28   7
   0  -4  -9   14.27   34.95  20
   0  -4  -9   37.40   34.82  18
   0  -4   9   37.32   42.22  11
   0  -4  -9   74.00   47.72  17
   0  -4  -9   80.61   45.09  12
   0  -4  -9   27.94   32.47  19
   0  -4   9    8.61   32.33  21
   0  -4  -9   62.51   46.38  21
   0  -4   9   85.59   43.63  12
   0  -4   9   50.01   19.14  13
   0  -4   9   42.62   43.09   8
   0  -4  -9   78.98   43.36  14
   0  -4   9   34.74   35.00  16
   0  -4  10  323.80   81.06   8
   0  -4 -10  332.54   86.81  20
   0  -4  10  188.73   66.74  21
   0  -4 -10  290.48   81.11  18
   0  -4  10  273.31   73.83  16
   0  -4  10  243.45   74.80  11
   0  -4 -10  265.36   75.73  21
   0  -4 -10  183.18   68.71  17
   0  -4  10  298.11   46.94  13
   0  -4 -10  263.31   79.16   7
   0  -4 -10  332.49   80.18  12
   0  -4  10  248.71   71.89  12
   0  -4 -10  276.20   79.06  19
   0  -4 -10  259.48   75.32  14
   0  -4  10  274.37   67.82  10
   0  -4 -11  369.68   94.66  14
   0  -4  11  377.58   94.74  11
   0  -4 -11  304.81   86.55  17
   0  -4 -11  379.44   97.30   7
   0  -4 -11  360.83   90.93  12
   0  -4 -11  448.23  104.37  21
   0  -4 -11  277.32   85.04  20
   0  -4  11  291.43   86.22  21
   0  -4 -11  342.45   93.95  18
   0  -4 -11  364.78   93.41  19
   0  -4  11  363.77   89.68  12
   0  -4  11  408.20   86.09  10
   0  -4  11  348.37   88.89  16
   0  -4  11  307.07   85.28   8
   0  -4 -12  103.56   53.99  14
   0  -4  12   37.61   42.53  21
   0  -4 -12   83.73   55.45  21
   0  -4  12   16.58   37.17   8
   0  -4 -12   87.63   56.31  20
   0  -4  12  119.41   54.65  10
   0  -4 -12   16.23   37.18  19
   0  -4  12  129.57   61.64  16
   0  -4 -12  118.60   62.02  12
   0  -4 -12  125.75   65.94  18
   0  -4 -12   46.25   54.12  17
   0  -4 -12   39.69   30.21   3
   0  -4  12   76.74   51.16  11
   0  -4  12   66.12   55.61  12
   0  -4 -12   62.23   44.44   7
   0  -4 -13  204.00   78.59  21
   0  -4 -13  302.28   92.27  20
   0  -4  13  278.84   93.38  11
   0  -4  13  260.96   83.72  10
   0  -4 -13  273.03   90.21   7
   0  -4 -13  237.53   78.18   4
   0  -4  13  184.34   74.67  21
   0  -4 -13  287.56   93.42  17
   0  -4  13  256.74   87.77  12
   0  -4 -13  384.30  106.44  18
   0  -4  13  279.98   90.77  16
   0  -4 -13  257.62   88.09  19
   0  -4  13  252.13   87.88   8
   0  -4 -13  341.47   69.42   3
   0  -4 -13  308.94   92.38  12
   0  -4 -13  234.58   77.03  14
   0  -4  14    6.42   41.10  11
   0  -4 -14   23.70   41.32  12
   0  -4  14   17.59   43.73   8
   0  -4  14   41.07   46.96  21
   0  -4  14  -36.53   47.56  10
   0  -4 -14   -4.45   46.83   7
   0  -4 -14  -56.73   33.73   3
   0  -4 -14   25.84   47.00  18
   0  -4  14  -82.82   59.42  16
   0  -4 -14   50.28   66.45  14
   0  -4 -14   21.72   54.61  17
   0  -4 -14   -5.31   48.58  21
   0  -4 -14  -87.32   62.86  19
   0  -4 -14 -115.27   67.72  20
   0  -4  14  -39.42   46.84  12
   0  -4 -14   -2.63   43.85   4
   0  -4 -15   13.34   41.86  18
   0  -4 -15  -72.06   57.00  14
   0  -4 -15   12.55   49.22   5
   0  -4 -15   -2.51   55.29   7
   0  -4  15   58.22   57.58  16
   0  -4  15 -125.04   72.20  11
   0  -4  15   22.35   46.20  10
   0  -4 -15  -16.65   47.06  12
   0  -4  15  -50.17   62.83  12
   0  -4 -15   42.04   51.74  21
   0  -4 -15  -23.62   46.17  20
   0  -4  15    1.10   46.57   8
   0  -4 -15   -8.11   53.75  19
   0  -4 -15  -29.12   37.57   4
   0  -4 -15  -66.98   57.67  17
   0  -4 -16  -76.94   62.17  18
   0  -4 -16  -12.07   47.11  20
   0  -4  16    9.62   44.26  12
   0  -4 -16   37.73   51.79  19
   0  -4 -16  -60.68   59.36  21
   0  -4  16    3.81   51.85   8
   0  -4 -16  -26.02   47.37  12
   0  -4  16   96.04   69.28  10
   0  -4  16   11.82   49.88  16
   0  -4  16  -31.19   49.93  11
   0  -4 -16   23.18   45.01  17
   0  -4 -16 -167.17   75.50  14
   0  -4 -16  -51.96   50.36   4
   0  -4 -16 -145.88   82.76   5
   0  -4 -17  -76.42   67.62  20
   0  -4  17   51.84   54.43  10
   0  -4  17   16.43   48.27  16
   0  -4 -17   60.18   80.89   5
   0  -4 -17  -62.94   62.85  18
   0  -4 -17   17.64   49.93  19
   0  -4 -17   55.79   61.66  21
   0  -4 -17   66.89   53.40   4
   0  -4 -17  -51.44   64.87  17
   0  -4  17  -52.10   56.94  11
   0  -4  17 -125.57   78.06  12
   0  -4 -17 -162.03   87.91  12
   0  -4  17   55.31   65.89   8
   0  -4 -17  -63.77   59.77  14
   0  -4 -18   49.96   54.12  14
   0  -4 -18  -64.44   63.37  20
   0  -4 -18 -115.07   70.40  18
   0  -4 -18   31.96   47.64  21
   0  -4  18   54.56   64.91  16
   0  -4 -18  -80.94   63.03  19
   0  -4  18   27.12   58.70   8
   0  -4  18   50.35   49.46  10
   0  -4  18   53.70   56.96  11
   0  -4  18  -68.37   71.45  12
   0  -4 -18    3.75   36.56   4
   0  -4 -18  -32.28   59.39  12
   0  -4 -18  149.83   84.58  17
   0  -4 -18   10.24   58.60   5
   0  -4 -19   53.97   68.23   5
   0  -4 -19  -61.33   63.57  21
   0  -4 -19  113.58   66.23   4
   0  -4  19   24.61   55.40  11
   0  -4  19   51.86   68.57   8
   0  -4 -19  -17.54   48.62  17
   0  -4  19  -34.83   61.65  12
   0  -4 -19   47.52   58.75  14
   0  -4 -19 -142.42   83.54  20
   0  -4  19    3.35   42.59  10
   0  -4 -19 -103.02   74.27  18
   0  -4  19  117.03   79.90  16
   0  -4 -19   69.91   66.08  12
   0  -4 -19  -95.31   71.79  19
   0  -4  20  133.46   89.58   8
   0  -4  20   19.93   51.99  10
   0  -4 -20 -138.27   85.12  18
   0  -4 -20   85.05   68.76  20
   0  -4  20  -77.89   68.73  16
   0  -4 -20 -100.62   74.12  21
   0  -4 -20   25.02   41.09  14
   0  -4  20   76.68   66.64  11
   0  -4 -20  -40.35   70.28  12
   0  -4 -20 -103.82   75.56  19
   0  -4 -20   -7.67   49.39   5
   0  -4  20   65.95   70.73  12
   0  -4 -20   29.41   70.25  17
   0  -4  21  199.32  103.38  11
   0  -4 -21  162.41   80.67  14
   0  -3   0   -4.14   15.90  17
   0  -3   0   -3.34   18.28  21
   0  -3   0   -0.84   15.34  19
   0  -3   0    1.62    8.90  10
   0  -3   0   11.41   20.14   7
   0  -3   0   -8.35   16.05  11
   0  -3   0  -18.46   20.45  12
   0  -3   0   -8.31   17.82  18
   0  -3  -1 7436.21  215.91  12
   0  -3  -1 7971.35  211.73  11
   0  -3  -1 7442.47  235.02   7
   0  -3  -1 7566.89  221.53  17
   0  -3   1 7724.31  117.48  16
   0  -3  -1 8222.67  200.69   9
   0  -3  -1 7398.27  218.94  19
   0  -3  -1 7194.71  216.96  18
   0  -3   1 7412.62  217.40  18
   0  -3   1 7510.07  146.43  10
   0  -3   1 7735.83  220.30  11
   0  -3   1 7324.46  214.68  17
   0  -3   1 7569.05  215.90  21
   0  -3   1 7614.88  214.21  12
   0  -3  -1 7357.77  217.76  21
   0  -3   1 7526.74  240.71   7
   0  -3   1 8066.48  234.31   6
   0  -3   2 2047.41  118.90  14
   0  -3   2 1695.89   75.97  10
   0  -3  -2 1648.40  108.07  20
   0  -3   2 1797.70   77.14  16
   0  -3  -2 1821.03   58.75  16
   0  -3  -2 1866.08   92.88   9
   0  -3  -2 1658.27  107.41  21
   0  -3   2 1774.28  104.96  12
   0  -3   2 1859.85  110.20  19
   0  -3   2 1942.53  114.57   4
   0  -3  -2 1691.00  108.32  19
   0  -3  -2 1782.80  110.45  12
   0  -3   2 1764.41  110.63  11
   0  -3  -2 1742.66  116.08   7
   0  -3  -2 1800.72  112.48  18
   0  -3  -2 1729.78   98.28  11
   0  -3   2 1701.09  104.86  17
   0  -3   2 1797.38  107.50  21
   0  -3   2 1671.22  104.41  18
   0  -3  -2 1723.75  109.63  17
   0  -3   3 6742.15  169.50  10
   0  -3   3 7740.38  215.40   3
   0  -3  -3 7042.50  229.93  12
   0  -3  -3 6735.67  228.06  17
   0  -3  -3 6835.02  230.34  19
   0  -3  -3 6961.51  151.67  16
   0  -3   3 6912.67  219.48  17
   0  -3  -3 6722.52  227.91  21
   0  -3   3 7392.47  227.33   4
   0  -3   3 7612.84  231.56  14
   0  -3  -3 6980.10  236.64   7
   0  -3  -3 6944.06  198.50  11
   0  -3   3 7044.27  230.90  11
   0  -3   3 6702.34  215.50  21
   0  -3   3 6932.21  214.67  12
   0  -3   3 6792.24  178.43  16
   0  -3  -3 7194.44  179.78   9
   0  -3  -3 6627.65  227.99  20
   0  -3  -3 6715.48  228.45  18
   0  -3   3 6825.92  191.30   8
   0  -3   3 7078.92  220.91  19
   0  -3   4 8430.50  228.17  16
   0  -3  -4 8254.74  273.71  20
   0  -3   4 8382.46  250.50  12
   0  -3  -4 8424.56  274.18  19
   0  -3   4 8637.54  179.32  13
   0  -3   4 8370.57  210.02  10
   0  -3  -4 9070.75  234.14   8
   0  -3  -4 8798.56  196.14   9
   0  -3  -4 8426.10  270.63  21
   0  -3   4 8470.84  268.19  11
   0  -3   4 7956.48  249.34  17
   0  -3   4 9588.11  243.61   3
   0  -3   4 8414.32  234.66   8
   0  -3  -4 8457.17  272.28  17
   0  -3  -4 8553.70  270.72   7
   0  -3  -4 8801.39  203.45  16
   0  -3   4 8442.31  255.59  21
   0  -3  -4 8585.33  270.88  12
   0  -3  -4 8461.04  274.69  18
   0  -3   5 4354.59  205.57  11
   0  -3   5 4294.83  181.69  16
   0  -3   5 3995.12  188.01  17
   0  -3  -5 4218.54  203.95   7
   0  -3  -5 4343.59  136.56   9
   0  -3   5 3983.11  185.20  12
   0  -3   5 4206.45  129.03  13
   0  -3   5 4372.96  186.21   8
   0  -3  -5 4290.23  161.32  16
   0  -3   5 4044.19  190.09  21
   0  -3   5 4239.68  166.26  10
   0  -3   6 1238.47  118.02  11
   0  -3   6 1383.77  120.90  21
   0  -3   6 1367.21  117.43  12
   0  -3   6 1354.56  115.50   8
   0  -3  -6 1391.82  124.96   7
   0  -3   6 1446.53  116.89  16
   0  -3   6 1516.33   82.61  13
   0  -3   7 3438.44  195.75   8
   0  -3   7 3415.30  130.82  13
   0  -3   7 3610.47  211.85  11
   0  -3  -7 3340.39  204.99   7
   0  -3  -7 3494.65  212.66  18
   0  -3   7 3684.11  199.75  16
   0  -3  -7 3584.52  214.88  17
   0  -3  -7 3401.50  214.23  20
   0  -3   7 3434.57  199.30  12
   0  -3  -7 3813.42  220.09  12
   0  -3   7 3376.54  201.16  21
   0  -3  -7 3384.96  213.13  21
   0  -3  -7 3626.29  217.66  19
   0  -3  -7 3269.61  205.61  14
   0  -3  -8  160.45   53.19  14
   0  -3   8  205.59   63.29  11
   0  -3  -8  212.69   61.65   7
   0  -3  -8  192.46   58.94  19
   0  -3   8  234.61   60.56  12
   0  -3  -8  203.94   60.10  21
   0  -3   8  158.76   52.40   8
   0  -3  -8  168.49   60.35  17
   0  -3  -8  197.81   63.56  20
   0  -3  -8  216.32   64.34  18
   0  -3   8  237.29   60.03  21
   0  -3   8  213.63   35.98  13
   0  -3   8  152.24   50.92  16
   0  -3  -9  404.23   88.03  19
   0  -3  -9  359.75   80.90  21
   0  -3   9  220.17   64.05  21
   0  -3   9  340.84   81.60  11
   0  -3  -9  381.24   85.03  20
   0  -3   9  364.25   79.63  12
   0  -3  -9  380.62   82.21  18
   0  -3  -9  327.00   79.48   7
   0  -3  -9  356.38   80.57  17
   0  -3   9  328.00   73.03   8
   0  -3  -9  342.63   76.49  14
   0  -3   9  361.60   76.81  16
   0  -3   9  385.08   51.50  13
   0  -3 -10  654.79  113.65   7
   0  -3 -10  688.88  115.54  17
   0  -3 -10  693.24  112.47  14
   0  -3  10  605.44  106.34  12
   0  -3 -10  646.79  113.18  21
   0  -3 -10  707.62  116.31  18
   0  -3  10  625.15  113.51  21
   0  -3 -10  675.21   82.84   3
   0  -3  10  687.78  111.96   8
   0  -3 -10  612.37  109.60  19
   0  -3  10  725.45   74.52  13
   0  -3  10  614.21  105.59  11
   0  -3 -10  627.40  113.05  20
   0  -3  10  671.87  108.77  16
   0  -3  11  302.63   83.49  11
   0  -3  11  198.93   72.17  21
   0  -3 -11  214.83   66.95  14
   0  -3 -11  230.14   77.11  19
   0  -3 -11  277.82   84.06  20
   0  -3  11  238.00   76.29   8
   0  -3 -11  310.82   86.05  17
   0  -3 -11  231.81   49.99   3
   0  -3 -11  249.32   78.04  21
   0  -3 -11  201.21   69.43   7
   0  -3 -11  315.66   85.49  18
   0  -3  11  308.12   85.02  12
   0  -3  11  317.51   81.35  16
   0  -3  12  311.49   87.20  16
   0  -3 -12  428.99   95.86  14
   0  -3  12  266.88   84.15  21
   0  -3 -12  280.08   85.07   7
   0  -3  12  307.18   89.52   8
   0  -3  12  301.07   82.96  11
   0  -3  12  328.46   94.50  12
   0  -3 -12  377.98   97.79  21
   0  -3 -12  323.55   90.62  17
   0  -3 -12  382.86   97.09  18
   0  -3 -12  407.67   67.48   3
   0  -3 -12  402.05   83.96   4
   0  -3 -12  306.86   84.69  20
   0  -3 -12  429.81  103.24  19
   0  -3 -13   48.37   55.95   7
   0  -3  13   48.01   51.52  12
   0  -3 -13   96.63   64.96  20
   0  -3 -13  124.84   55.13   4
   0  -3 -13  101.96   59.54  19
   0  -3 -13   90.00   52.15  18
   0  -3 -13  108.51   67.34  21
   0  -3  13   76.90   52.61  11
   0  -3  13   59.26   63.30  16
   0  -3  13    3.02   56.62   8
   0  -3 -13  111.19   37.98   3
   0  -3  13   51.24   47.06  21
   0  -3 -13  104.38   60.98  14
   0  -3 -13   39.88   49.15   5
   0  -3 -13   79.70   57.08  17
   0  -3 -14   69.32   48.73  14
   0  -3 -14  -65.77   59.75   5
   0  -3 -14   -2.92   39.52  20
   0  -3  14   54.81   45.85  11
   0  -3  14  -48.12   58.56   8
   0  -3 -14   15.19   43.07  18
   0  -3 -14    7.29   37.39  19
   0  -3 -14    4.20   18.94   3
   0  -3 -14   41.11   51.06  17
   0  -3 -14   64.40   57.23   7
   0  -3  14   44.96   48.47  16
   0  -3  14  110.69   68.07  12
   0  -3 -14   33.98   37.61   4
   0  -3 -14   31.71   48.32  21
   0  -3  15   12.35   48.59   8
   0  -3 -15   38.64   47.12  20
   0  -3  15   29.51   50.16  12
   0  -3 -15   42.55   50.13   4
   0  -3 -15   58.75   53.06  21
   0  -3 -15   35.85   44.99  19
   0  -3 -15   52.23   53.78   5
   0  -3  15   14.10   56.11  16
   0  -3 -15   79.60   53.09  14
   0  -3 -15   97.36   58.79  17
   0  -3 -15   42.61   47.53  18
   0  -3  15  107.52   62.98  11
   0  -3 -16   17.63   48.31   5
   0  -3  16   26.10   49.83  16
   0  -3  16  -28.74   48.02  11
   0  -3 -16   27.60   47.18  21
   0  -3 -16  -15.60   42.86  19
   0  -3 -16    0.24   33.51  17
   0  -3 -16   54.84   43.65   4
   0  -3 -16   51.53   54.55  20
   0  -3  16  -69.01   64.19  12
   0  -3  16   89.81   66.72   8
   0  -3 -16    6.39   33.03  14
   0  -3 -16  -37.77   47.92  18
   0  -3 -17    6.32   46.20  21
   0  -3  17   62.55   61.08   8
   0  -3 -17    6.76   45.96   5
   0  -3 -17   48.17   60.85  20
   0  -3  17 -109.32   65.97  11
   0  -3 -17  -13.40   35.08  14
   0  -3  17  138.60   82.21  16
   0  -3 -17   47.48   62.97  17
   0  -3 -17   11.82   62.48  19
   0  -3  17   20.14   51.71  12
   0  -3 -17  -10.73   39.96   4
   0  -3 -17  -52.79   72.87  18
   0  -3 -18   48.85   54.56  18
   0  -3  18   -5.87   46.16  10
   0  -3 -18   47.49   55.12  20
   0  -3 -18   68.56   67.82   5
   0  -3 -18  -46.43   49.42  12
   0  -3  18 -149.23   88.89   8
   0  -3 -18   94.16   62.00  14
   0  -3  18  100.75   73.86  16
   0  -3 -18   59.59   57.23  19
   0  -3 -18   87.22   66.12  17
   0  -3 -18   71.88   62.99  21
   0  -3  18   -1.41   49.86  12
   0  -3  18  -72.35   57.27  11
   0  -3 -18   -0.19   47.83   4
   0  -3  19   30.98   64.19  10
   0  -3 -19  -20.63   49.58  21
   0  -3 -19   -5.07   44.99  12
   0  -3 -19  -76.95   68.08  20
   0  -3  19  121.28   80.39  16
   0  -3  19 -100.45   78.20   8
   0  -3 -19 -113.43   74.64   5
   0  -3  19   31.95   75.52  12
   0  -3 -19   -3.33   45.67  18
   0  -3 -19  -40.75   37.14   4
   0  -3  19  -40.65   58.97  11
   0  -3 -19  142.89   70.00  14
   0  -3 -19   23.14   52.61  17
   0  -3 -19 -162.84   87.12  19
   0  -3 -20   -9.23   45.08  12
   0  -3  20  116.65   99.57  10
   0  -3  20    9.14   48.19   8
   0  -3 -20  -29.21   56.66  17
   0  -3 -20    3.23   50.86  18
   0  -3 -20  -23.62   61.73  20
   0  -3 -20   15.56   53.64  14
   0  -3  20  -48.44   55.67  11
   0  -3 -20   52.15   65.25  21
   0  -3 -20  -13.58   50.90  19
   0  -3 -20   66.44   70.97   5
   0  -3  20   35.17   67.20  16
   0  -3  20   40.16   64.13  12
   0  -3 -21 -174.35   90.64  14
   0  -3  21 -111.09   84.37  12
   0  -3  21   97.03   75.43  10
   0  -2   099194.91  614.15  11
   0  -2   098331.72  423.01  10
   0  -2  -127210.26  291.40   9
   0  -2   125902.67  330.44  11
   0  -2   125708.67  228.15  10
   0  -2   125126.17  208.19  16
   0  -2  -126343.16  356.91   7
   0  -2   125457.87  325.07  17
   0  -2   125203.17  323.86  18
   0  -2  -126298.96  307.94  11
   0  -2   125447.07  322.73  21
   0  -2   211739.49  231.43  19
   0  -2  -211727.19  163.80  16
   0  -2   211361.10  223.46  12
   0  -2  -211734.39  185.27   9
   0  -2   211128.70  199.86   8
   0  -2  -211655.30  244.79   7
   0  -2   211417.50  226.51  21
   0  -2   211525.60  190.06  16
   0  -2   211514.50  176.69  10
   0  -2   211604.00  238.26  11
   0  -2   211815.19  172.46  13
   0  -2   211299.80  226.76  17
   0  -2  -211305.20  204.05  11
   0  -2   329453.23  397.68  21
   0  -2   329611.03  392.71  12
   0  -2  -332019.01  305.01   9
   0  -2   330337.63  371.58  16
   0  -2   333369.80  406.36  14
   0  -2  -331643.52  439.13  12
   0  -2   331935.41  395.76   4
   0  -2  -332630.81  375.71   8
   0  -2   331051.62  380.42   8
   0  -2  -330285.63  422.99   7
   0  -2  -331058.02  334.69  16
   0  -2   331040.72  407.19  19
   0  -2   331500.72  287.18  13
   0  -2   330432.83  420.83  11
   0  -2   4 4014.75  162.31  17
   0  -2  -4 4632.58  163.26   8
   0  -2   4 4139.28  164.87  21
   0  -2   4 4660.97  173.29  19
   0  -2   4 4342.14  162.66   8
   0  -2   4 4387.23  170.94  18
   0  -2   4 4416.99  176.17  11
   0  -2  -4 4547.10  182.89  12
   0  -2   4 5033.11  146.63   3
   0  -2   4 4629.55  117.08  13
   0  -2  -4 4253.31  171.82   7
   0  -2   4 4530.79  160.01  14
   0  -2  -4 4355.22  114.92   9
   0  -2  -4 4509.61  149.47  16
   0  -2   4 4582.82  157.95   4
   0  -2   4 4479.02  165.16  16
   0  -2   4 4095.19  161.43  12
   0  -2   5 1667.14   87.70   3
   0  -2   5 1524.26   99.94  14
   0  -2   5 1485.18  107.01  16
   0  -2   5 1450.98  107.23  12
   0  -2  -5 1422.23  109.46   7
   0  -2   5 1585.49  110.56   8
   0  -2   5 1285.55  103.79  21
   0  -2   5 1518.79   74.09  13
   0  -2   5 1636.67  100.27   4
   0  -2  -5 1546.37  105.55   8
   0  -2   5 1494.87  112.22  11
   0  -2  -5 1521.36  114.76  14
   0  -2  -5 1491.40   97.91  16
   0  -2   6 1583.05   88.55   3
   0  -2  -6 1364.57  115.41   7
   0  -2  -6 1396.48  118.40  14
   0  -2   6 1385.23  112.25  16
   0  -2   6 1356.23  113.08  12
   0  -2   6 1559.41  120.00   8
   0  -2   6 1479.51  119.68  11
   0  -2   6 1365.48  116.07  21
   0  -2   7 3646.03  204.25  21
   0  -2  -7 3904.06  208.10   7
   0  -2   7 3888.48  201.16  16
   0  -2   7 3875.22  205.51  11
   0  -2   7 3761.14  202.93  12
   0  -2  -7 3702.35  203.71  14
   0  -2   7 3711.70  201.09   8
   0  -2   7 4104.40  148.66   3
   0  -2   8 2951.51  194.17  12
   0  -2  -8 2895.35  143.35   3
   0  -2  -8 2920.31  193.99   7
   0  -2   8 3076.89  135.06   3
   0  -2   8 2787.81  188.68   8
   0  -2   8 2994.05  193.16  11
   0  -2   8 2906.62  189.20  16
   0  -2   8 2863.49  195.54  21
   0  -2  -8 3036.45  196.53  14
   0  -2   9  188.79   55.99  12
   0  -2   9  287.56   66.53  16
   0  -2  -9  293.29   70.85  19
   0  -2  -9  252.92   65.82  21
   0  -2   9  146.46   54.47  21
   0  -2  -9  270.75   71.16  17
   0  -2   9  285.98   71.12  11
   0  -2  -9  279.80   71.12  20
   0  -2  -9  266.68   47.07   3
   0  -2   9  287.79   46.26   3
   0  -2  -9  320.61   71.62  14
   0  -2  -9  207.69   61.96   7
   0  -2   9  284.35   69.56   8
   0  -2  -9  280.61   71.86  18
   0  -2  10 2160.12  186.50  16
   0  -2  10 2122.42  187.94   8
   0  -2 -10 2239.09  197.22  18
   0  -2 -10 2166.29  190.56   7
   0  -2 -10 2285.78  198.97  19
   0  -2 -10 2248.90  199.41  20
   0  -2  10 1933.07  184.03  12
   0  -2 -10 2118.48  162.74   4
   0  -2  10 2337.13  191.13  11
   0  -2 -10 2235.18  195.88  17
   0  -2 -10 2350.37  189.82  14
   0  -2 -10 2352.27  200.19  21
   0  -2  10 1971.00  186.72  21
   0  -2 -10 2028.04  127.02   3
   0  -2 -11 1503.18  166.60   7
   0  -2  11 1336.97  154.10  11
   0  -2 -11 1314.16  159.66  17
   0  -2 -11 1178.34  151.84   5
   0  -2  11 1388.59  155.45  16
   0  -2 -11 1424.21  167.24  18
   0  -2 -11 1196.11  133.31   4
   0  -2 -11 1453.00  160.25  14
   0  -2 -11 1243.25  157.48  19
   0  -2  11 1499.49  168.49   8
   0  -2  11 1420.35  168.48  21
   0  -2 -11 1426.14  167.56  21
   0  -2  11 1197.86  156.25  12
   0  -2 -11 1273.41  161.01  20
   0  -2 -11 1457.10  109.96   3
   0  -2 -12  383.07   92.97   5
   0  -2  12  325.62   88.70  12
   0  -2 -12  382.33   86.40  14
   0  -2 -12  398.81   98.50  21
   0  -2  12  304.07   80.95  11
   0  -2 -12  441.07   84.82   4
   0  -2 -12  397.48   58.82   3
   0  -2 -12  331.47   89.61  19
   0  -2 -12  433.20  104.82  18
   0  -2  12  337.27   87.08  16
   0  -2 -12  400.45   98.94  17
   0  -2  12  457.64  105.52   8
   0  -2 -12  341.69   91.65  20
   0  -2 -13   55.95   50.16  19
   0  -2 -13   84.00   49.93  20
   0  -2 -13  127.65   59.06  17
   0  -2  13   87.08   57.54   8
   0  -2  13   38.80   37.85  12
   0  -2 -13   66.98   52.01  14
   0  -2 -13   70.83   28.25   3
   0  -2  13   78.05   50.77  16
   0  -2 -13  109.69   57.72  21
   0  -2 -13   49.25   49.84   5
   0  -2 -13   69.90   45.56   4
   0  -2  13   96.83   50.57  11
   0  -2 -13   61.62   57.23  18
   0  -2 -14   84.92   58.49  21
   0  -2 -14   23.54   40.44  20
   0  -2 -14   71.16   44.61   4
   0  -2 -14   35.98   46.00  18
   0  -2 -14   39.86   23.08   3
   0  -2 -14   39.78   35.28  14
   0  -2  14   92.01   56.80  11
   0  -2 -14  127.91   72.39   5
   0  -2 -14   -1.19   34.32  19
   0  -2 -14   57.45   58.35  17
   0  -2  14  135.43   70.96   8
   0  -2  14  110.61   59.37  12
   0  -2  14  126.43   58.21  16
   0  -2  15   94.29   60.52  11
   0  -2 -15   76.99   59.58  20
   0  -2  15   69.20   56.05   8
   0  -2 -15   92.94   68.52   5
   0  -2  15  -65.07   57.70  12
   0  -2 -15    5.18   37.58  19
   0  -2  15   36.54   52.80  16
   0  -2 -15   88.61   51.62   4
   0  -2 -15   43.22   49.47  18
   0  -2 -15  -12.87   34.77  14
   0  -2 -15  -48.51   50.62  17
   0  -2 -15   60.24   64.01  21
   0  -2 -16  -63.23   58.49  18
   0  -2 -16  108.63   69.79   5
   0  -2 -16   51.64   51.71  17
   0  -2 -16   27.16   42.15  19
   0  -2 -16  -14.41   37.16  14
   0  -2 -16   54.72   49.47  21
   0  -2  16   47.19   51.84  11
   0  -2 -16   83.36   63.65  20
   0  -2 -16    9.66   33.18   4
   0  -2  16    8.14   45.70   8
   0  -2  16  -26.57   60.66  16
   0  -2  16  -81.89   66.69  12
   0  -2 -17   32.99   48.96  21
   0  -2 -17  -57.03   54.83  14
   0  -2 -17  -72.63   62.03  18
   0  -2 -17   61.84   54.00  17
   0  -2  17  -53.56   60.00  11
   0  -2  17   21.84   43.26  16
   0  -2  17   24.11   50.11   8
   0  -2  17  -64.00   66.41  12
   0  -2 -17   46.86   50.78  19
   0  -2 -17  -13.25   36.44   4
   0  -2 -17   65.22   58.26  20
   0  -2 -17    9.82   48.66   5
   0  -2 -18   70.95   47.58   4
   0  -2 -18  -92.70   70.83  21
   0  -2 -18  125.87   85.51   5
   0  -2 -18  -62.61   64.57  20
   0  -2  18  -19.85   51.78  16
   0  -2  18   64.16   74.40  11
   0  -2 -18   11.38   49.53  17
   0  -2 -18  120.62   66.81  14
   0  -2 -18  -14.45   50.24  18
   0  -2  18  106.60   84.47  12
   0  -2  18  -44.82   62.62   8
   0  -2 -18   37.11   57.29  19
   0  -2 -19    2.64   43.73  21
   0  -2 -19  -82.46   70.97   5
   0  -2 -19  -72.98   68.70  19
   0  -2 -19  -35.20   55.14  17
   0  -2 -19   92.85   57.94   4
   0  -2  19   77.46   57.91  11
   0  -2 -19  -40.75   49.29  14
   0  -2 -19  -69.75   64.50  18
   0  -2  19  112.13   81.68  16
   0  -2  19   61.44   66.98   8
   0  -2 -19   29.07   55.19  20
   0  -2  19   44.79   66.08  12
   0  -2 -20  128.60   67.47  14
   0  -2 -20  -15.05   49.23  18
   0  -2 -20  -21.64   51.79  19
   0  -2 -20   41.41   52.57  17
   0  -2 -20   58.54   67.20   5
   0  -2 -20   90.82   69.74  20
   0  -2  20   48.38   61.54  11
   0  -2  20   64.63   67.89   8
   0  -2  20  -43.53   61.19  12
   0  -2  20  -35.15   60.17  16
   0  -2 -20  -35.20   53.36  21
   0  -2  21  -70.38   58.15  11
   0  -2  21 -114.42   82.96   8
   0  -2 -21 -122.77   90.21   5
   0  -2 -21  -78.55   69.56  18
   0  -2  21  -32.90   55.96  16
   0  -2 -21  -30.76   54.52  19
   0  -2  21 -110.08   83.14  10
   0  -2  21   84.43   78.77  12
   0  -2 -21    8.03   51.40  20
   0  -2 -21  143.18   81.59  14
   0  -1   219078.63  245.40  19
   0  -1  -218971.43  263.83  12
   0  -1   219035.03  236.34   8
   0  -1   219311.53  249.35  18
   0  -1   219002.23  167.40  13
   0  -1  -218670.03  249.06   7
   0  -1   218634.83  236.05  16
   0  -1  -218762.93  170.83   9
   0  -1   219040.33  252.90  11
   0  -1   332847.40  383.24  19
   0  -1   331312.22  378.51  11
   0  -1   331270.72  369.69  16
   0  -1  -331974.21  387.13  14
   0  -1   332811.50  387.22  18
   0  -1   331213.72  369.03   8
   0  -1  -331258.42  375.97   7
   0  -1   332912.60  332.58   4
   0  -1   333124.40  347.75  14
   0  -1   333407.00  280.91   3
   0  -1  -333338.30  408.45  12
   0  -1   421409.41  353.15  16
   0  -1   423585.29  314.02   4
   0  -1  -422784.59  387.42  12
   0  -1   421786.20  356.22  11
   0  -1   423326.29  372.64  19
   0  -1   423270.59  375.14  18
   0  -1   422825.69  250.49   3
   0  -1  -421743.10  359.32  14
   0  -1   421475.91  355.14   8
   0  -1  -421643.81  357.72   7
   0  -1   422624.80  331.48  14
   0  -1   5 1185.22   95.69  19
   0  -1   5 1103.00   89.77  11
   0  -1   5 1176.18   95.46  18
   0  -1   5 1176.23   85.61  14
   0  -1   5 1213.64   63.96   3
   0  -1   5 1189.36   93.68  16
   0  -1  -5 1201.33   93.83  14
   0  -1  -5 1210.95   96.74   7
   0  -1   5 1096.07   92.12   8
   0  -1   5 1291.34   82.57   4
   0  -1   6 3015.96  150.17  14
   0  -1  -6 2874.88  158.23  14
   0  -1   6 2946.82  163.01   8
   0  -1   6 2960.51  139.21  15
   0  -1   6 3130.57  139.95   4
   0  -1   6 3195.10  112.31   3
   0  -1   6 2790.02  154.92  11
   0  -1  -6 3114.48  166.72   7
   0  -1   6 3157.53  166.75  16
   0  -1  -6 2995.96  116.82   3
   0  -1   7 5575.09  244.09   8
   0  -1   7 5651.64  240.32  16
   0  -1   7 5394.54  249.29  21
   0  -1  -7 5695.74  243.70   7
   0  -1  -7 5557.63  234.58  14
   0  -1  -7 5681.65  168.08   3
   0  -1   7 5748.20  163.29   3
   0  -1   7 5502.41  248.03  12
   0  -1  -7 5422.92  212.04   4
   0  -1   7 5685.28  237.70  11
   0  -1   8  221.69   56.68  16
   0  -1   8  162.53   48.54  11
   0  -1   8  242.97   43.05   1
   0  -1   8  184.64   55.18  21
   0  -1   8  202.77   33.91   3
   0  -1   8  215.08   58.62   8
   0  -1   8  201.76   57.85  12
   0  -1  -8  178.14   53.94   5
   0  -1  -8  181.98   47.03   4
   0  -1  -8  126.21   44.83   7
   0  -1  -8  171.96   32.98   3
   0  -1  -8  165.77   48.53  14
   0  -1   9  751.05  106.36   8
   0  -1   9  644.94   95.58  11
   0  -1   9  495.02   91.47  21
   0  -1   9  632.13   99.78  12
   0  -1   9  637.96   62.49   3
   0  -1  -9  651.31  100.96   5
   0  -1  -9  700.97   94.89  14
   0  -1  -9  585.44   78.68   4
   0  -1  -9  574.11   91.05   7
   0  -1   9  639.90   97.86  16
   0  -1  -9  684.15   63.43   3
   0  -1 -10 1897.84  163.70  14
   0  -1 -10 1842.35  178.75  17
   0  -1 -10 1899.51  181.57  19
   0  -1 -10 1818.35  175.87  18
   0  -1 -10 1803.90  105.62   3
   0  -1 -10 1886.00  177.16  21
   0  -1 -10 1727.67  169.76   5
   0  -1  10 1743.97  106.75   3
   0  -1  10 1912.92  180.59  12
   0  -1  10 1754.72  161.62  11
   0  -1  10 1888.48  174.42   8
   0  -1  10 1956.42  174.21  16
   0  -1 -10 1755.23  140.78   4
   0  -1 -11   73.34   41.61  17
   0  -1  11  123.02   59.86  12
   0  -1  11  122.75   62.91   8
   0  -1 -11   84.68   27.65   3
   0  -1 -11  100.91   44.52   4
   0  -1  11  121.83   59.70  16
   0  -1  11   94.87   52.18  11
   0  -1 -11   31.09   47.65   5
   0  -1 -11   89.03   49.49  21
   0  -1 -11   68.15   35.30  14
   0  -1 -11  108.84   50.18  18
   0  -1 -11   82.00   52.85  19
   0  -1 -12   35.28   45.74   5
   0  -1 -12   -3.53   29.03   4
   0  -1  12   11.86   36.60  11
   0  -1 -12   14.84   36.49  17
   0  -1 -12   72.10   45.57  14
   0  -1  12   37.90   48.65   8
   0  -1 -12   25.89   19.63   3
   0  -1  12   -8.76   46.00  12
   0  -1 -12  -15.58   39.67  19
   0  -1 -12   -8.67   50.69  18
   0  -1  12   47.81   44.31  16
   0  -1 -12   47.25   42.65  21
   0  -1  13  238.00   77.55  11
   0  -1 -13  264.26   79.89  18
   0  -1 -13  207.15   38.22   3
   0  -1 -13  231.93   64.56   4
   0  -1 -13  171.44   70.17   5
   0  -1  13  177.53   75.77  16
   0  -1  13  189.65   81.36   8
   0  -1 -13  217.14   68.21  14
   0  -1 -13  174.17   68.46  21
   0  -1 -13  254.11   85.71  19
   0  -1  13  227.66   80.06  12
   0  -1 -13  187.04   66.01  17
   0  -1 -14  191.77   37.59   3
   0  -1 -14  115.48   57.26  21
   0  -1  14  198.21   76.81  11
   0  -1  14  248.93   88.18   8
   0  -1 -14  225.49   64.49   4
   0  -1 -14  231.61   74.38  14
   0  -1 -14  154.40   70.22   5
   0  -1  14  122.05   61.50  12
   0  -1 -14  186.40   75.16  19
   0  -1 -14  185.10   72.17  17
   0  -1  14  235.11   83.93  16
   0  -1 -14  322.37   95.29  18
   0  -1 -15  -30.14   36.27   4
   0  -1  15   13.76   53.63  16
   0  -1 -15  -18.29   36.19  14
   0  -1 -15 -102.14   65.37  18
   0  -1  15  -16.03   38.75  11
   0  -1 -15  -68.42   57.16   5
   0  -1 -15  -17.07   45.45  21
   0  -1  15  -36.59   55.69  12
   0  -1 -15   18.16   40.79  17
   0  -1 -15   35.50   58.39  19
   0  -1  15   -2.25   56.10   8
   0  -1  16  110.49   67.20  16
   0  -1 -16   96.52   58.13  21
   0  -1 -16  117.89   74.53   5
   0  -1  16   67.23   63.79   8
   0  -1 -16  147.76   73.81  18
   0  -1 -16  139.56   80.73  19
   0  -1  16   51.37   53.03  12
   0  -1 -16  127.25   65.94  14
   0  -1 -16   32.17   44.99  17
   0  -1  16   61.00   57.64  11
   0  -1 -16  133.17   62.83   4
   0  -1 -17  111.20   68.26  20
   0  -1 -17   95.29   72.16   5
   0  -1 -17  179.71   84.76  17
   0  -1 -17   83.18   52.78   4
   0  -1 -17   77.97   64.53  21
   0  -1 -17  108.37   77.07  18
   0  -1  17   98.96   67.99  16
   0  -1  17   56.56   55.39  11
   0  -1  17  113.73   77.02  12
   0  -1 -17   88.16   55.92  14
   0  -1  17   58.82   63.77   8
   0  -1 -17   97.97   69.56  19
   0  -1 -18  -24.23   49.93  19
   0  -1 -18  -68.52   49.69   4
   0  -1 -18  -54.30   49.61  14
   0  -1 -18   35.95   54.45   5
   0  -1 -18  -39.81   56.96  20
   0  -1 -18  -27.50   50.18  21
   0  -1  18   35.65   53.86  11
   0  -1 -18  112.69   82.96  17
   0  -1  18   35.71   63.33  16
   0  -1  18   52.24   69.93  12
   0  -1 -18    7.72   44.03  18
   0  -1  18  162.33   91.27   8
   0  -1  19  116.10   79.32  12
   0  -1 -19  -62.43   57.80  18
   0  -1  19   -5.96   48.35   8
   0  -1 -19   59.29   54.16  14
   0  -1  19  117.82   70.09  11
   0  -1 -19   18.32   43.55  19
   0  -1 -19   45.65   52.03  21
   0  -1 -19   42.13   61.77   5
   0  -1 -19   83.25   66.09  20
   0  -1 -19  -18.20   44.13  17
   0  -1  19  -17.95   52.14  16
   0  -1 -20   51.24   57.18  18
   0  -1 -20   49.06   59.34  17
   0  -1 -20    0.92   39.94  20
   0  -1 -20    2.46   39.53  21
   0  -1  20  169.04   86.20   8
   0  -1 -20   44.26   68.61   5
   0  -1  20   49.53   65.78  12
   0  -1  20  -78.74   65.43  16
   0  -1  20   60.14   54.59  11
   0  -1 -20  113.30   74.76  19
   0  -1 -20  -17.46   35.35  14
   0  -1  21  156.71   91.91  16
   0  -1  21  -13.25   58.36  12
   0  -1 -21 -119.81   81.76  21
   0  -1 -21  -92.71   74.47  19
   0  -1 -21   73.16   68.72  17
   0  -1 -21  -72.44   80.08   5
   0  -1  21  113.97   85.76  11
   0  -1 -21  -40.04   62.01  20
   0  -1  21   74.15   78.39   8
   0  -1 -21   88.38   73.21  18
   0   0  -2 3121.79   88.98  14
   0   0   3 4786.53  144.64   8
   0   0   3 5118.27  155.66  19
   0   0   3 4863.82  142.28  16
   0   0   3 4835.17   97.95   3
   0   0   3 4994.91  109.26  15
   0   0  -3 5199.85  157.42  21
   0   0   3 5082.10  155.55  17
   0   0  -3 5034.63  137.78  14
   0   0  -3 4804.52   93.19   3
   0   0   3 5027.77  154.95  18
   0   0   3 4951.13  147.42   6
   0   0  -3 4913.95  149.00   5
   0   0  -3 4836.54  120.77   4
   0   0  -3 5209.28  155.76  12
   0   0   4 5360.92  185.36  17
   0   0   4 5361.12  172.66  16
   0   0   4 5403.12  185.01  19
   0   0  -4 5660.77  190.85  21
   0   0   4 5274.31  183.27  18
   0   0   4 5295.41  177.35   6
   0   0   4 5358.13  131.03  15
   0   0   4 5118.48  173.47   8
   0   0  -4 5230.38  177.65   5
   0   0  -4 5178.30  111.01   3
   0   0   4 5323.80  118.87   3
   0   0  -4 5268.23  163.43  14
   0   0   4 5532.97  171.13  14
   0   0  -4 5342.01  147.13   4
   0   0  -4 5477.57  184.78  12
   0   0   5 2880.90   97.59   3
   0   0   5 2866.19  151.55  18
   0   0   5 3018.04  141.85  14
   0   0   5 2775.96   92.76   1
   0   0   5 2946.93  144.58  16
   0   0   5 2730.60  105.74  15
   0   0  -5 2896.07   91.90   3
   0   0  -5 3004.02  153.86  21
   0   0  -5 2908.30  121.92   4
   0   0  -5 2816.89  147.69   5
   0   0   5 2931.13  152.41  19
   0   0   5 2912.36  147.92   8
   0   0   5 2887.00  147.35   6
   0   0  -5 2997.95  152.68  12
   0   0  -5 2911.09  135.69  14
   0   0   5 2978.93  154.52  17
   0   0  -6   35.11   21.14  14
   0   0  -6   35.22   19.32   4
   0   0   6   11.02   23.63  16
   0   0   6    4.80   20.96   8
   0   0   6    7.15   13.61  14
   0   0   6   21.40   10.98  15
   0   0  -6   30.68   12.89   3
   0   0  -6   37.07   27.50   5
   0   0   6    1.38   21.11   6
   0   0   6   43.57   14.70   1
   0   0  -7 2592.09  101.23   3
   0   0   7 2816.83  172.15   8
   0   0   7 2779.25  167.32  16
   0   0  -7 2533.91  150.91  14
   0   0  -7 2574.27  136.28   4
   0   0   7 2739.79  173.97   6
   0   0   7 2627.64  105.11   1
   0   0   7 2667.30  124.46  15
   0   0  -7 2899.77  178.48   5
   0   0   8  352.42   41.26   1
   0   0   8  262.16   60.27   8
   0   0   8  351.46   66.88  16
   0   0  -8  364.79   63.41  14
   0   0  -8  362.96   71.37   5
   0   0  -8  356.76   56.99   4
   0   0   8  337.08   49.38  15
   0   0  -8  350.59   40.18   3
   0   0  -9  155.78   50.85   5
   0   0  -9  194.53   56.75  19
   0   0   9  178.15   58.18   8
   0   0   9  132.99   55.28  12
   0   0  -9   80.88   42.83  17
   0   0   9  176.95   57.41  16
   0   0  -9  197.39   53.01  14
   0   0  -9  191.70   48.15   4
   0   0   9  191.03   32.35   1
   0   0  -9  178.49   30.73   3
   0   0  -9  104.48   44.67  21
   0   0  -9  108.88   47.02  18
   0   0 -10 2248.18  155.30   4
   0   0  10 2031.52  107.67   1
   0   0 -10 2203.13  106.40   3
   0   0 -10 2243.48  193.11  19
   0   0 -10 2030.99  184.18  17
   0   0 -10 2211.23  191.24  18
   0   0  10 2207.46  196.97  12
   0   0 -10 2135.00  166.21  14
   0   0  10 2204.52  187.98   8
   0   0 -10 2386.75  197.88  21
   0   0 -10 2156.18  188.72   5
   0   0  10 2355.42  189.65  16
   0   0 -11 2962.33  231.60  21
   0   0  11 3183.38  229.88  16
   0   0 -11 2985.01  187.47   4
   0   0 -11 3174.82  240.49  18
   0   0 -11 2904.20  126.26   3
   0   0  11 3200.08  240.27   8
   0   0 -11 3144.80  238.29  19
   0   0  11 2897.31  238.06  12
   0   0  11 2554.29  124.76   1
   0   0 -11 2840.40  201.97  14
   0   0 -11 2992.85  230.88  17
   0   0 -11 2990.98  235.45   5
   0   0 -12  638.72   61.69   3
   0   0 -12  717.85  124.96   5
   0   0 -12  673.12  117.88  21
   0   0  12  674.12  123.85  12
   0   0 -12  677.14  119.19  19
   0   0  12  694.28  119.07   8
   0   0  12  872.16  132.09  16
   0   0 -12  685.01  121.52  17
   0   0  12  517.53   58.55   1
   0   0 -12  625.63  116.08  18
   0   0 -12  689.04  105.93  14
   0   0 -12  647.59   95.14   4
   0   0  13   59.95   45.26  11
   0   0 -13   10.71   38.99   5
   0   0 -13   33.91   36.92   4
   0   0  13   45.77   40.95   8
   0   0  13   -1.92   48.43  16
   0   0 -13   23.74   30.75  14
   0   0 -13   31.18   43.37  21
   0   0 -13   54.23   53.09  19
   0   0 -13   13.17   32.14  18
   0   0  13   31.83   47.43  12
   0   0 -13   32.11   18.77   3
   0   0 -13   45.85   38.50  17
   0   0 -14   26.77   32.14   4
   0   0  14   31.49   52.78  12
   0   0 -14   18.49   38.60  21
   0   0 -14   13.53   27.15  14
   0   0 -14   34.94   38.47   5
   0   0  14   45.29   51.00   8
   0   0 -14  -14.58   13.94   3
   0   0  14   -6.53   61.36  16
   0   0  14   38.58   43.87  11
   0   0 -14  -12.89   37.19  18
   0   0 -14   26.21   41.53  19
   0   0 -14   55.64   47.49  17
   0   0  15   22.00   54.51  12
   0   0  15  112.29   67.29  16
   0   0 -15   65.57   61.86  17
   0   0 -15  127.01   78.41   5
   0   0  15   -3.92   37.78  11
   0   0 -15   32.61   41.17   4
   0   0 -15   90.15   54.05  21
   0   0 -15   94.90   53.06  18
   0   0  15   58.95   57.55   8
   0   0 -15   74.50   71.33  19
   0   0 -15   54.39   42.23  14
   0   0 -16  306.47  109.77   5
   0   0  16  329.63  111.20  12
   0   0 -16  333.77  101.11  17
   0   0 -16  235.79   89.62  19
   0   0  16  308.17  108.81   8
   0   0 -16  411.74  119.80  21
   0   0  16  297.03   98.51  11
   0   0 -16  273.07   74.00   4
   0   0 -16  251.52   94.47  18
   0   0  16  293.63  100.14  16
   0   0 -16  321.29   90.73  14
   0   0  17   71.79   58.07  11
   0   0  17   26.99   51.30  16
   0   0 -17   -4.66   31.58  14
   0   0 -17   -1.69   42.47  17
   0   0 -17  -59.13   56.94  19
   0   0 -17   82.09   67.89   5
   0   0 -17   22.96   39.67   4
   0   0  17   23.09   54.42   8
   0   0 -17   28.82   48.71  21
   0   0 -17   36.95   57.00  18
   0   0  17    7.09   51.24  12
   0   0  18   83.18   63.33  11
   0   0  18  300.67  119.19   8
   0   0 -18  174.02   92.85   5
   0   0 -18  216.71   91.60  18
   0   0 -18  297.27  106.26  21
   0   0 -18   89.80   69.01  17
   0   0 -18  159.50   67.18   4
   0   0 -18  247.79  106.58  19
   0   0  18  152.64   85.41  12
   0   0  18  224.15   98.50  16
   0   0 -18  187.40   76.90  14
   0   0 -19   68.21   78.50   5
   0   0 -19    3.40   44.18  21
   0   0 -19  143.34   79.74  18
   0   0 -19    9.64   48.10  20
   0   0  19  -51.94   63.42   8
   0   0 -19   57.53   44.57  14
   0   0 -19   21.06   48.58  17
   0   0  19  -15.07   59.89  16
   0   0 -19   87.33   68.21  19
   0   0  19   24.99   50.11  11
   0   0  19   49.36   64.54  12
   0   0 -20  -20.90   47.98  18
   0   0  20  -42.12   42.68  11
   0   0 -20   47.17   60.10   5
   0   0 -20   13.67   39.59  21
   0   0 -20  -49.36   55.36  19
   0   0  20  -38.27   58.59  16
   0   0  20  -38.72   63.13   8
   0   0 -20  -43.76   54.03  20
   0   0 -20    2.02   29.17  14
   0   0  20   82.34   77.39  12
   0   0 -20   68.29   59.70  17
   0   0 -21  113.40   80.12  20
   0   0 -21 -154.83   87.16  18
   0   0  21   39.55   66.49  16
   0   0  21   11.27   60.87  12
   0   0 -21  105.63   70.61  17
   0   0  21 -107.14   83.82   8
   0   0 -21   20.68   49.04  19
   0   0 -21   82.83   81.47   5
   0   0 -21   25.28   52.72  21
   0   1  -218820.83  226.07  14
   0   1   218833.83  262.04  17
   0   1   218327.84  213.95  16
   0   1  -218243.34  219.79   4
   0   1   219520.52  204.97   2
   0   1   219026.13  262.29  19
   0   1   218334.23  228.43   8
   0   1  -218662.13  243.08  17
   0   1   218228.74  171.32   9
   0   1   219136.63  264.11  18
   0   1   218399.53  257.26   6
   0   1  -218329.74  255.32   5
   0   1  -218614.33  240.29  12
   0   1   218691.23  263.29  21
   0   1  -218845.83  198.96   2
   0   1  -218461.03  242.26  21
   0   1  -218536.43  193.53   3
   0   1  -331447.72  334.35  14
   0   1   332111.21  265.82   2
   0   1   332257.71  410.14  21
   0   1  -333608.50  383.77  12
   0   1  -332072.21  272.47   3
   0   1   332816.40  410.53  19
   0   1   332569.61  408.69  18
   0   1  -332938.00  384.55  17
   0   1   331538.62  394.61   6
   0   1  -331708.91  389.51   5
   0   1   331766.01  255.25   9
   0   1   331113.92  368.80   8
   0   1  -333110.00  260.35   2
   0   1  -330803.32  325.00   4
   0   1  -333361.90  387.75  21
   0   1   332445.71  408.05  17
   0   1   331360.82  349.88  16
   0   1  -423365.19  370.51  12
   0   1  -423602.89  376.40  17
   0   1   422350.10  219.64   2
   0   1   422746.40  391.19  18
   0   1   421951.90  376.10   6
   0   1  -422396.10  211.28   2
   0   1  -422087.40  370.80   5
   0   1  -423980.48  379.22  21
   0   1   422913.09  393.84  19
   0   1  -421890.50  318.06  14
   0   1   422463.60  252.85   9
   0   1   422632.80  393.35  21
   0   1  -421519.21  304.12   4
   0   1   422469.20  389.20  17
   0   1   421861.10  340.22  16
   0   1   421603.31  357.35   8
   0   1   421888.30  182.94  15
   0   1  -421945.70  241.88   3
   0   1  -5 1362.49  101.91  21
   0   1   5 1259.27  101.85   6
   0   1  -5 1367.71  101.78  17
   0   1  -5 1157.17   95.20   5
   0   1  -5 1159.20   47.73   2
   0   1   5 1184.67   50.51   2
   0   1  -5 1208.75   84.32  14
   0   1  -5 1334.85  100.02  12
   0   1  -5 1136.67   77.86   4
   0   1   5 1202.18   94.86   8
   0   1   5 1172.27   89.37  16
   0   1  -5 1185.26   93.36   6
   0   1   5 1247.04   53.91  15
   0   1  -5 1166.53   60.34   3
   0   1   6 2992.96  154.97  16
   0   1  -6 2945.08  165.81   5
   0   1  -6 3105.96  148.10  14
   0   1  -6 2883.99  134.45   4
   0   1   6 2733.56   74.41   2
   0   1   6 3078.37  165.20   8
   0   1   6 3026.33   96.84  15
   0   1  -6 2941.09  102.53   3
   0   1   6 3003.32  171.50   6
   0   1  -7 5635.38  248.26  19
   0   1   7 5668.58  233.77  16
   0   1   7 5803.15  259.09   6
   0   1  -7 5606.19  150.64   3
   0   1  -7 5683.51  248.23  17
   0   1  -7 5765.15  218.22  14
   0   1   7 6024.79  250.43   8
   0   1  -7 5872.48  254.27   5
   0   1  -7 5650.45  203.12   4
   0   1  -7 5859.24  253.03  18
   0   1   7 5350.79  145.07  15
   0   1  -8  188.70   53.40  18
   0   1  -8  246.98   62.02   5
   0   1  -8  177.95   41.98   4
   0   1  -8  197.54   32.32   3
   0   1  -8  235.10   61.84  17
   0   1   8  220.98   56.08   8
   0   1   8  204.73   60.81   6
   0   1  -8  194.37   47.13  14
   0   1   8  235.89   58.32  16
   0   1   8  165.06   29.03  15
   0   1   8  131.44   16.38   1
   0   1  -8  247.40   60.35  19
   0   1  -9  683.99   58.76   3
   0   1   9  481.33   31.58   1
   0   1   9  581.42   93.71   8
   0   1  -9  538.93   90.55  18
   0   1  -9  692.68  100.42  19
   0   1   9  685.87  108.17  12
   0   1   9  793.08  104.38  16
   0   1  -9  757.67   92.00  14
   0   1  -9  726.83   85.97   4
   0   1  -9  819.24  114.43   5
   0   1   9  722.96  109.44   6
   0   1  -9  654.71   97.94  17
   0   1   9  641.95   59.63  15
   0   1 -10 1894.11  177.55  18
   0   1 -10 1923.67  179.43   5
   0   1 -10 1936.20  180.63  17
   0   1 -10 1810.16   98.55   3
   0   1  10 1760.77  166.83   8
   0   1  10 1868.51  177.15   6
   0   1  10 1754.17  178.74  12
   0   1 -10 1786.36  170.98  19
   0   1 -10 1780.22  140.02   4
   0   1  10 1717.47  103.39  15
   0   1 -10 1715.49  146.33  14
   0   1  10 1755.62  164.55  16
   0   1 -11   76.26   50.09  19
   0   1 -11   41.59   43.24  18
   0   1  11  180.33   64.90  16
   0   1  11  106.74   63.54  12
   0   1 -11   31.53   30.44   4
   0   1 -11  101.74   57.41  21
   0   1  11   88.68   27.24  15
   0   1 -11   83.09   40.81  14
   0   1  11  124.74   63.17   8
   0   1 -11  120.99   62.02   5
   0   1  11  100.07   57.54   6
   0   1 -11   69.90   23.54   3
   0   1 -11   91.11   52.94  17
   0   1  12   -2.12   53.40   6
   0   1 -12   14.54   40.78   5
   0   1 -12    7.29   32.30  21
   0   1  12   24.17   37.23  16
   0   1 -12  -24.58   30.63   4
   0   1 -12  -14.41   47.33  19
   0   1 -12   16.57   39.11  18
   0   1  12  -26.79   42.44   8
   0   1 -12   23.64   14.57   3
   0   1 -12   23.92   25.76  14
   0   1 -12   97.52   61.04  17
   0   1  12  -56.32   51.05  12
   0   1  13  212.26   79.79  12
   0   1 -13  305.82   86.45  17
   0   1 -13  191.36   37.42   3
   0   1 -13  225.96   81.57  19
   0   1  13  297.71   88.80   8
   0   1 -13  201.00   71.61  21
   0   1 -13  194.60   62.70  14
   0   1  13  240.09   75.54  16
   0   1 -13  272.13   66.05   4
   0   1 -13  259.84   82.57  18
   0   1 -13  249.24   87.07   5
   0   1  14  282.72   85.07  16
   0   1 -14  146.77   53.51   4
   0   1  14  218.89   86.42  12
   0   1 -14  223.70   80.82  18
   0   1 -14  226.83   81.98  21
   0   1 -14  211.80   77.41  17
   0   1 -14  137.63   64.36   5
   0   1  14  214.58   84.91   8
   0   1 -14  132.28   68.97  19
   0   1 -14  190.25   64.08  14
   0   1  14  214.82   56.49   9
   0   1  15   10.72   25.61   9
   0   1  15   42.91   51.43  16
   0   1 -15   21.00   34.19  14
   0   1  15    0.20   55.70   8
   0   1 -15   11.55   36.23   4
   0   1 -15    7.19   44.20  17
   0   1 -15  -18.68   52.88   5
   0   1 -15  -27.16   63.07  21
   0   1 -15  -14.65   43.51  18
   0   1  15    0.46   40.68  12
   0   1 -15   67.08   56.57  19
   0   1 -16   73.04   62.66  19
   0   1 -16   87.82   62.41  21
   0   1 -16   17.39   31.81   4
   0   1  16  139.01   62.37  11
   0   1 -16  119.93   73.05   5
   0   1  16   79.84   66.30  16
   0   1 -16   52.41   53.82  18
   0   1 -16   74.84   48.34  14
   0   1 -16  110.10   64.41  17
   0   1  16   40.03   50.63   8
   0   1  16  110.85   47.34   9
   0   1  16   38.88   49.41  12
   0   1 -17  142.29   77.49  21
   0   1  17  101.39   74.47   8
   0   1 -17  135.24   64.91  14
   0   1 -17  151.20   75.39  18
   0   1  17  159.53   79.21  16
   0   1  17   87.65   52.11  11
   0   1  17  106.86   81.15  12
   0   1 -17  174.34   79.95  17
   0   1 -17   81.33   57.68  19
   0   1 -17  124.73   72.42   5
   0   1 -17  192.90   69.21   4
   0   1 -18    6.55   59.58  19
   0   1  18  -40.68   50.25  11
   0   1 -18  105.37   82.58  21
   0   1 -18   82.33   50.66   4
   0   1  18    0.26   56.78   8
   0   1 -18   22.41   52.78   5
   0   1  18   58.88   71.00  16
   0   1 -18   -3.66   47.62  18
   0   1 -18    6.24   44.97  17
   0   1 -18  -54.74   47.53  14
   0   1  18   17.70   51.26  12
   0   1  19  142.80   98.85  12
   0   1  19   10.68   58.46   8
   0   1 -19 -100.54   69.32  21
   0   1  19   40.90   64.75  16
   0   1 -19  116.94   71.56  18
   0   1  19    5.48   38.05  11
   0   1 -19   87.60   72.01   5
   0   1 -19  -22.10   37.94  17
   0   1 -19   28.70   47.86  19
   0   1 -19   88.32   55.76  14
   0   1  20 -141.85   74.50  11
   0   1  20   97.78   75.54   8
   0   1 -20   23.17   60.00  18
   0   1 -20  -20.36   38.28  17
   0   1  20   39.89   65.08  12
   0   1 -20  161.27   85.91  19
   0   1 -20   10.58   56.88  21
   0   1  20    0.86   47.74  16
   0   1 -20   51.40   58.70   5
   0   1  21  -48.08   67.40  16
   0   1 -21   13.50   54.80  18
   0   1  21   64.09   76.70  12
   0   1 -21  -91.57   77.06  20
   0   1  21  -31.32   58.51   8
   0   1 -21   12.89   54.98  21
   0   1 -21   47.97   62.39   5
   0   1 -21    0.96   48.66  19
   0   1 -21  150.37   86.46  17
   0   2   094967.75  637.90   6
   0   2   096833.73  623.38  19
   0   2   097171.53  629.81  18
   0   2   096195.33  620.33  12
   0   2   098394.01  628.00  21
   0   2   097163.63  628.04  17
   0   2   094049.15  640.56   2
   0   2   096773.03  433.65  10
   0   2   095344.84  685.19   5
   0   2  -125532.77  334.48   2
   0   2   126466.06  332.73  18
   0   2  -126121.76  270.62  13
   0   2  -126579.16  256.39   8
   0   2   126705.76  333.64  17
   0   2  -125903.97  328.74  21
   0   2   126941.06  342.82   2
   0   2  -125970.47  360.76   5
   0   2  -126233.66  329.40  18
   0   2  -126150.96  340.73   6
   0   2  -126400.86  329.27  17
   0   2   126771.16  333.05  19
   0   2  -127758.75  226.04  10
   0   2   126494.16  334.20  20
   0   2  -126411.16  328.23  12
   0   2   125879.37  339.75   6
   0   2   126763.36  257.69  10
   0   2  -126881.16  208.36  16
   0   2   127145.56  336.53  21
   0   2   126450.96  330.26  12
   0   2  -125793.87  308.44   3
   0   2  -211520.90  226.84  17
   0   2  -211492.30  227.18  21
   0   2   211672.59  226.30   2
   0   2   211425.10  236.83  18
   0   2  -211428.10  184.15  16
   0   2  -211437.40  225.68  18
   0   2  -211147.60  221.09  12
   0   2   211536.50  237.57  17
   0   2  -211237.90  205.11   3
   0   2  -211031.50  222.30   4
   0   2   210976.20  175.39   9
   0   2   211039.20  187.18   8
   0   2  -211001.90  170.47  13
   0   2   210884.20  237.05   6
   0   2   211462.80  237.32  21
   0   2   211466.60  236.95  19
   0   2   211275.60  236.14  20
   0   2   211557.60  236.88  12
   0   2  -211008.20  245.33   5
   0   2  -211018.30  228.64   6
   0   2  -211399.40  223.15  19
   0   2   211758.19  207.33  11
   0   2  -211443.70  220.81   2
   0   2   211489.80  157.32  16
   0   2  -211471.40  199.96   8
   0   2   330657.02  434.72   6
   0   2  -331608.02  369.06  16
   0   2   330743.92  331.53  16
   0   2  -330917.22  394.53  14
   0   2   330110.33  296.64   9
   0   2   332110.71  375.48   2
   0   2  -330107.03  434.95   5
   0   2   330162.13  368.55   8
   0   2  -330535.13  363.63   2
   0   2  -331050.92  403.91  21
   0   2  -329733.73  392.92  19
   0   2   331487.82  436.62  18
   0   2  -329924.53  397.73  18
   0   2   331052.92  436.88  21
   0   2  -331965.61  390.72   8
   0   2  -330687.32  344.92   3
   0   2   330862.32  358.29  11
   0   2  -330844.22  402.65  17
   0   2  -330544.23  385.90   4
   0   2   331659.82  436.78  19
   0   2   331536.32  437.33  17
   0   2  -331195.92  399.56  12
   0   2   331646.12  439.62  20
   0   2  -4 4492.30  170.07  21
   0   2  -4 4628.25  172.24  17
   0   2   4 4144.15  157.19   8
   0   2   4 4436.82  181.67  17
   0   2  -4 4367.55  133.88   3
   0   2   4 4462.58  182.80   6
   0   2  -4 4686.18  163.66  16
   0   2   4 4518.00  182.95  18
   0   2   4 4553.15  147.74  11
   0   2  -4 4365.70  154.58   4
   0   2  -4 4604.60  170.66  12
   0   2   4 4515.04  183.42  19
   0   2  -4 4504.05  167.55   8
   0   2  -4 4562.35  184.03   5
   0   2  -4 4540.55  138.99   2
   0   2   4 4305.15  147.42  16
   0   2  -4 4346.05  167.27  18
   0   2  -4 4399.04  166.65  19
   0   2   4 4247.92  118.42   9
   0   2  -4 4159.95  152.87  14
   0   2   4 4562.05  142.30   2
   0   2   4 4373.80  182.03  21
   0   2   5 1594.51  120.31   6
   0   2  -5 1704.51  122.28   5
   0   2  -5 1695.15   84.34   2
   0   2   5 1621.82   79.08   9
   0   2  -5 1793.03  119.18  18
   0   2  -5 1693.57  115.14  19
   0   2  -5 1755.80   88.04   3
   0   2  -5 1641.76  114.21  17
   0   2   5 1610.51  102.16  16
   0   2  -5 1635.48  103.32  14
   0   2   5 1654.21  111.88   8
   0   2  -5 1622.67  101.41   4
   0   2   5 1687.98   86.40   2
   0   2  -6 1382.30  113.99  17
   0   2   6 1439.10  107.20  16
   0   2  -6 1414.71   75.92   2
   0   2  -6 1324.05  111.28  19
   0   2  -6 1357.68   80.37   3
   0   2  -6 1210.25   94.03   4
   0   2   6 1438.97  125.66   6
   0   2  -6 1323.39  112.14  18
   0   2   6 1488.87   80.73   9
   0   2  -6 1445.41  122.44   5
   0   2  -6 1402.81  102.57  14
   0   2   6 1481.24  117.29   8
   0   2   6 1448.34   79.87   2
   0   2  -7 3915.82  124.12   2
   0   2  -7 3931.21  208.87  17
   0   2  -7 3983.44  217.92   5
   0   2   7 4069.04  143.45   9
   0   2   7 3916.60  191.17  16
   0   2  -7 3950.13  178.01   4
   0   2  -7 3711.34  177.53  14
   0   2   7 3974.67  205.18   8
   0   2  -7 3914.42  208.02  18
   0   2   7 3963.44  129.49   2
   0   2  -7 3985.42  142.38   3
   0   2  -7 3903.98  206.53  19
   0   2   7 3946.28  220.02   6
   0   2   8 3034.72  194.37   8
   0   2   8 2920.16  176.83  16
   0   2   8 2928.15  109.03   2
   0   2  -8 2987.85  196.15  19
   0   2  -8 2922.28  197.97   5
   0   2   8 3168.57  136.52   9
   0   2  -8 2993.23  164.77   4
   0   2  -8 2973.73  194.35  17
   0   2  -8 2968.78  104.14   2
   0   2  -8 3002.84  171.74  14
   0   2  -8 2877.49  125.66   3
   0   2   8 3158.25  211.29   6
   0   2  -8 2969.95  196.96  18
   0   2   9  330.63   69.27  16
   0   2  -9  232.59   53.98  14
   0   2   9  297.08   79.73  12
   0   2   9  226.44   24.19  15
   0   2  -9  304.92   57.91   4
   0   2  -9  300.08   31.23   2
   0   2  -9  171.52   50.78  18
   0   2   9  303.02   76.57   6
   0   2   9  218.31   59.62   8
   0   2   9  277.23   32.64   2
   0   2  -9  233.24   60.86  19
   0   2  -9  283.59   69.30   5
   0   2  -9  144.74   49.35  17
   0   2   9  291.66   47.16   9
   0   2  -9  314.94   45.09   3
   0   2  10 2395.17  213.86  12
   0   2 -10 2107.72  160.33  14
   0   2 -10 2287.56  162.40   4
   0   2  10 2302.71  191.07   8
   0   2 -10 2257.04  191.77  17
   0   2 -10 2187.20  193.57   5
   0   2 -10 2317.98  194.99  18
   0   2 -10 2198.11  117.73   3
   0   2  10 2356.59  185.84  16
   0   2 -10 2250.09  192.70  19
   0   2  10 2220.16  131.46   9
   0   2  10 2170.69  198.07   6
   0   2  11 1391.65  150.17  16
   0   2 -11 1419.23  163.65  19
   0   2  11 1222.35  164.06  12
   0   2 -11 1527.44  169.95  18
   0   2 -11 1340.37   94.79   3
   0   2 -11 1348.22  131.93   4
   0   2 -11 1346.46  163.44   5
   0   2 -11 1416.92  162.26  17
   0   2  11 1400.17  159.58   8
   0   2  11 1536.42  116.22   9
   0   2  11 1455.06  171.63   6
   0   2 -11 1451.64  142.64  14
   0   2 -12  312.44   74.94  14
   0   2  12  344.55   86.61  16
   0   2 -12  321.98   88.19  18
   0   2  12  249.40   80.47  12
   0   2 -12  360.24   91.09  17
   0   2  12  207.73   79.02   6
   0   2 -12  378.42   51.66   3
   0   2 -12  369.88   96.97   5
   0   2  12  333.32   87.39   8
   0   2 -12  322.67   71.42   4
   0   2 -12  310.28   85.49  19
   0   2  12  430.24   65.30   9
   0   2  13   34.99   56.34   6
   0   2 -13   67.42   24.66   3
   0   2  13   59.17   29.50   9
   0   2 -13  124.33   58.39  21
   0   2 -13   87.86   51.60  19
   0   2 -13   57.54   38.44  14
   0   2 -13   61.07   60.18   5
   0   2  13   80.14   55.80   8
   0   2 -13  -53.62   46.06  17
   0   2  13   92.39   46.62  16
   0   2 -13   66.49   46.89  18
   0   2  13   56.18   54.34  12
   0   2 -13   62.99   40.58   4
   0   2  14   53.33   51.23  16
   0   2 -14   64.96   59.08  17
   0   2  14   68.99   58.73  12
   0   2 -14   21.48   39.95   5
   0   2 -14   44.10   57.65  19
   0   2 -14   53.76   45.32  18
   0   2  14   31.94   26.09   9
   0   2 -14  107.28   51.33  14
   0   2 -14   12.13   48.64  21
   0   2 -14   68.17   45.67   4
   0   2  14   69.18   50.62   6
   0   2  14  115.46   58.11   8
   0   2 -15   52.54   54.47  19
   0   2 -15   38.83   56.63  18
   0   2 -15   84.14   47.03   4
   0   2  15  -28.46   44.81  16
   0   2 -15   84.76   65.94   5
   0   2 -15   16.77   41.75  21
   0   2  15  -20.02   47.19  12
   0   2  15   23.89   24.87   9
   0   2 -15   59.62   49.08  17
   0   2 -15   25.99   42.45  14
   0   2  15   97.84   70.52   8
   0   2 -16   -9.43   21.11   4
   0   2 -16   -4.77   42.70  21
   0   2  16   -9.37   44.95  16
   0   2  16  -50.35   58.30   8
   0   2 -16   16.16   33.82  14
   0   2 -16   54.22   48.14  19
   0   2 -16  -53.58   49.88  18
   0   2  16  111.24   74.45  12
   0   2 -16   16.01   47.21   5
   0   2 -16    1.80   34.50  17
   0   2 -17  -54.87   45.50  14
   0   2  17   69.29   56.56  11
   0   2 -17   74.73   61.42  19
   0   2 -17   -4.15   56.00  18
   0   2 -17  -66.83   58.37  17
   0   2  17    4.22   40.18  16
   0   2 -17   29.13   31.31   4
   0   2 -17  -34.35   53.49  21
   0   2  17  -27.01   52.13   8
   0   2 -17   40.45   58.57   5
   0   2  17  103.49   71.10  12
   0   2  18  -87.69   56.65  11
   0   2 -18   13.41   36.81  18
   0   2 -18  -57.85   61.74   5
   0   2  18   68.34   72.05  12
   0   2 -18    6.68   36.82  14
   0   2 -18   74.05   58.96  17
   0   2  18 -167.13   84.90   8
   0   2 -18   56.11   53.55  19
   0   2 -18 -101.25   65.92  21
   0   2  18  -72.00   62.23  16
   0   2  19   18.84   53.68   8
   0   2 -19  -29.93   51.81  18
   0   2 -19  -62.18   61.19  19
   0   2  19   69.67   70.61  16
   0   2 -19    7.07   51.34   5
   0   2 -19    1.70   41.35  21
   0   2 -19 -113.69   72.88  17
   0   2 -19   78.28   51.58  14
   0   2  19   31.31   39.61  11
   0   2 -20   80.35   59.89  19
   0   2 -20   22.22   34.88  17
   0   2  20  114.70   76.89   8
   0   2 -20   20.62   44.31  21
   0   2 -20   88.73   63.63  18
   0   2 -20  -17.03   56.31   5
   0   2  20  -26.59   62.95  16
   0   2  21   30.11   53.54  16
   0   2 -21  -38.06   52.35  21
   0   2  21  -14.84   47.66   8
   0   2 -21   50.46   68.57   5
   0   2 -21  154.29   85.15  19
   0   2 -21  112.72   73.93  18
   0   2 -21   61.03   71.18  17
   0   3   0  -11.10   15.33  19
   0   3   0  -12.63   21.48   5
   0   3   0   -8.61   17.13   6
   0   3   0   -5.46   10.88  21
   0   3   0   -6.28   13.73  18
   0   3   0   -9.01   17.47  12
   0   3   0   -0.05    7.29  10
   0   3   0  -17.70   14.62  17
   0   3   0  -11.37   19.59   2
   0   3   0   15.18   15.49  11
   0   3  -1 7346.29  116.90  16
   0   3  -1 8049.95  246.63   5
   0   3   1 7857.67  226.58   6
   0   3   1 7922.88  220.68  18
   0   3  -1 8248.10  226.88  17
   0   3  -1 8260.64  225.37  12
   0   3  -1 8135.37  164.67   8
   0   3  -1 8003.29  229.48   2
   0   3   1 8390.52  213.64  11
   0   3   1 7914.23  219.62  12
   0   3  -1 7641.88  225.24   6
   0   3  -1 8071.51  223.10  21
   0   3   1 8006.42  221.36  21
   0   3   1 7831.66  162.47  10
   0   3  -1 8302.26  227.84  18
   0   3   1 8007.90  230.72   2
   0   3   1 8065.84  221.48  19
   0   3  -1 7699.37  218.27  19
   0   3  -1 7595.97  185.94  13
   0   3  -1 7970.12  143.95  10
   0   3  -1 7996.25  223.23  19
   0   3   1 7999.00  221.11  17
   0   3   1 8133.67  223.02  20
   0   3  -2 1851.74  107.52  19
   0   3   2 1989.29  104.35  11
   0   3  -2 1864.83   75.42  16
   0   3   2 1946.10  114.22  12
   0   3   2 1862.44   89.68  10
   0   3  -2 2040.69  116.27   2
   0   3  -2 1981.12   90.60   8
   0   3  -2 1827.57  103.24   3
   0   3   2 1818.72  114.26   6
   0   3  -2 1846.16  109.46  18
   0   3  -2 1873.99  114.50   6
   0   3   2 1902.25  112.94  21
   0   3   2 1864.08  111.11  18
   0   3  -2 1885.31  110.49  21
   0   3  -2 1851.77  108.80  12
   0   3   2 1886.22  112.93   2
   0   3  -2 1693.64  117.57   5
   0   3  -2 1797.73   88.06  13
   0   3   2 1906.94  112.24  17
   0   3  -2 1843.45  109.63  17
   0   3   2 1858.89  110.85  19
   0   3   2 1789.64   83.02   8
   0   3   2 1814.26   57.87  16
   0   3   2 2017.66  115.70  20
   0   3  -3 6633.94  195.48   3
   0   3  -3 7195.20  220.62   4
   0   3  -3 7308.85  221.79  12
   0   3  -3 6848.84  213.50  19
   0   3   3 7032.73  173.50   9
   0   3   3 7496.56  204.88  11
   0   3  -3 7053.13  215.57   2
   0   3   3 7191.19  219.03   2
   0   3  -3 6982.99  242.82   5
   0   3  -3 7258.87  196.35   8
   0   3  -3 6918.05  217.72  18
   0   3  -3 7067.50  219.76  17
   0   3  -3 6837.11  165.86  13
   0   3  -3 7170.14  227.66   6
   0   3   3 7173.23  150.53  16
   0   3   3 6874.99  182.02   8
   0   3   3 6832.81  231.57   6
   0   3  -3 7101.70  220.86  18
   0   3  -3 7188.92  177.76  16
   0   3  -3 7138.94  221.05  21
   0   3   4 8048.44  185.32   9
   0   3  -4 8334.91  219.99   3
   0   3  -4 8090.03  273.31   5
   0   3   4 8004.73  222.11   8
   0   3  -4 8620.69  255.57  21
   0   3  -4 8261.84  249.28  18
   0   3  -4 8406.03  246.43   4
   0   3   4 8366.58  272.03   6
   0   3  -4 8557.80  238.49   8
   0   3   4 8576.49  238.72   2
   0   3  -4 8427.60  221.12  16
   0   3  -4 8274.57  179.38  13
   0   3  -4 8146.03  247.06  19
   0   3  -4 8267.26  249.20  14
   0   3   4 8398.46  223.24  11
   0   3  -4 8408.15  234.41   2
   0   3  -4 8022.86  247.33  18
   0   3   4 8183.87  195.29  16
   0   3  -4 8390.74  249.31  12
   0   3  -4 8418.07  252.02  17
   0   3  -5 4193.92  191.44  18
   0   3   5 4141.69  207.55   6
   0   3   5 4102.19  136.17   9
   0   3   5 3966.84  175.12   8
   0   3  -5 4133.79  182.54  14
   0   3  -5 4193.78  181.38   4
   0   3   5 4274.12  168.03  11
   0   3   5 4123.78  158.03  16
   0   3  -5 4053.12  156.57   3
   0   3  -5 4010.37  186.20  19
   0   3  -5 4108.83  206.47   5
   0   3  -5 4031.18  161.65   2
   0   3   5 4285.67  169.99   2
   0   3  -6 1315.48  109.02  14
   0   3   6 1359.28  113.87   8
   0   3  -6 1312.29   91.82   3
   0   3  -6 1353.41  118.69  18
   0   3   6 1389.76  129.28   6
   0   3   6 1273.21   79.53   9
   0   3  -6 1370.11   93.86   2
   0   3  -6 1359.75  108.09   4
   0   3  -6 1296.23  115.16  19
   0   3  -6 1280.95  124.34   5
   0   3   6 1423.59   98.44   2
   0   3   6 1391.70  103.30  16
   0   3  -7 3277.73  174.67   4
   0   3   7 3250.73  210.93   6
   0   3  -7 3481.71  199.17  17
   0   3   7 3499.74  178.66  16
   0   3   7 3504.59  153.64   2
   0   3   7 3380.01  135.94   9
   0   3  -7 3374.83  149.51   3
   0   3   7 3290.13  190.84   8
   0   3  -7 3216.45  206.55   5
   0   3  -7 3412.14  182.07  14
   0   3  -7 3630.71  202.88  19
   0   3  -7 3461.02  148.68   2
   0   3  -7 3375.18  196.47  18
   0   3  -8  166.61   52.94  17
   0   3   8  206.78   36.47   9
   0   3  -8  140.16   54.35   5
   0   3  -8  226.62   38.84   2
   0   3  -8  220.16   59.72  18
   0   3  -8  191.94   38.75   3
   0   3   8  216.05   58.57   8
   0   3  -8  217.63   51.52  14
   0   3   8  298.27   60.15  16
   0   3   8  150.30   34.69   2
   0   3  -8  237.87   58.51  19
   0   3   8  255.02   73.35   6
   0   3  -8  202.10   51.45   4
   0   3  -9  373.28   53.63   3
   0   3   9  286.54   67.76   8
   0   3   9  328.11   64.99  16
   0   3   9  368.88   50.69   2
   0   3  -9  311.87   71.97  19
   0   3   9  347.59   49.90   9
   0   3   9  350.26   83.42   6
   0   3  -9  328.15   74.01  18
   0   3  -9  404.59   50.74   2
   0   3   9  362.21   87.80  12
   0   3  -9  273.93   69.37  17
   0   3  -9  368.28   84.91   5
   0   3  -9  328.29   63.83   4
   0   3  -9  365.96   69.72  14
   0   3 -10  591.42   92.43  14
   0   3  10  609.81   62.67   2
   0   3  10  587.16  113.60   6
   0   3  10  755.96   77.19   9
   0   3 -10  612.07  104.32  19
   0   3 -10  636.85  107.72  17
   0   3  10  684.23  120.33  12
   0   3 -10  612.09  110.15   5
   0   3 -10  640.80   72.10   3
   0   3 -10  778.81   66.51   2
   0   3 -10  682.77   94.30   4
   0   3  10  637.21   98.11  16
   0   3  10  657.23  104.03   8
   0   3 -10  704.16  112.11  18
   0   3  11  197.11   44.88   9
   0   3  11  282.48   78.46   8
   0   3  11  323.97   97.32  12
   0   3 -11  258.63   84.63   5
   0   3 -11  291.20   81.60  17
   0   3  11  284.15   74.38  16
   0   3 -11  241.38   34.21   2
   0   3 -11  252.67   79.36  19
   0   3 -11  268.24   64.51   4
   0   3 -11  224.82   46.35   3
   0   3 -11  236.70   61.86  14
   0   3  11  207.97   68.90   6
   0   3  11  253.28   38.92   2
   0   3 -11  259.74   73.27  18
   0   3 -12  364.24   55.81   3
   0   3 -12  263.18   78.73  18
   0   3  12  240.33   33.01   2
   0   3  12  475.71  101.37   8
   0   3 -12  394.46   79.33   4
   0   3 -12  306.83   83.81  17
   0   3 -12  341.85   89.86  19
   0   3 -12  303.56   94.68   5
   0   3  12  326.94   97.64   6
   0   3 -12  313.48   72.21  14
   0   3 -12  282.57   30.88   2
   0   3  12  333.99   78.52  16
   0   3  12  298.74   53.58   9
   0   3  12  340.31   97.57  12
   0   3  13   72.95   43.15   8
   0   3  13   72.46   29.81   9
   0   3 -13   66.75   50.47  17
   0   3  13   63.09   48.81  16
   0   3 -13   47.66   42.49  19
   0   3 -13   41.89   36.77  18
   0   3  13  143.57   89.61   6
   0   3 -13   -6.90   45.94   5
   0   3  13  129.91   73.21  12
   0   3 -13   85.23   44.21   4
   0   3 -13   89.77   29.71   3
   0   3 -13   34.19   30.77  14
   0   3 -14    0.99   50.30  19
   0   3 -14    7.80   26.32  14
   0   3 -14  -16.46   42.66  17
   0   3  14  -17.14   18.79   9
   0   3  14   29.31   44.82  16
   0   3 -14  -30.98   32.79   4
   0   3 -14   73.67   50.58  18
   0   3 -14   43.17   54.75   5
   0   3  14   -2.71   38.20  12
   0   3  14   36.71   51.77   8
   0   3  14   -5.42   53.70   6
   0   3  15   13.15   52.11   6
   0   3  15   69.73   41.78  16
   0   3 -15   14.80   43.19   5
   0   3 -15   34.05   36.14  14
   0   3 -15   -0.64   39.91  17
   0   3 -15   78.60   45.88   4
   0   3 -15   74.50   54.71  19
   0   3 -15  -16.69   41.88  21
   0   3  15   12.52   45.66   8
   0   3 -15  -14.51   38.06  18
   0   3 -16  -52.33   54.00  21
   0   3 -16   -5.29   31.16   4
   0   3 -16   25.68   47.23  19
   0   3 -16  -44.27   55.90   5
   0   3 -16    2.08   42.51  18
   0   3 -16  -32.96   33.81  14
   0   3  16  -22.35   54.94   8
   0   3  16  -17.51   51.25   6
   0   3 -16   -5.05   41.81  17
   0   3  16  -52.91   49.38  16
   0   3 -17   19.72   30.06  14
   0   3 -17  -17.94   37.64  19
   0   3 -17  -53.38   55.32  21
   0   3 -17    9.04   31.86   4
   0   3 -17   35.86   55.20  17
   0   3 -17    6.21   34.47  18
   0   3 -17  -60.43   61.40   5
   0   3  17  -24.26   50.50  16
   0   3  17  -59.96   62.20   8
   0   3  18   69.11   64.11   8
   0   3 -18   31.58   51.96  17
   0   3 -18  -26.88   53.72   5
   0   3  18   53.73   58.41  16
   0   3 -18   28.66   54.77  21
   0   3 -18  146.36   82.84  19
   0   3 -18  -37.34   41.60  14
   0   3 -18   27.20   46.34  18
   0   3 -19   90.03   62.92  17
   0   3  19 -121.43   77.58   8
   0   3 -19   31.50   52.16  19
   0   3 -19   60.50   44.73  18
   0   3  19    8.76   57.34  16
   0   3 -19   98.27   73.46   5
   0   3 -19   88.08   65.67  21
   0   3 -20 -129.86   76.06  17
   0   3 -20 -170.66   84.67  19
   0   3 -20  126.30   77.30  21
   0   3  20   12.52   49.13  16
   0   3  20  135.06   84.78   8
   0   3 -20  -17.32   48.01   5
   0   3 -20   88.82   65.95  18
   0   3 -21 -127.30   84.28  17
   0   3 -21  150.55   87.07  18
   0   3  21  -83.80   71.44   8
   0   3  21  -36.79   60.22  16
   0   3 -21  -18.11   47.09  19
   0   3 -21  -24.99   51.18  21
   0   4   0 5181.26  139.55  10
   0   4   0 5344.62  231.76   5
   0   4   0 5503.09  210.10  19
   0   4   0 5187.07  204.62  18
   0   4   0 5563.57  211.19  17
   0   4   0 5194.77  211.90   6
   0   4   0 5432.72  209.43  21
   0   4   0 5436.72  222.21   2
   0   4   0 5264.28  205.40  12
   0   4   1  811.56   86.29   6
   0   4  -1  910.25   86.36  19
   0   4   1  855.70   61.08  10
   0   4  -1  839.26   94.62   5
   0   4  -1 1022.26   97.97   2
   0   4  -1  915.97   62.56   8
   0   4  -1  878.83   85.22  17
   0   4  -1  944.89   89.48  19
   0   4  -1  925.60   55.26  10
   0   4  -1  915.08   86.86  18
   0   4  -1  900.11   75.98  13
   0   4  -1  803.66   85.78   6
   0   4  -1 1017.16   92.53  12
   0   4   1  898.66   92.38   2
   0   4  -1  870.87   86.52  21
   0   4   2  689.55   80.97   2
   0   4   2  620.14   53.21   8
   0   4   2  648.32   79.74   6
   0   4  -2  618.31   74.02  19
   0   4   2  635.43   57.57  10
   0   4  -2  617.24   61.22  13
   0   4  -2  565.08   79.81   5
   0   4  -2  691.91   48.64  10
   0   4  -2  660.18   80.44   2
   0   4  -2  602.67   76.98   6
   0   4  -2  633.23   45.10  16
   0   4  -2  676.09   58.31   8
   0   4   312226.49  332.38   2
   0   4   311898.69  341.12   6
   0   4  -311556.20  228.90  16
   0   4   312063.19  180.82  16
   0   4  -312249.09  331.63   2
   0   4  -311722.09  317.14  19
   0   4   311970.99  273.16  10
   0   4  -312301.09  270.74   8
   0   4  -311894.99  332.96   6
   0   4   311892.89  251.55   8
   0   4  -311443.40  353.21   5
   0   4  -311903.49  259.22  13
   0   4  -4 3362.50  181.35   6
   0   4  -4 3668.03  184.62  18
   0   4   4 3459.30  195.11   6
   0   4   4 3581.05  153.38   8
   0   4  -4 3451.96  135.92  13
   0   4   4 3891.15  188.00   2
   0   4  -4 3327.25  197.46   5
   0   4  -4 3362.52  175.33  19
   0   4  -4 3689.18  185.47   4
   0   4  -4 3392.20  162.68   3
   0   4   4 3651.28  145.59   9
   0   4  -4 3627.60  179.93   2
   0   4   4 3704.61  123.74  16
   0   4  -4 3506.64  142.96  16
   0   4  -5 1190.55  103.44   2
   0   4  -5 1263.53  113.96  18
   0   4   5 1236.30  100.82   8
   0   4  -5 1276.39  116.42   6
   0   4  -5 1117.27   95.33   3
   0   4   5 1211.55  106.41   2
   0   4   5 1275.59   86.04   9
   0   4   5 1160.25  119.08   6
   0   4  -5 1140.36  106.39   4
   0   4   5 1207.90   83.40  16
   0   4  -5 1057.14  116.05   5
   0   4  -5 1203.04  110.46  19
   0   4   6 1242.02  110.34   8
   0   4   6 1138.21   82.19   9
   0   4  -6 1075.51  110.93   6
   0   4  -6 1133.29  101.44   2
   0   4   6 1049.71  123.13   6
   0   4  -6 1173.63   98.68   3
   0   4  -6 1194.67  111.90   4
   0   4  -6 1155.90  113.57  19
   0   4  -6 1118.93  110.82  14
   0   4   6 1209.26  106.65   2
   0   4  -6 1167.52  114.84  18
   0   4  -6 1149.36  126.87   5
   0   4   6 1116.80   90.53  16
   0   4   7  845.14   87.60  16
   0   4  -7  890.17   90.11   2
   0   4   7  866.49   73.89   9
   0   4  -7  813.79   84.36   3
   0   4   7  830.54  117.89   6
   0   4  -7  890.50  108.31  18
   0   4  -7  901.30  103.41  14
   0   4  -7  822.43  114.98   5
   0   4   7  937.39   95.22   2
   0   4   7  876.49  101.40   8
   0   4  -7  802.65   96.38   4
   0   4  -7  830.41  102.90  19
   0   4  -8 2596.32  176.84   4
   0   4  -8 2578.67  189.68  18
   0   4  -8 2647.21  209.61   5
   0   4   8 2711.51  133.09   9
   0   4   8 2743.82  166.83  16
   0   4  -8 2561.20  188.28  19
   0   4  -8 2627.36  179.49  14
   0   4   8 2685.01  214.56   6
   0   4  -8 2561.09  187.70  17
   0   4   8 2915.15  192.74   8
   0   4   8 2599.47  155.91   2
   0   4  -8 2595.07  150.06   3
   0   4  -8 2743.24  155.20   2
   0   4   9   50.77   22.89   9
   0   4  -9   19.23   20.60   2
   0   4  -9   56.13   48.87   5
   0   4  -9   57.58   35.26  14
   0   4  -9   58.03   40.17  18
   0   4   9   70.11   59.62   6
   0   4  -9   60.12   30.52   3
   0   4   9   37.44   31.65  16
   0   4  -9   42.06   38.15  17
   0   4  -9   56.49   35.70  19
   0   4   9   90.45   42.28   8
   0   4  -9   61.83   31.56   4
   0   4   9   36.70   24.85   2
   0   4 -10  343.87   85.42  18
   0   4 -10  327.90   58.17   3
   0   4  10  326.73   51.83   9
   0   4 -10  326.18   80.30  19
   0   4  10  294.63   86.54   6
   0   4  10  287.64   73.76   8
   0   4 -10  252.35   65.31  14
   0   4  10  292.49   68.57  16
   0   4 -10  297.64   52.30   2
   0   4  10  304.20   55.02   2
   0   4 -10  254.59   71.73  17
   0   4 -10  271.09   79.38   5
   0   4 -10  311.24   69.03   4
   0   4 -11  367.72   79.58   4
   0   4  11  294.26   96.43   6
   0   4 -11  426.49   85.74  14
   0   4 -11  302.56   80.24  18
   0   4 -11  292.70   55.58   3
   0   4  11  323.60   56.94   2
   0   4  11  433.78   60.79   9
   0   4  11  378.86   80.84  16
   0   4 -11  479.41  108.87   5
   0   4 -11  411.59   59.44   2
   0   4 -11  362.80   87.95  17
   0   4  11  334.88   80.39   8
   0   4 -11  255.58   73.32  19
   0   4  12  118.72   34.45   2
   0   4  12  129.86   60.73   8
   0   4 -12  128.64   59.73  17
   0   4 -12   93.76   29.33   2
   0   4 -12   45.99   50.38   5
   0   4 -12  174.45   59.57   4
   0   4 -12  138.51   60.58  19
   0   4  12   90.15   59.51   6
   0   4  12   56.13   44.02  16
   0   4 -12  112.86   37.18   3
   0   4 -12   49.06   36.51  14
   0   4  12   85.02   30.82   9
   0   4 -12   72.55   47.47  18
   0   4 -13  288.35   54.63   3
   0   4 -13  279.44   86.81  17
   0   4  13  233.04   78.94   8
   0   4 -13  315.11   79.45   4
   0   4 -13  301.26   91.17  19
   0   4  13  303.80   79.67  16
   0   4 -13  313.88   89.49  18
   0   4 -13  330.81   97.74   5
   0   4 -13  228.44   68.39  14
   0   4  13  308.69  102.82   6
   0   4 -14    6.89   45.00   5
   0   4  14  -29.41   53.78   6
   0   4  14  -13.43   36.98  16
   0   4 -14   15.37   41.02  19
   0   4 -14  -87.57   56.72  17
   0   4 -14   38.45   35.66  14
   0   4 -14   19.00   42.80  18
   0   4 -14   -4.55   28.96   4
   0   4  14    5.34   38.42   8
   0   4  15  -42.44   42.94  16
   0   4 -15   12.05   29.20  14
   0   4 -15   43.56   35.87   4
   0   4 -15   34.91   46.52  18
   0   4 -15  -35.48   51.26   5
   0   4  15  -52.12   54.29   8
   0   4  15  -10.92   52.49   6
   0   4 -15 -105.96   64.47  19
   0   4 -15  -73.67   57.75  17
   0   4 -16  -51.86   53.20  19
   0   4  16    6.10   42.53  16
   0   4 -16  -22.39   29.34   4
   0   4  16  -44.73   66.20   6
   0   4 -16   -5.75   29.76  14
   0   4 -16  -65.61   57.05  21
   0   4 -16  -91.54   61.25  18
   0   4  16   20.55   38.96   8
   0   4 -16  -85.52   60.71  17
   0   4 -16  -20.66   48.32   5
   0   4  17  127.60   79.14   8
   0   4 -17   -2.29   30.22  14
   0   4 -17  -74.37   65.40   5
   0   4 -17   82.85   61.32  17
   0   4  17  113.19   68.73  16
   0   4  17  103.26   79.36   6
   0   4 -17    3.07   38.33  21
   0   4 -17   45.07   50.35  18
   0   4 -17    2.30   38.84  19
   0   4  18  -48.18   59.67   8
   0   4  18   59.78   58.08  16
   0   4 -18  -94.07   64.90  21
   0   4 -18   42.34   58.65   5
   0   4 -18  112.24   68.13  17
   0   4  18  -86.21   77.77   6
   0   4 -18    1.09   35.79  18
   0   4 -18  -37.15   54.33  19
   0   4 -19   95.25   72.83  19
   0   4  19  -96.00   75.69   8
   0   4 -19   24.79   52.19  21
   0   4 -19  -19.65   52.54  17
   0   4 -19  -33.06   44.58   5
   0   4  19  113.83   67.66  16
   0   4 -19  -46.45   55.95  18
   0   4 -20   10.21   50.28  19
   0   4 -20  129.23   77.00  21
   0   4 -20  -50.01   50.77  17
   0   4 -20  -23.74   50.47  18
   0   4 -20   -1.71   48.16   5
   0   4  20  132.85   78.64   8
   0   4  20   79.28   66.10  16
   0   4  21   -0.29   68.76  16
   0   5   0   -6.68   30.27   2
   0   5   0   11.05   12.05  10
   0   5   0  -11.29   32.63   6
   0   5  -1 3104.50  203.99   5
   0   5  -1 3148.68  126.14   8
   0   5   1 3221.25  194.09   2
   0   5  -1 3260.60  196.62   2
   0   5   1 2932.55  124.12  10
   0   5   1 3086.31  186.91   6
   0   5  -1 3216.80  190.91   6
   0   5  -1 3023.88  179.63  19
   0   5  -1 3015.00  157.71  13
   0   5  -1 3098.96  109.21  10
   0   5  -2   38.64   23.18  13
   0   5   2   26.28   16.58  10
   0   5  -2   66.74   21.66   8
   0   5  -2   71.73   39.52   2
   0   5  -2   42.20   33.24   5
   0   5   2   53.32   34.97   6
   0   5  -2   28.50   10.94  16
   0   5   2   61.06   38.94   2
   0   5   2   55.24   20.99   8
   0   5  -2   38.03   27.67   6
   0   5  -2   29.17   26.96  19
   0   5  -3  461.53   72.92  19
   0   5  -3  449.59   46.66  16
   0   5  -3  490.00   58.32   8
   0   5   3  511.78   80.44   2
   0   5  -3  447.87   59.54  13
   0   5  -3  519.49   81.74   6
   0   5   3  395.19   52.92  10
   0   5   3  549.14   58.77   8
   0   5  -3  366.14   75.14   5
   0   5   3  463.91   79.15   6
   0   5  -3  523.54   80.53   2
   0   5  -4 1908.75  165.99   5
   0   5  -4 1785.87  112.88  13
   0   5  -4 1759.91  141.36  18
   0   5   4 1951.52  160.04   6
   0   5  -4 1752.61  139.56  19
   0   5  -4 1859.65  146.98   2
   0   5   4 2054.07  156.70   2
   0   5  -4 1792.16  103.41  16
   0   5   4 1894.71  116.51   8
   0   5  -4 1962.29  155.77   6
   0   5   4 1758.98   80.14  16
   0   5  -5  570.01   61.94  13
   0   5   5  557.92   94.92   6
   0   5   5  527.94   68.72   8
   0   5  -5  574.91   85.51  18
   0   5   5  631.43   57.51  16
   0   5  -5  669.89   90.00  19
   0   5   5  706.79   91.71   2
   0   5  -5  659.96   88.84   2
   0   5  -5  589.46   98.77   5
   0   5  -5  576.75   88.20   6
   0   5  -6   66.90   36.04  19
   0   5  -6   77.26   36.04   6
   0   5  -6   40.65   35.47   4
   0   5   6   60.42   31.42   2
   0   5  -6   55.60   30.26  18
   0   5   6  108.94   49.99   6
   0   5  -6   31.10   35.68   5
   0   5  -6   90.08   39.36   2
   0   5   6   79.37   25.22  16
   0   5   6   50.23   29.53   8
   0   5   7  604.02   87.21   8
   0   5  -7  551.12   91.18   6
   0   5   7  623.54  108.24   6
   0   5   7  513.89   79.51   2
   0   5  -7  583.25   83.99   2
   0   5   7  557.64   69.24  16
   0   5  -7  459.34   83.93  18
   0   5   7  616.57   68.49   9
   0   5  -7  550.48   91.29  19
   0   5  -7  535.26   87.38   4
   0   5  -7  646.80  107.71   5
   0   5  -8  249.69   69.48   6
   0   5  -8  263.08   78.43   5
   0   5   8  273.29   46.97   9
   0   5   8  222.25   59.45   2
   0   5   8  262.24   80.08   6
   0   5   8  217.62   49.97  16
   0   5  -8  225.68   51.50   3
   0   5  -8  278.73   61.18   2
   0   5  -8  227.81   63.73  19
   0   5  -8  306.95   70.22   4
   0   5   8  167.11   51.88   8
   0   5  -8  183.09   61.82  18
   0   5   9  278.79   57.99  16
   0   5  -9  403.16   69.92   3
   0   5   9  329.81   89.23   6
   0   5   9  372.70   79.52   8
   0   5   9  396.97   72.56   2
   0   5   9  485.87   61.89   9
   0   5  -9  434.77   72.81   2
   0   5  -9  501.47   98.37  17
   0   5  -9  468.35  104.44   5
   0   5  -9  329.83   74.89  14
   0   5  -9  400.75   84.42   6
   0   5  -9  482.20   86.13   4
   0   5  -9  330.00   81.80  18
   0   5  -9  447.83   89.14  19
   0   5  10    7.68   37.22   8
   0   5 -10   30.61   37.32  18
   0   5  10   43.36   32.05   2
   0   5 -10   31.13   46.50   5
   0   5 -10   25.91   34.15  14
   0   5 -10   14.64   42.50  19
   0   5  10  -28.63   52.02   6
   0   5  10   21.32   20.77   9
   0   5 -10   15.79   24.73   3
   0   5 -10   -7.57   18.28   2
   0   5 -10   -8.34   40.63  17
   0   5 -10  -25.38   34.82   4
   0   5  10    2.32   28.97  16
   0   5 -11  261.58   71.75  14
   0   5 -11  264.57   77.21  17
   0   5 -11  312.29   86.04  18
   0   5  11  277.81   76.60   8
   0   5 -11  304.35   78.68   4
   0   5 -11  198.16   73.14  19
   0   5  11  251.77   58.67   2
   0   5 -11  301.01   90.35   5
   0   5  11  287.63   49.15   9
   0   5 -11  310.69   60.20   2
   0   5  11  236.95   60.10  16
   0   5  11  304.99   96.22   6
   0   5 -12  168.41   74.71  18
   0   5  12  201.13   78.19   8
   0   5 -12  124.50   69.26  19
   0   5 -12  161.78   60.80  14
   0   5  12  122.67   41.63   2
   0   5  12  157.28   56.89  16
   0   5 -12  189.35   48.20   2
   0   5 -12  115.13   63.23  17
   0   5 -12  145.24   56.68   4
   0   5  12  131.43   78.47   6
   0   5 -12  223.92   87.79   5
   0   5 -13   -0.78   38.79  18
   0   5 -13    5.72   42.25   5
   0   5  13    7.74   28.68  16
   0   5 -13   31.66   37.70  17
   0   5  13   62.00   70.53   6
   0   5 -13  -43.70   45.37  19
   0   5 -13   -4.05   25.02   4
   0   5 -13   45.04   41.64  14
   0   5  13   71.47   48.35   8
   0   5 -14  -17.14   38.39  17
   0   5  14 -125.53   77.95   6
   0   5 -14   24.06   32.59  14
   0   5 -14   22.26   33.98   4
   0   5 -14  -42.97   49.43  19
   0   5 -14   29.77   63.13   5
   0   5  14  -14.89   39.56   8
   0   5 -14   36.17   39.76  18
   0   5  14   32.37   35.35  16
   0   5 -15  -27.38   47.04  19
   0   5 -15    6.72   34.11   4
   0   5 -15    7.82   31.91  14
   0   5 -15   96.06   63.13  17
   0   5 -15  -27.30   44.93  18
   0   5 -15   -4.63   41.46   5
   0   5  15   -4.24   32.89  16
   0   5  15  -61.79   51.73   8
   0   5  15  -80.86   66.60   6
   0   5 -16   -8.06   35.17  17
   0   5 -16  -55.25   41.61  14
   0   5  16   13.32   50.23   6
   0   5 -16 -104.55   66.16  19
   0   5 -16   35.81   49.83   5
   0   5  16   22.37   45.02   8
   0   5 -16   33.27   35.53   4
   0   5  16  -17.02   42.08  16
   0   5 -16   -4.92   47.30  18
   0   5  17   37.06   50.75   8
   0   5 -17   60.25   60.44  19
   0   5  17   44.67   66.70   6
   0   5  17  -43.43   47.10  16
   0   5 -17  102.80   68.75  21
   0   5 -17  -58.54   53.02  17
   0   5 -17   61.91   60.90  18
   0   5 -17   40.11   41.22  14
   0   5 -17   32.55   51.97   5
   0   5  18  107.93   64.34  16
   0   5 -18  152.95   77.95  17
   0   5 -18   76.01   62.62  21
   0   5  18   25.93   63.43   6
   0   5  18   34.91   57.97   8
   0   5 -18   14.01   51.05  19
   0   5 -18    5.42   47.50   5
   0   5 -18   53.10   57.94  18
   0   5 -19  -84.25   79.24   5
   0   5  19  -50.78   56.71   8
   0   5 -19   17.55   49.21  19
   0   5  19   40.57   57.30  16
   0   5  19 -210.80  103.98   6
   0   5 -19  -50.69   54.13  18
   0   5 -19  -47.82   43.99  17
   0   5 -19   13.69   46.72  21
   0   5 -20   70.41   68.75  19
   0   5 -20   10.97   44.18  18
   0   5  20   -5.80   47.88   8
   0   5 -20   44.90   54.32  17
   0   5 -20  -21.71   50.70  21
   0   5  20 -100.50   68.81  16
   0   6   0  411.19   78.29  19
   0   6   0  488.87   51.98   8
   0   6   0  489.28   50.10  10
   0   6   0  498.72   89.42   2
   0   6   0  514.91   86.76   6
   0   6   0  511.55   77.19  13
   0   6  -1  215.96   36.95   8
   0   6  -1  193.44   29.87  10
   0   6  -1  201.24   49.81  13
   0   6  -1  157.49   54.38   6
   0   6  -1  198.44   56.03  19
   0   6  -1  160.98   52.11   2
   0   6   1  173.67   34.29  10
   0   6  -1  147.07   57.30   5
   0   6   1  299.46   73.32   2
   0   6   1  147.08   48.62   6
   0   6  -2 1294.13  113.12  13
   0   6  -2 1279.55  136.04   6
   0   6   2 1272.98  135.70   6
   0   6   2 1313.73   90.05   8
   0   6  -2 1317.88  131.88  19
   0   6  -2 1302.67  139.01   2
   0   6  -2 1310.22  149.38   5
   0   6   2 1297.59   95.39  10
   0   6   2 1367.08  141.93   2
   0   6  -2 1313.93   93.42   8
   0   6   3 1095.86  129.48   6
   0   6  -3 1125.56  128.50   6
   0   6  -3 1009.58  132.71   5
   0   6  -3  920.66  109.31  19
   0   6   3 1125.61   86.84   8
   0   6  -3  975.04   65.94  16
   0   6  -3 1089.58  102.97  13
   0   6  -3 1145.99  129.16   2
   0   6   3 1091.90  128.89   2
   0   6  -4  241.00   64.99   6
   0   6  -4  282.89   51.88  13
   0   6  -4  223.43   59.97  19
   0   6   4  285.03   48.51   8
   0   6  -4  220.04   60.71   2
   0   6   4  145.72   56.35   6
   0   6  -4  197.02   65.14   5
   0   6  -4  154.30   30.78  16
   0   6  -4  266.85   64.80  18
   0   6   4  214.17   59.32   2
   0   6  -5    3.12   21.18  19
   0   6  -5   20.93   32.27   6
   0   6  -5   21.88   21.50  13
   0   6  -5   -0.88   24.73  18
   0   6  -5   23.95   30.96   2
   0   6   5   15.18   31.25   2
   0   6  -5  -15.08   41.44   5
   0   6   5   15.66   38.69   6
   0   6   5   26.26   21.76   8
   0   6   5   22.88   12.68  16
   0   6  -6  310.85   72.99  18
   0   6  -6  213.90   62.72   6
   0   6  -6  174.39   66.79   5
   0   6   6  140.58   59.66   6
   0   6   6  270.24   41.52  16
   0   6  -6  276.77   70.01  19
   0   6  -6  234.48   47.11  13
   0   6  -6  222.79   59.86   2
   0   6   6  255.67   54.72   8
   0   6   6  186.57   57.47   2
   0   6   7  115.85   32.36  16
   0   6  -7   53.85   40.87   5
   0   6  -7  116.76   50.54  18
   0   6   7  102.12   41.00   8
   0   6   7  138.89   54.67   2
   0   6  -7  111.81   51.94   6
   0   6  -7  165.37   56.66  19
   0   6   7  127.72   65.39   6
   0   6  -7  106.82   41.05   2
   0   6   8  615.94  100.92   2
   0   6  -8  658.96  100.50   2
   0   6   8  733.62  101.69   8
   0   6  -8  639.08  105.84  19
   0   6   8  781.85   85.12  16
   0   6  -8  666.47  123.76   5
   0   6   8  670.25  123.63   6
   0   6  -8  568.78  101.02   6
   0   6  -8  684.34  110.39  18
   0   6   9   -6.01   49.60   6
   0   6  -9    6.52   28.99  18
   0   6   9   43.34   29.81   2
   0   6  -9   89.42   63.13   5
   0   6  -9   14.76   31.28   4
   0   6  -9   35.25   44.36  17
   0   6  -9   16.55   27.17  19
   0   6  -9  -11.79   36.39   6
   0   6  -9   43.38   33.38   2
   0   6   9   12.66   24.99  16
   0   6   9    5.24   27.56   8
   0   6 -10   29.31   33.47   4
   0   6  10   27.03   31.27   8
   0   6 -10   36.93   31.11   2
   0   6 -10    0.94   32.20  19
   0   6  10   59.30   34.10  16
   0   6  10   44.29   29.68   2
   0   6 -10   19.92   39.54   5
   0   6 -10  101.15   52.35  17
   0   6 -10  -20.47   39.38   6
   0   6  10   26.25   45.24   6
   0   6 -10   39.27   44.66  18
   0   6 -11    9.73   26.41   2
   0   6 -11    3.96   29.97  18
   0   6  11   37.66   34.69   2
   0   6 -11   59.65   45.14   6
   0   6 -11    9.41   30.64  19
   0   6 -11   43.74   39.41   4
   0   6  11  -27.48   34.91   8
   0   6  11   44.24   41.07  16
   0   6  11   44.66   51.45   6
   0   6 -11   14.83   54.13   5
   0   6 -11   19.84   33.18  17
   0   6 -12  -13.13   36.02  18
   0   6 -12    3.43   32.47   6
   0   6 -12   46.04   37.46   4
   0   6 -12  -18.26   37.74  19
   0   6 -12  -25.95   38.00  17
   0   6  12    7.66   44.22   6
   0   6  12   39.03   33.03  16
   0   6 -12  -21.93   54.38   5
   0   6  12  -48.62   34.17   2
   0   6 -12   26.44   23.42   2
   0   6  12   73.44   51.99   8
   0   6 -13  176.48   72.66   6
   0   6 -13  101.05   65.80   5
   0   6 -13   12.15   36.24   4
   0   6 -13   54.54   56.98  19
   0   6 -13  125.04   63.86  18
   0   6  13  109.12   56.81   8
   0   6  13   70.51   64.37   6
   0   6 -13   -3.45   33.46  17
   0   6  13   79.01   46.87  16
   0   6 -14   91.19   54.35   6
   0   6 -14   23.60   47.18  19
   0   6 -14   43.83   52.83   5
   0   6 -14   34.42   48.95  17
   0   6 -14   36.02   44.92   4
   0   6  14  -13.43   51.65   6
   0   6  14   57.68   51.94   8
   0   6 -14   27.06   42.35  18
   0   6  14   89.29   46.83  16
   0   6 -15   11.50   38.83  19
   0   6  15   89.21   45.61  16
   0   6  15  -30.32   45.45   8
   0   6 -15   32.47   45.13  18
   0   6 -15   49.98   51.58   4
   0   6 -15   12.87   41.06  17
   0   6 -15   29.94   44.93   6
   0   6 -15   31.12   59.02   5
   0   6  15   -0.28   53.75   6
   0   6  16  100.59   78.88   6
   0   6 -16  -18.02   49.67   5
   0   6 -16  112.29   71.23   6
   0   6 -16  -99.47   58.41  17
   0   6 -16   20.20   29.20  18
   0   6  16   62.73   55.70   8
   0   6  16  -31.85   39.22  16
   0   6 -16  -23.34   39.12  19
   0   6 -17   -6.25   47.21  19
   0   6  17  -11.91   38.57   8
   0   6 -17    1.09   37.10  18
   0   6  17  -98.58   62.97  16
   0   6 -17   50.24   40.84  17
   0   6 -17  -28.46   61.22   5
   0   6  17   61.77   70.81   6
   0   6 -17 -116.71   71.97   6
   0   6  18  -62.65   72.56   6
   0   6 -18   82.35   63.29   6
   0   6 -18  -29.89   49.63  18
   0   6 -18   -8.87   40.96  17
   0   6  18  129.32   73.15  16
   0   6 -18  -42.52   61.73   5
   0   6 -18   76.95   67.35  19
   0   6 -18 -100.51   69.85  21
   0   6  18    0.27   49.66   8
   0   6 -19   51.92   50.04  17
   0   6  19   22.24   44.36   8
   0   6 -19  -77.25   69.14  19
   0   6 -19   -0.29   41.59   6
   0   6 -19  115.87   72.55  18
   0   6 -19 -120.23   70.49  21
   0   6  20  132.89   80.08   8
   0   7   0 -111.16   51.86   6
   0   7   0    5.06   43.27   2
   0   7   0    0.85   27.62  13
   0   7   0   -9.54   27.91  19
   0   7   0  -32.47   16.02  10
   0   7   0  -56.70   21.20   8
   0   7   1 1574.12   96.62   8
   0   7  -1 1510.93  163.43   2
   0   7  -1 1465.40  151.55  19
   0   7  -1 1645.02  163.85   6
   0   7  -1 1436.98   79.55  10
   0   7  -1 1493.55   97.06   8
   0   7   1 1429.16   95.40  10
   0   7   1 1561.33  148.68  13
   0   7   1 1407.78  156.29   2
   0   7   1 1434.08  156.43   6
   0   7  -1 1610.72  142.45  13
   0   7   2  309.84   83.47   6
   0   7  -2  270.58   71.81   6
   0   7   2  343.26   49.22   8
   0   7  -2  297.86   71.11  19
   0   7   2  310.71   78.89   2
   0   7  -2  321.64   66.21  13
   0   7  -2  322.62   85.99   2
   0   7  -2  327.93   93.44   5
   0   7   3  124.17   51.10   2
   0   7   3   91.83   25.74   8
   0   7   3  115.82   57.66   6
   0   7  -3   37.13   39.37   5
   0   7  -3  112.38   56.26   2
   0   7  -3  108.50   52.36   6
   0   7  -3   52.31   33.16  19
   0   7  -3   61.12   33.67  13
   0   7  -4  196.09   60.04  18
   0   7  -4  111.67   57.01   5
   0   7   4  153.27   60.13   2
   0   7  -4  137.25   55.00  19
   0   7  -4  113.84   51.19   6
   0   7  -4  164.26   61.77   2
   0   7   4  189.38   66.21   6
   0   7  -4  187.04   51.40  13
   0   7   4  233.37   45.18   8
   0   7   5   -4.11   49.41   6
   0   7  -5   34.30   46.00   2
   0   7  -5   -5.46   19.85  13
   0   7   5   22.43   32.62   2
   0   7  -5   13.39   29.84  18
   0   7   5   35.54   25.47   8
   0   7  -5   79.13   41.27  19
   0   7  -5   25.73   39.84   5
   0   7  -5  -24.47   33.67   6
   0   7  -6   86.79   48.25  19
   0   7  -6   87.67   59.53   5
   0   7  -6   87.69   42.76   6
   0   7   6  142.33   68.20   6
   0   7  -6  178.12   65.03   2
   0   7   6  121.24   50.40   2
   0   7  -6  175.66   42.93  13
   0   7  -6  130.78   49.76  18
   0   7   6  110.82   39.78   8
   0   7  -7  102.04   50.58  18
   0   7   7   69.02   37.95   8
   0   7  -7   57.77   44.37   2
   0   7  -7  106.24   61.23   5
   0   7   7  128.41   60.27   2
   0   7  -7   56.75   50.49   6
   0   7  -7  115.06   52.11  19
   0   7   7   78.01   56.58   6
   0   7   7   94.13   29.54  16
   0   7   8  120.43   57.75   2
   0   7  -8  197.19   66.67   6
   0   7   8   77.61   41.44   8
   0   7  -8  132.42   57.92  18
   0   7  -8  105.38   61.69   5
   0   7  -8  153.49   62.73  19
   0   7   8  126.18   35.92  16
   0   7   8  182.13   80.77   6
   0   7  -8  137.10   53.08   2
   0   7  -9    1.90   37.23   2
   0   7  -9   15.23   37.73   6
   0   7   9   87.16   67.06   6
   0   7  -9   82.91   50.33  18
   0   7   9   39.22   29.44  16
   0   7  -9    8.48   37.02  19
   0   7  -9   29.59   47.12   5
   0   7   9   -4.67   28.50   2
   0   7   9  -22.81   30.85   8
   0   7 -10  145.21   59.14  17
   0   7  10  129.70   56.25   2
   0   7  10  135.84   52.23   8
   0   7 -10  161.12   61.85   2
   0   7 -10   79.46   72.84   5
   0   7  10   81.44   38.58  16
   0   7 -10  228.35   73.69   6
   0   7 -10  191.28   68.16  18
   0   7 -10   90.49   51.41  19
   0   7  10  165.33   75.29   6
   0   7 -11   21.05   33.74   2
   0   7 -11   42.82   44.48  17
   0   7  11   68.71   40.40   8
   0   7  11   48.54   58.52   6
   0   7 -11   28.79   47.47   6
   0   7 -11   63.71   56.93   5
   0   7 -11   -4.42   37.65  18
   0   7  11   52.63   40.00   2
   0   7  11   28.17   31.55  16
   0   7 -11   40.10   40.50  19
   0   7 -12   49.85   48.03  19
   0   7 -12 -100.74   60.59  18
   0   7  12   17.91   54.86   6
   0   7 -12   43.65   65.54   5
   0   7  12    9.39   35.27   8
   0   7 -12    6.94   35.70  17
   0   7  12   23.14   33.47   2
   0   7  12   89.35   43.67  16
   0   7 -12   14.61   27.92   2
   0   7 -12  147.43   64.68   6
   0   7 -13   76.73   56.62  18
   0   7 -13   69.10   52.92   6
   0   7  13  -24.83   52.88   6
   0   7 -13  140.59   68.91  17
   0   7 -13  141.21   96.17   5
   0   7 -13  -38.40   43.36  19
   0   7  13   -9.18   26.70   8
   0   7 -14  -32.43   46.10   6
   0   7 -14  -39.51   47.78  18
   0   7  14  -28.82   38.74   8
   0   7  14  118.60   71.23   6
   0   7 -14  -26.35   43.46  19
   0   7 -14  -65.65   51.52  17
   0   7 -14   22.82   55.51   5
   0   7 -15   27.93   76.15   5
   0   7 -15  -58.11   52.97  17
   0   7  15   -1.48   32.72   8
   0   7 -15   56.67   52.20  18
   0   7 -15   25.46   47.10  19
   0   7 -15  -84.77   61.19   6
   0   7  15   62.79   66.09   6
   0   7 -16  132.17   84.13   5
   0   7 -16  111.69   70.17  18
   0   7  16   47.48   52.92   8
   0   7 -16   36.95   52.17  17
   0   7 -16   53.45   48.04   6
   0   7 -16   16.01   48.17  19
   0   7  16  -81.46   82.16   6
   0   7 -17 -122.12   89.73   5
   0   7 -17  -67.76   67.97  19
   0   7 -17  -59.10   59.37  18
   0   7  17   77.41   94.79   6
   0   7  17   97.34   68.65   8
   0   7 -17   59.17   51.50   6
   0   7 -17  -34.92   55.75  17
   0   7 -18   26.85   74.51   5
   0   7 -18  -36.20   49.21  17
   0   7 -18 -148.01   80.33  18
   0   7  18   36.62   56.20   6
   0   7 -18  -25.75   50.36  21
   0   7 -18   15.65   51.14   6
   0   7 -18    7.70   49.99  19
   0   8   0  106.18   51.97  13
   0   8   0  178.88   63.35  19
   0   8   0  187.45   71.40   2
   0   8   0  150.63   61.68   6
   0   8  -1  220.59   70.91  19
   0   8   1  319.51   90.08   2
   0   8   1  226.61   70.44  19
   0   8  -1  235.16   65.65  13
   0   8  -1  380.83   93.30   6
   0   8  -1  317.87   95.54   2
   0   8   1  380.22   85.39  13
   0   8   1  342.06   86.28   6
   0   8   1  381.98   52.74   8
   0   8   2  286.74   84.69   6
   0   8   2  275.40   74.56  13
   0   8  -2  227.02   80.76   5
   0   8  -2  190.28   67.87  19
   0   8  -2  278.86   86.36   2
   0   8  -2  205.12   60.60  13
   0   8  -2  284.07   81.86   6
   0   8   2  287.70   83.65   2
   0   8   2  195.89   39.14   8
   0   8   3   61.57   23.97   8
   0   8  -3   86.21   49.60   6
   0   8  -3   12.25   33.25  19
   0   8   3   47.07   46.09   6
   0   8  -3   84.60   57.00   5
   0   8  -3   68.44   38.82  13
   0   8  -3   94.60   59.86   2
   0   8   3  -10.20   50.51   2
   0   8  -4   70.08   38.52  13
   0   8  -4  116.97   50.19  19
   0   8   4   20.41   46.34   6
   0   8   4   62.09   24.83   8
   0   8   4   86.73   54.49   2
   0   8  -4   54.79   44.49   6
   0   8  -4   24.92   36.61  18
   0   8  -4   61.82   43.87   5
   0   8  -4   38.61   38.70   2
   0   8  -5   -0.16   41.15   2
   0   8   5   33.54   38.62   2
   0   8   5  -10.38   19.49   8
   0   8  -5   -5.46   38.84   6
   0   8  -5   21.41   49.96   5
   0   8   5   22.03   46.01   6
   0   8  -5    9.22   28.38  19
   0   8  -5   11.54   28.16  18
   0   8  -5   -1.28   23.93  13
   0   8  -6   61.30   48.31   6
   0   8  -6   49.21   47.10   2
   0   8  -6   88.16   47.51  19
   0   8  -6   47.56   37.72  18
   0   8  -6   77.03   33.58  13
   0   8   6  102.12   37.45   8
   0   8  -6   -5.94   40.93   5
   0   8   6   29.47   41.40   2
   0   8   6  145.51   71.47   6
   0   8  -7    7.50   30.36   6
   0   8  -7   -3.71   43.59   5
   0   8   7   96.93   66.07   6
   0   8  -7  -23.12   37.87   2
   0   8  -7   55.52   42.52  18
   0   8   7   22.62   26.06   8
   0   8  -7   49.73   41.87  19
   0   8   7   16.79   44.28   2
   0   8   8   -0.21   55.17   6
   0   8  -8   38.42   39.22  18
   0   8  -8   33.12   37.17   6
   0   8  -8   48.46   40.46  19
   0   8   8    2.73   34.25   2
   0   8   8   61.27   35.20   8
   0   8  -8   -6.70   41.70   5
   0   8  -8    9.07   25.89   2
   0   8  -9   65.11   46.21  18
   0   8   9   26.39   31.51   8
   0   8   9  107.46   71.84   6
   0   8  -9    1.94   34.21   2
   0   8   9   -7.27   48.64   2
   0   8  -9   18.64   45.16   5
   0   8  -9  117.63   64.61   6
   0   8  -9   18.91   34.54  19
   0   8 -10   -7.53   43.67  19
   0   8 -10   34.71   40.79  17
   0   8 -10   10.83   30.27   2
   0   8 -10  -35.44   51.82   5
   0   8 -10   37.29   42.21  18
   0   8  10  -71.69   61.49   6
   0   8 -10  -49.83   45.38   6
   0   8  10  -71.85   41.93   8
   0   8  10  -35.68   43.98   2
   0   8 -11   14.88   35.97   6
   0   8 -11    5.95   31.05   2
   0   8  11   52.64   58.84   6
   0   8 -11  -33.01   46.59  18
   0   8  11   70.14   52.43   2
   0   8 -11   -9.38   55.01   5
   0   8 -11   31.06   45.28  17
   0   8 -11   -5.51   37.14  19
   0   8  11   36.48   37.03   8
   0   8 -12   79.94   55.97   6
   0   8 -12   14.96   41.02  19
   0   8 -12    0.42   41.68  17
   0   8 -12   24.47   32.49   2
   0   8 -12   12.94   42.79  18
   0   8  12   -0.18   45.74   2
   0   8  12  -43.58   54.30   6
   0   8 -12  -18.55   54.30   5
   0   8 -13   39.38   45.19  17
   0   8  13  127.65   82.92   6
   0   8 -13   79.55   56.42  18
   0   8 -13  -80.54   53.69  19
   0   8 -13  -58.32   54.31   6
   0   8 -13 -105.61   73.93   5
   0   8 -14  113.50   68.34  18
   0   8 -14  -18.89   42.64  17
   0   8 -14   29.73   50.34   6
   0   8 -14  -25.15   60.15   5
   0   8  14  197.52   98.57   6
   0   8 -14   75.49   57.00  19
   0   8 -15   75.27   61.36  19
   0   8 -15   29.14   44.70   6
   0   8  15   13.09   59.65   6
   0   8 -15  -54.96   57.09  18
   0   8 -15  -47.15   53.50  17
   0   8 -15  -69.75   71.11   5
   0   8 -16  218.50   92.60   6
   0   8 -16   51.23   73.03  19
   0   8 -16   69.01   68.16  18
   0   8 -16  -28.95   58.35   5
   0   8 -16  100.83   74.62  17
   0   8  16  -12.84   61.05   6
   0   8 -17  -10.49   58.48  19
   0   8 -17  -69.18   70.70  17
   0   8 -17   58.67   65.94  18
   0   9   0   13.96   45.93   2
   0   9   0   -9.61   41.24  19
   0   9   0   -5.72   32.21  13
   0   9   0    4.43   50.79   6
   0   9  -1  266.51   88.52   2
   0   9   1  163.48   69.30   2
   0   9   1  123.39   61.03   6
   0   9  -1  238.16   71.21  13
   0   9  -1  120.92   58.06  19
   0   9   1  171.89   62.00  13
   0   9   1  146.84   64.03  19
   0   9  -1   96.80   56.16   6
   0   9  -2  106.59   61.17   6
   0   9   2  137.19   59.55  13
   0   9   2   37.33   52.15  19
   0   9   2  199.32   76.81   6
   0   9  -2  194.67   80.18   2
   0   9  -2  155.43   54.23  13
   0   9  -2   70.61   42.28  19
   0   9   2  183.18   76.15   2
   0   9  -3  154.70   60.16  19
   0   9  -3  164.30   59.44  13
   0   9  -3  184.47   74.94   6
   0   9  -3  135.17   77.52   5
   0   9   3  164.60   69.03   6
   0   9   3   30.37   42.49  13
   0   9  -3  271.32   90.18   2
   0   9   3  182.50   86.08   2
   0   9  -4   53.08   41.92  13
   0   9  -4   99.58   57.27   2
   0   9   4   20.29   50.36   6
   0   9  -4   21.39   54.23   5
   0   9  -4   21.47   44.49   6
   0   9   4   35.36   44.80   2
   0   9  -4   12.77   33.56  19
   0   9  -4   81.15   49.40  18
   0   9   4    5.39   37.26  13
   0   9   5   25.67   42.97   2
   0   9  -5  -15.35   56.67   5
   0   9  -5   49.15   52.66   2
   0   9  -5   52.29   42.38  19
   0   9  -5   13.70   28.86  18
   0   9  -5   84.03   55.55   6
   0   9   5   58.25   57.61   6
   0   9  -5   54.55   36.91  13
   0   9   6   28.67   43.38   6
   0   9  -6  109.02   59.76   6
   0   9  -6   39.13   49.26   5
   0   9  -6   87.20   59.12   2
   0   9  -6   47.39   35.08  18
   0   9  -6   14.00   31.69  19
   0   9   6   33.51   50.14   2
   0   9  -7   11.36   31.58  18
   0   9   7   14.27   47.02   6
   0   9   7  -33.76   45.75   2
   0   9  -7   28.25   42.73   6
   0   9  -7  111.14   76.66   5
   0   9  -7  -15.67   30.80  19
   0   9  -7  -11.60   37.74   2
   0   9  -8   81.83   53.31   6
   0   9  -8   91.08   55.39  19
   0   9  -8   76.30   50.59  18
   0   9  -8  -14.90   48.59   5
   0   9  -8   18.05   40.41   2
   0   9   8    9.16   58.08   2
   0   9   8   54.54   64.35   6
   0   9  -9  108.89   72.06   2
   0   9  -9   58.45   50.55   5
   0   9  -9   92.39   55.16  18
   0   9  -9   56.05   47.81   6
   0   9   9  -25.83   54.27   6
   0   9  -9   28.75   40.09  19
   0   9   9   44.60   43.69   2
   0   9 -10   86.21   53.61  18
   0   9 -10   63.89   49.73  17
   0   9  10   20.45   41.42   2
   0   9 -10   32.82   46.05   6
   0   9 -10    0.38   36.87   2
   0   9 -10  -20.63   44.81   5
   0   9 -10  -29.26   38.66  19
   0   9 -11   48.79   44.42  17
   0   9 -11  129.63   81.35   5
   0   9 -11  -81.55   51.60  19
   0   9  11  -34.46   44.86   2
   0   9 -11  -51.87   49.68   6
   0   9  11  -20.09   55.24   6
   0   9 -11   58.83   46.82  18
   0   9 -11   -6.78   32.66   2
   0   9  12   35.52   57.88   6
   0   9 -12  -10.02   46.05   6
   0   9 -12  158.88   82.72   5
   0   9  12    2.47   33.39   2
   0   9 -12   69.62   52.58  19
   0   9 -12  -39.07   44.39  17
   0   9 -12  -51.99   48.51  18
   0   9  13  105.93   77.72   6
   0   9 -13 -101.48   79.53   5
   0   9 -13   76.23   53.67   6
   0   9 -13   27.63   47.91  18
   0   9 -13    7.40   37.05  19
   0   9 -13   85.65   62.00  17
   0   9 -14   81.43   61.98  18
   0   9 -14   59.20   46.15   6
   0   9 -14   38.61   52.51  17
   0   9 -14   82.25   60.73  19
   0   9 -14  124.56   83.29   5
   0   9  14  -58.06   73.09   6
   0   9  15  -10.95   58.26   6
   0   9 -15  -20.14   51.76   5
   0   9 -15 -120.09   46.75   6
   0  10   0   82.14   71.61   2
   0  10   0  113.46   58.13  19
   0  10   0  113.32   57.05  13
   0  10   0  191.96   79.86   6
   0  10  -1  -21.77   36.98  13
   0  10   1   45.68   47.72  13
   0  10  -1  -53.64   45.60  19
   0  10   1  115.84   70.78   6
   0  10  -1    3.42   41.95   6
   0  10  -1   61.19   68.34   2
   0  10   1    4.41   57.66   2
   0  10   1   -6.24   36.93  19
   0  10   2    5.24   37.93  19
   0  10  -2   13.62   33.42   6
   0  10  -2   62.13   48.14   2
   0  10  -2  -20.81   33.22  19
   0  10   2   19.87   44.17   6
   0  10   2   72.16   69.79   2
   0  10  -2  142.40   57.42  13
   0  10   2   72.41   50.61  13
   0  10  -3   51.31   46.03  19
   0  10  -3  -13.52   29.45  13
   0  10   3   68.49   59.42   6
   0  10   3   -3.70   33.25  13
   0  10   3  109.29   67.63   2
   0  10  -3    5.76   50.70   2
   0  10   3   75.83   54.81  19
   0  10  -3   31.68   39.50   6
   0  10  -4   50.05   46.27  18
   0  10  -4   91.19   57.57  19
   0  10  -4  168.07   79.80   2
   0  10  -4   83.78   58.71   6
   0  10  -4  153.22   85.80   5
   0  10   4   68.50   59.58  13
   0  10   4  172.30   78.85   6
   0  10  -4   97.36   47.37  13
   0  10   4   96.63   67.40   2
   0  10   5   24.62   40.88   6
   0  10  -5   94.19   59.30   6
   0  10   5   35.32   50.56   2
   0  10  -5  -20.42   39.95  19
   0  10   5  -28.31   48.35  13
   0  10  -5  -11.24   47.07   5
   0  10  -5  -23.54   39.50  18
   0  10  -5    8.63   32.22   2
   0  10  -6   76.68   52.86  18
   0  10   6   18.84   51.19   2
   0  10   6   64.82   57.64   6
   0  10  -6   83.42   60.68   2
   0  10  -6   60.90   56.26   6
   0  10   6   65.51   59.53  13
   0  10  -6  114.64   72.34   5
   0  10  -6    8.61   31.90  19
   0  10  -7 -121.95   69.69   2
   0  10  -7  -56.64   59.93   5
   0  10  -7  -17.41   43.34   6
   0  10  -7  100.67   57.32  18
   0  10   7  -39.65   53.88   2
   0  10  -7   19.77   35.55  19
   0  10   7    9.61   46.63   6
   0  10  -8   34.42   43.07  19
   0  10  -8  -33.84   43.13  18
   0  10  -8   15.09   61.95   5
   0  10   8   62.93   55.15   2
   0  10  -8   23.63   43.16   2
   0  10  -8   39.69   49.34   6
   0  10   8  -14.85   47.76   6
   0  10  -9   22.83   50.31   5
   0  10  -9  -14.63   32.41  18
   0  10  -9   45.64   51.99   6
   0  10   9   88.50   62.02   2
   0  10  -9    6.34   28.03  19
   0  10  -9   43.44   54.92   2
   0  10   9   10.86   47.21   6
   0  10 -10  -50.61   54.56   6
   0  10 -10   34.19   50.81  18
   0  10 -10  -33.72   44.72  19
   0  10 -10  -53.07   51.08  17
   0  10  10  -26.11   55.77   6
   0  10  10   70.75   61.38   2
   0  10 -10   61.35   66.15   5
   0  10 -10   24.61   58.34   2
   0  10 -11  106.00   64.63   2
   0  10 -11   28.34   58.50   5
   0  10  11   50.10   67.71   6
   0  10 -11   84.76   56.89   6
   0  10  11   28.47   46.40   2
   0  10 -12   26.07   57.53   5
   0  10 -12   59.07   51.18   6
   0  10  12  137.55   91.53   6
   0  10  12   59.92   63.52   2
   0  10 -13   71.35   63.97   6
   0  10  13  -18.57   52.08   6
   0  10 -13   16.05   47.56   5
   0  10 -14  144.60   96.37   5
   0  11   0  -64.04   60.49   2
   0  11   0   22.47   41.17  19
   0  11   0   64.91   61.98   6
   0  11   0   56.41   48.41  13
   0  11  -1   26.05   37.59  13
   0  11  -1   30.88   42.97  19
   0  11   1 -154.01   82.56   2
   0  11   1  -90.27   64.11   6
   0  11   1   99.35   61.54  19
   0  11  -1  -21.41   42.93   6
   0  11   1  -27.99   42.27  13
   0  11  -1  -77.37   66.58   2
   0  11   2   27.29   42.80  19
   0  11   2   23.17   43.05  13
   0  11   2   70.80   60.13   6
   0  11  -2  -10.40   40.51   6
   0  11  -2   65.38   71.47   2
   0  11  -2   50.07   49.48  19
   0  11  -2  130.24   59.82  13
   0  11   2  -27.88   48.28   2
   0  11   3   43.08   51.95  19
   0  11  -3   -3.53   32.38  19
   0  11  -3   25.07   59.54   2
   0  11   3  -18.37   58.21  13
   0  11  -3   12.82   35.19  18
   0  11   3    3.29   48.87   2
   0  11  -3  -27.71   43.81   6
   0  11   3   40.18   53.78   6
   0  11  -4   33.56   46.84  18
   0  11  -4   69.15   48.58  19
   0  11   4   15.22   45.64   2
   0  11   4  -95.71   63.38  19
   0  11   4  -12.45   48.55   6
   0  11  -4  -14.81   41.39   2
   0  11   4   20.34   45.44  13
   0  11  -4    8.58   37.16   6
   0  11   5  -24.53   49.22  13
   0  11  -5  -17.43   34.44  19
   0  11   5 -108.42   73.98   2
   0  11  -5 -106.71   72.65   2
   0  11  -5   65.95   53.16   6
   0  11   5   91.09   74.45   6
   0  11  -5   18.06   37.30  18
   0  11   6   57.42   60.30  13
   0  11  -6  -11.05   32.83   6
   0  11  -6  -25.98   45.40   5
   0  11  -6   11.10   35.40  19
   0  11  -6  -18.40   38.88  18
   0  11   6   30.35   58.24   6
   0  11   6   23.35   54.43   2
   0  11  -6   58.80   64.47   2
   0  11   7   88.04   74.91   6
   0  11  -7   20.85   43.02   2
   0  11  -7  135.20   73.68   6
   0  11  -7  -11.27   47.33   5
   0  11   7   59.89   63.51   2
   0  11   7   11.79   45.29  13
   0  11   8   10.11   59.20   6
   0  11  -8  -16.74   48.92   2
   0  11  -8 -131.79   69.79   6
   0  11   8  -30.38   56.93  13
   0  11  -8 -103.44   76.13   5
   0  11   8    9.18   48.89   2
   0  11  -9   17.60   42.60   6
   0  11   9   15.24   61.56   6
   0  11  -9   54.85   50.93   2
   0  11   9   45.14   62.33   2
   0  11   9   88.58   62.95  13
   0  11  -9  106.11   77.64   5
   0  11 -10   11.50   57.90   5
   0  11  10   62.61   72.42  13
   0  11  10  -18.74   48.60   2
   0  11  10   50.81   76.49   6
   0  11 -10  -13.28   46.27   2
   0  11 -10   70.06   52.45   6
   0  11 -11   68.02   71.49   5
   0  11  11  -11.95   48.96  13
   0  11  11  -53.38   47.39   2
   0  11  11   45.74   65.62   6
   0  11 -11   26.55   49.51   2
   0  11 -11   19.14   43.51   6
   0  12   0   90.06   62.91  13
   0  12   0  -56.38   66.33   2
   0  12   0   59.36   58.09   6
   0  12  -1   72.78   59.23   6
   0  12   1    4.35   58.24   2
   0  12   1   99.71   61.27   6
   0  12  -1   28.76   55.19   2
   0  12   1   40.38   41.04  19
   0  12   1    8.83   41.90  13
   0  12  -2 -115.31   80.13   2
   0  12   2 -122.27   74.90   6
   0  12   2   67.26   57.48  19
   0  12  -2  -18.67   46.69   6
   0  12   2  -83.71   61.20  13
   0  12   2   62.34   72.33   2
   0  12   3   44.84   56.41  19
   0  12   3 -109.21   76.04   6
   0  12  -3   47.57   64.64   2
   0  12   3   23.32   58.46   2
   0  12   3   41.98   52.31  13
   0  12  -3    2.76   35.47   6
   0  12   4  -56.87   63.83   6
   0  12  -4    0.50   35.92   6
   0  12   4   14.51   37.87  13
   0  12   4  -66.56   61.99  19
   0  12  -4   52.12   56.30   2
   0  12   4   19.30   50.91   2
   0  12   5   -3.18   41.49   2
   0  12   5  -17.94   47.84  13
   0  12   5   95.97   71.63   6
   0  12   5 -136.54   75.56  19
   0  12  -5   20.81   42.41   6
   0  12  -5 -117.98   55.03   2
   0  12  -6   78.87   68.77   2
   0  12   6   -5.41   42.81  13
   0  12   6  -70.10   68.67   2
   0  12   6  -38.26   62.79   6
   0  12   6  -69.24   61.17  19
   0  12  -6  -83.05   56.83   6
   0  12   7   49.53   59.72  13
   0  12   7  -52.49   63.66   2
   0  12  -7   19.66   53.22   2
   0  12   7    0.32   48.25   6
   0  12  -7   84.20   62.63   6
   0  12  -8  -68.73   61.06   5
   0  12   8    1.24   27.38  13
   0  12   8    0.33   92.43   6
   0  12  -8   15.54   48.24   2
   0  12   8   43.51   55.43   2
   0  12  -8 -114.90   71.92   6
   0  12   9   14.80   58.78   6
   0  12  -9  -39.39   59.24   5
   0  12   9  -28.24   57.57  13
   0  12   9  -31.28   51.53   2
   0  12  -9   80.08   71.25   2
   0  12 -10  -23.14   48.62   2
   0  12  10 -196.37   96.85   2
   0  13   0  121.58   76.66   6
   0  13   0   41.89   66.56   2
   0  13   1 -115.00   75.08   6
   0  13   1   -4.58   52.47   2
   0  13  -1   -4.80   40.82   6
   0  13  -1  -13.60   54.40   2
   0  13   2  -81.65   81.93   2
   0  13   2  -80.58   72.30   6
   0  13  -2   59.37   52.91   6
   0  13  -2   46.95   57.89   2
   0  13   3  123.11   74.96  13
   0  13  -3  114.00   81.12   2
   0  13  -3   43.34   49.08   6
   0  13   3  187.41   91.30   6
   0  13   3    8.43   49.54   2
   0  13   4   51.31   59.39   6
   0  13  -4   70.26   68.11   2
   0  13   4  -22.43   57.78  13
   0  13  -4  135.44   75.08   6
   0  13   5   64.37   61.28   6
   0  13  -5  -36.11   49.86   6
   0  13  -5   56.92   68.29   2
   0  13   5   89.99   70.89  13
   0  13   6  -33.05   56.95  13
   1 -13  -6   24.89   38.03  17
   1 -13  -6  134.50   83.75  18
   1 -13  -6  180.50   84.41  12
   1 -13  -5  207.53   96.87  21
   1 -13  -5   39.18   53.73  12
  -1 -13   5   61.30   68.70  11
   1 -13  -5  159.72   85.07  18
   1 -13  -5   57.76   62.85  17
   1 -13  -4  -64.32   59.36  12
   1 -13  -4  -14.95   25.53  21
   1 -13  -4 -125.29   84.01  17
  -1 -13   4  -27.67   55.77  11
   1 -13  -4   46.32   43.11  18
   1 -13  -3  129.90   74.99  21
   1 -13  -3  -99.96   79.85  12
   1 -13  -3   33.78   63.98  17
  -1 -13   3 -224.13   97.02  11
   1 -13  -3   46.25   48.42  18
   1 -13  -3  -57.80   69.20  11
  -1 -13   2  -46.47   60.58  11
   1 -13  -2   23.35   40.34  21
   1 -13  -2  166.21   88.70  12
  -1 -13   2  -65.37   72.88   7
   1 -13  -2   -0.28   77.40  11
   1 -13  -2  -39.93   58.83  17
   1 -13  -2   25.44   63.76   7
   1 -13  -2 -119.81   70.16  18
  -1 -13   1  103.67   69.93  11
   1 -13  -1   20.72   47.26  17
   1 -13  -1  175.57   94.08   7
   1 -13  -1   -7.21   33.49  21
   1 -13  -1  118.10   75.87  12
   1 -13  -1   69.38   58.43  18
  -1 -13   1    7.69   49.91   7
   1 -13  -1    0.28   44.91  11
   1 -13   0  -11.42   40.83  12
  -1 -13   0   -1.66   49.14   7
   1 -13   0 -183.15   92.27  11
   1 -13   0 -103.51   76.95  17
   1 -13   0  -15.80   46.79  18
   1 -13   0    5.12   31.72  21
   1 -13   0   42.03   62.05   7
  -1 -13  -1 -129.43   88.65   7
   1 -13   1    7.60   54.71   7
   1 -13   1 -117.03   69.85  18
   1 -13   1  121.87   71.93  12
   1 -13   1    4.99   45.73  11
   1 -13   1    7.04   41.62  17
   1 -13   1  -75.90   58.96  21
   1 -13   2  115.21   71.28  11
  -1 -13  -2   10.64   60.09   7
   1 -13   2   10.66   57.70   7
   1 -13   3    9.10   56.78   7
   1 -13   3  146.81   83.27  11
   1 -13   4  -96.94   79.78  11
   1 -12 -10   82.80   64.69  19
  -1 -12   9   13.81   64.25  11
   1 -12  -9  142.61   87.04  21
   1 -12  -9   50.31   61.88  17
   1 -12  -9  170.46   87.44  19
   1 -12  -9   78.04   72.73  12
   1 -12  -9  -32.36   38.09  18
   1 -12  -8  130.88   92.23  17
  -1 -12   8  -40.36   56.79   7
   1 -12  -8  -43.55   46.62  18
   1 -12  -8   48.34   50.32  21
   1 -12  -8  -79.58   79.86  12
   1 -12  -8   29.99   65.54   7
  -1 -12   8  -20.43   50.92  11
   1 -12  -8   83.33   62.30  19
   1 -12  -7   26.56   64.96  12
  -1 -12   7   36.65   66.04   7
   1 -12  -7    0.32   98.76  17
  -1 -12   7  -88.33   86.13  11
   1 -12  -7  109.64   82.02  18
   1 -12  -7   36.55   52.50   7
   1 -12  -7   82.43   75.09  21
   1 -12  -6   31.14   53.56  18
   1 -12  -6   78.89   66.56  12
  -1 -12   6  113.08   81.96  11
  -1 -12   6   98.38   80.59   7
   1 -12  -6  -98.00   72.83  17
   1 -12  -6  -81.41   77.47   7
   1 -12  -6  -50.90   68.88  21
  -1 -12   5  -30.72   69.43  11
   1 -12  -5  -71.68   59.20  21
   1 -12  -5   -2.70   25.51  18
   1 -12  -5  -12.05   48.93   7
  -1 -12   5   40.42   54.98   7
   1 -12  -5  -11.98   55.95  17
   1 -12  -5 -177.66   92.07  12
  -1 -12   4   49.75   57.79   7
   1 -12  -4  -92.59   65.53  11
   1 -12  -4  -41.79   55.45   7
   1 -12  -4   58.21   61.72  17
  -1 -12   4  -53.68   61.61  11
   1 -12  -4   27.66   57.31  12
   1 -12  -4  -96.88   72.45  21
   1 -12  -4  -72.63   63.40  18
   1 -12  -3  -99.91   75.91   7
   1 -12  -3  119.42   76.70  18
  -1 -12   3 -151.35   94.50   7
   1 -12  -3  -16.73   52.79  11
   1 -12  -3  -17.44   45.78  12
   1 -12  -3  -83.87   67.75  21
  -1 -12   3  -55.50   59.75  11
   1 -12  -3  -22.71   50.99  17
   1 -12  -2   44.84   53.96  11
   1 -12  -2  -75.72   71.14   7
   1 -12  -2  159.68   81.96  18
  -1 -12   2    7.95   58.81   7
   1 -12  -2   52.14   56.07  21
   1 -12  -2    5.19   40.97  17
   1 -12  -2   27.26   52.70  12
  -1 -12   2   -1.70   47.26  11
  -1 -12   1  -48.24   54.04  11
   1 -12  -1  182.70   78.91  12
   1 -12  -1   56.60   61.83  18
   1 -12  -1   35.68   61.08   7
   1 -12  -1  -54.99   52.57  17
  -1 -12   1  -33.82   58.77   7
   1 -12  -1  -99.46   69.20  21
   1 -12  -1  -79.40   67.86  11
  -1 -12   0   47.75   64.30   7
   1 -12   0  182.68   86.61  17
  -1 -12   0  -56.29   47.26  11
   1 -12   0   34.15   54.29  11
   1 -12   0   29.71   48.31  18
   1 -12   0   68.03   69.31   7
   1 -12   0  105.78   69.30  12
   1 -12   0 -100.67   65.50  21
  -1 -12  -1  -41.82   52.00  11
  -1 -12  -1   56.04   67.16   7
   1 -12   1    9.40   47.70  17
   1 -12   1  -15.66   44.24  21
   1 -12   1   -0.59   47.47   7
   1 -12   1   -7.69   46.43  11
   1 -12   1   14.51   62.38  18
   1 -12   1  -38.87   54.03  12
   1 -12   2 -130.26   83.79   7
  -1 -12  -2   12.36   43.06  11
   1 -12   2  -74.64   60.26  12
   1 -12   2    8.86   42.45  21
  -1 -12  -2  -13.18   54.38   7
   1 -12   2   60.16   60.28  11
   1 -12   2  -50.20   57.25  17
   1 -12   3  -75.79   59.90  21
   1 -12   3   33.99   49.46  12
   1 -12   3   53.10   60.01   7
   1 -12   3  -12.23   54.34  11
  -1 -12  -3   84.91   70.92   7
   1 -12   3  -38.39   50.17  17
   1 -12   4  -40.09   62.54  11
   1 -12   4   37.73   44.22  12
   1 -12   4 -176.68   84.54  21
   1 -12   4  -43.42   52.44  17
  -1 -12  -4 -181.78   94.46   7
   1 -12   4  -33.52   52.59   7
   1 -12   5  -34.58   58.09   7
   1 -12   5   51.82   53.56  12
  -1 -12  -5  -90.88   76.30   7
   1 -12   5  117.25   78.96  11
   1 -12   5   35.26   51.57  17
   1 -12   5  110.22   73.06  21
   1 -12   6  -32.05   52.50  12
   1 -12   6   22.09   53.62   7
  -1 -12  -6  181.26   98.97   7
   1 -12   6  116.01   75.52  21
   1 -12   6  -34.50   59.33  11
   1 -12   6  132.12   78.73  17
   1 -12   7   20.69   49.60   7
   1 -12   7  -65.38   57.30  21
   1 -12   7 -116.74   77.62  17
   1 -12   7   42.78   62.02  11
  -1 -12  -7   43.56   72.51   7
   1 -12   7  -26.76   51.66  12
   1 -12   8  -26.81   64.13   7
  -1 -12  -8  -95.82   84.33  14
  -1 -12  -8 -141.11   90.21   7
   1 -12   8 -110.74   86.93  11
   1 -11 -12  -83.10   65.39  19
   1 -11 -12  165.57   94.71  21
   1 -11 -12  -42.22   56.87  12
   1 -11 -12  110.10   79.65  18
   1 -11 -12  185.03   98.79  17
   1 -11 -11  128.06   82.42  19
  -1 -11  11  -15.57   57.29   7
  -1 -11  11  -51.62   74.08  11
   1 -11 -11 -148.38   92.88  14
   1 -11 -11   -7.49   44.38  21
   1 -11 -11  166.48  100.19  12
   1 -11 -11  -23.31   56.86   7
   1 -11 -11   55.09   62.43  18
   1 -11 -11  -47.63   69.68  17
   1 -11 -10  -15.18   46.73  12
   1 -11 -10    2.05   37.38  21
   1 -11 -10  108.53   74.42  19
   1 -11 -10  -49.93   66.86   7
   1 -11 -10  -19.52   57.05  17
  -1 -11  10   95.09   94.51  11
  -1 -11  10 -134.22   88.72   7
   1 -11 -10  115.25   76.12  18
   1 -11  -9   -9.46   53.06  21
  -1 -11   9   57.26   58.12   7
   1 -11  -9  -45.48   71.80  12
   1 -11  -9   92.63   82.75  17
   1 -11  -9   36.38   58.21   7
   1 -11  -9  121.96   81.53  19
  -1 -11   9  131.54   89.30  11
   1 -11  -9   25.18   51.41  18
   1 -11  -8  107.36   82.17   7
   1 -11  -8  -20.50   49.98  19
  -1 -11   8  130.38   81.31   7
   1 -11  -8  -46.25   61.28  21
  -1 -11   8  -57.51   62.30  11
   1 -11  -8  -14.05   57.10  17
   1 -11  -8   27.55   52.21  18
   1 -11  -8 -122.56   89.49  12
   1 -11  -7  -26.97   61.86   7
   1 -11  -7 -103.58   75.51  19
   1 -11  -7   -5.99   49.26  21
   1 -11  -7  112.97   79.21  12
   1 -11  -7  -76.56   68.01  18
  -1 -11   7 -213.32  100.77   7
   1 -11  -7   20.34   60.45  17
  -1 -11   7   63.82   63.80  11
   1 -11  -6   18.89   63.85  17
   1 -11  -6  -56.36   61.20  12
  -1 -11   6 -122.87   80.67   7
  -1 -11   6   -0.26   64.62  11
   1 -11  -6   35.44   49.79  19
   1 -11  -6  -15.53   45.78  21
   1 -11  -6   24.41   48.81  18
   1 -11  -6   77.81   54.98   7
   1 -11  -5   39.54   56.09  21
  -1 -11   5   40.61   62.71   7
  -1 -11   5   40.37   56.10  11
   1 -11  -5    5.53   38.75  18
   1 -11  -5  144.21   87.67  12
   1 -11  -5   13.93   48.16  11
   1 -11  -5   -5.23   44.44  17
   1 -11  -4  178.85   85.96  17
   1 -11  -4  -73.80   68.35   7
   1 -11  -4  -26.69   47.25  21
  -1 -11   4  -39.90   53.96  11
  -1 -11   4   47.12   64.33   7
   1 -11  -4   18.63   41.16  18
   1 -11  -4   61.40   58.29  12
   1 -11  -4  -54.62   55.55  11
   1 -11  -3 -101.55   65.66  21
  -1 -11   3   -9.51   40.73  11
   1 -11  -3   33.06   51.03  12
   1 -11  -3  -35.32   48.89  11
  -1 -11   3    6.10   47.66   7
   1 -11  -3   66.74   73.03   7
   1 -11  -3  -46.55   55.60  17
   1 -11  -3 -116.61   70.43  18
   1 -11  -2  -50.83   56.29  17
   1 -11  -2  -26.03   44.65  18
   1 -11  -2   60.87   57.03  11
  -1 -11   2  -70.49   67.21   7
   1 -11  -2 -110.70   68.73  12
   1 -11  -2   -0.25   36.06  21
  -1 -11   2   69.88   58.67  11
   1 -11  -2   74.34   74.09   7
   1 -11  -1   54.74   58.36  17
  -1 -11   1  -45.16   61.75   7
   1 -11  -1  -88.17   67.62   7
   1 -11  -1   43.94   49.08  21
   1 -11  -1  -38.86   52.62  12
  -1 -11   1    4.81   39.62  11
   1 -11  -1  -74.23   59.63  18
   1 -11  -1   50.47   49.55  11
   1 -11   0  -39.43   60.26   7
  -1 -11   0  -27.03   57.79   7
   1 -11   0  -82.75   61.02  11
  -1 -11   0   39.16   48.47  11
   1 -11   0   10.15   46.15  21
   1 -11   0  -17.76   60.61  17
   1 -11   0   37.44   50.65  18
   1 -11   0   62.48   51.69  12
  -1 -11  -1   61.44   50.28  11
   1 -11   1  -13.74   42.74  11
   1 -11   1    1.06   53.20   7
   1 -11   1  -15.94   38.21  12
   1 -11   1  -48.39   55.06  21
  -1 -11  -1   25.08   58.03   7
   1 -11   1  -29.72   48.23  17
   1 -11   1   95.84   77.72  18
   1 -11   2  -10.46   59.16   7
   1 -11   2   78.58   61.23  18
   1 -11   2   -0.95   40.06  17
   1 -11   2   21.61   49.54  11
   1 -11   2   74.28   56.32  12
  -1 -11  -2   82.62   51.45  11
  -1 -11  -2    6.39   58.78   7
   1 -11   2   35.42   48.64  21
  -1 -11  -3   34.49   44.19  21
  -1 -11  -3   81.38   73.70   7
  -1 -11  -3  104.92   57.36  11
   1 -11   3   37.02   67.22   7
   1 -11   3  116.55   68.29  21
   1 -11   3   28.41   71.78  17
  -1 -11  -3   31.80   40.05  12
  -1 -11  -3   -8.78   34.78  17
  -1 -11  -3  -30.07   41.56  18
   1 -11   3   39.78   49.89  12
   1 -11   3   -9.23   62.94  11
   1 -11   4  -27.54   45.52  17
  -1 -11  -4  -65.09   70.82   7
   1 -11   4 -111.40   78.75   7
  -1 -11  -4   11.41   41.17  17
  -1 -11  -4   65.18   50.25  12
   1 -11   4   14.14   54.82  11
   1 -11   4  -68.14   61.43  21
  -1 -11  -4  -40.40   40.49  11
  -1 -11  -4   66.05   45.48  18
   1 -11   4   69.03   55.24  12
  -1 -11  -4   17.09   30.87  21
  -1 -11  -5   53.83   50.58  17
  -1 -11  -5  113.96   62.63  18
   1 -11   5  -67.03   59.80  17
   1 -11   5  -31.82   57.24   7
   1 -11   5   57.38   56.61  12
  -1 -11  -5    3.60   33.70  21
  -1 -11  -5  -41.54   66.97   7
   1 -11   5   28.34   43.38  21
   1 -11   5   24.77   54.32  11
  -1 -11  -5  -41.82   47.03  12
   1 -11   6    9.30   42.74  17
   1 -11   6   23.62   52.30   7
   1 -11   6  102.98   67.38  12
  -1 -11  -6  -49.46   50.40  12
   1 -11   6   -2.48   55.61  11
  -1 -11  -6  -47.20   47.33  18
  -1 -11  -6  124.64   68.08  17
  -1 -11  -6  207.65   82.22  21
   1 -11   6   -8.10   39.85  21
  -1 -11  -6   70.10   71.04   7
  -1 -11  -6  -38.05   45.78  19
   1 -11   7  -43.83   66.87  11
  -1 -11  -7   -4.69   46.46  12
   1 -11   7   10.88   56.19   7
  -1 -11  -7   13.98   47.49  17
  -1 -11  -7    4.51   39.35  18
   1 -11   7  -15.22   45.34  12
  -1 -11  -7  127.46   85.24   7
  -1 -11  -7  -65.02   56.31  19
   1 -11   7   95.32   69.09  17
  -1 -11  -7  -48.56   54.14  21
   1 -11   7   92.49   60.56  21
  -1 -11  -8   43.63   46.84  21
  -1 -11  -8   53.49   59.03  14
   1 -11   8    0.80   42.29  17
  -1 -11  -8   35.41   53.91  17
  -1 -11  -8  -23.11   46.53  12
   1 -11   8   34.21   50.48  12
   1 -11   8 -108.16   84.31  11
   1 -11   8  -83.77   61.69  21
   1 -11   8  101.22   74.07   7
  -1 -11  -8 -109.61   65.80  19
  -1 -11  -8  -62.98   76.62   7
  -1 -11  -8   -7.30   35.31  18
   1 -11   9   51.12   66.81  11
  -1 -11  -9    2.46   58.35   7
  -1 -11  -9  145.19   76.32  19
   1 -11   9   28.31   56.49  17
   1 -11   9   19.38   46.93  21
   1 -11   9  -17.17   59.68   7
  -1 -11  -9  151.42   78.90  21
   1 -11   9  118.07   74.47  12
  -1 -11  -9   43.50   47.24  12
  -1 -11  -9   16.86   46.76  17
  -1 -11  -9   14.27   62.75  14
  -1 -11  -9   41.16   65.92  18
  -1 -11 -10   40.44   55.57  12
   1 -11  10  122.48   65.75  21
  -1 -11 -10   15.53   56.36  21
   1 -11  10  -82.38   61.59  17
  -1 -11 -10   32.62   56.48  19
   1 -11  10  -67.56   67.07   7
   1 -11  10    3.25   50.77  11
   1 -11  10  -16.29   36.09  12
  -1 -11 -10   44.59   56.04  17
  -1 -11 -10  -91.56   78.08   7
  -1 -11 -10  -70.26   75.35  14
  -1 -11 -10  119.94   79.53  18
  -1 -11 -11  105.74   73.52  12
   1 -11  11   28.90   50.26  12
   1 -11  11    2.70   36.85  21
  -1 -11 -11    6.82   67.12  14
  -1 -11 -11  -63.88   60.28  21
   1 -11  11  -27.13   57.14  11
  -1 -11 -11    1.81   41.03  18
   1 -11  11  -56.64   57.38   7
  -1 -11 -11  -78.02   67.28  17
  -1 -11 -11  -21.22   59.33   7
  -1 -11 -12   89.06   75.69  19
  -1 -11 -12  -14.83   60.80  12
  -1 -11 -12  -16.33   47.32  18
  -1 -11 -12    0.32   89.88  21
  -1 -11 -12 -104.06   86.19  17
   1 -10 -14 -164.83   94.45  14
   1 -10 -14  -53.92   79.13  17
   1 -10 -14  -32.81   52.39  18
   1 -10 -14   66.18   56.51  21
   1 -10 -14  144.99   83.97  19
   1 -10 -13  -14.83   65.34  17
   1 -10 -13  -60.78   62.65  19
  -1 -10  13 -168.98  101.05   7
   1 -10 -13   -2.91   39.53  18
   1 -10 -13    2.16   59.05  12
   1 -10 -13   55.41   72.14   7
   1 -10 -13   83.61   66.98  14
   1 -10 -13   39.85   55.45  21
  -1 -10  13 -180.46   97.26  11
   1 -10 -12  -46.93   60.30   7
   1 -10 -12   21.34   48.60  14
   1 -10 -12  -29.61   69.57  17
   1 -10 -12   46.22   58.68  21
   1 -10 -12   23.61   49.83  18
  -1 -10  12  -31.16   60.28   7
   1 -10 -12   -0.68   59.20  12
   1 -10 -12  136.98   82.17  19
  -1 -10  12 -165.86   91.58  11
  -1 -10  11  -15.82   56.00   7
   1 -10 -11  -69.42   67.14  18
   1 -10 -11  -17.16   56.24   7
   1 -10 -11  -65.80   75.54  12
   1 -10 -11   52.82   56.63  19
   1 -10 -11   -2.30   40.70  21
  -1 -10  11  -30.09   65.47  11
   1 -10 -11  -63.90   71.83  14
   1 -10 -11   14.50   61.44  17
   1 -10 -10  -60.22   68.18   7
  -1 -10  10   -7.40   56.97   7
   1 -10 -10  144.08   83.63  21
   1 -10 -10   77.77   67.70  18
   1 -10 -10   -0.31   49.80  12
   1 -10 -10   52.49   60.36  19
  -1 -10  10   82.36   71.77  11
   1 -10 -10    4.39   54.06  17
   1 -10  -9   49.97   67.71  17
   1 -10  -9  144.15   71.75   7
   1 -10  -9  101.47   79.75  12
   1 -10  -9  220.77   97.73  21
   1 -10  -9  -73.54   69.13  18
   1 -10  -9  -29.63   54.12  19
  -1 -10   9    3.49   48.15  11
  -1 -10   9   -9.41   50.01   7
   1 -10  -8   43.40   72.73  17
   1 -10  -8  105.22   75.87  19
   1 -10  -8   31.85   57.36  21
   1 -10  -8  131.93   90.44   7
  -1 -10   8   60.25   64.35   7
  -1 -10   8   98.61   90.25  11
   1 -10  -8   72.84   69.93  12
   1 -10  -8   97.25   73.75  18
   1 -10  -7  -40.02   48.84  19
   1 -10  -7  157.02   88.28  12
   1 -10  -7  107.43   72.16   7
   1 -10  -7  145.42   77.43  21
  -1 -10   7   15.68   49.40  11
  -1 -10   7   98.08   76.59   7
   1 -10  -7  -73.89   58.36  18
   1 -10  -7   57.37   62.97  17
   1 -10  -6   64.89   65.36   7
   1 -10  -6   88.56   69.32  17
   1 -10  -6   62.95   60.07  18
  -1 -10   6  163.24   83.88   7
  -1 -10   6  103.94   75.71  11
   1 -10  -6   38.90   58.74  12
   1 -10  -6   61.03   61.47  21
   1 -10  -6   28.25   51.43  19
   1 -10  -5  119.74   72.67  21
  -1 -10   5   -9.02   44.05  11
   1 -10  -5  106.82   69.59  12
  -1 -10   5 -120.16   74.03   7
   1 -10  -5   69.31   60.42  17
   1 -10  -5  -53.54   53.23  11
   1 -10  -5 -141.41   76.79  19
   1 -10  -5  -99.05   65.35   7
   1 -10  -5   27.26   49.53  18
  -1 -10   4   11.34   45.23  11
  -1 -10   4  -48.24   35.26  21
   1 -10  -4   85.85   69.74  12
  -1 -10   4    3.52   41.62   7
   1 -10  -4   -6.76   42.04  21
  -1 -10   4   15.15   29.54  12
   1 -10  -4    5.55   44.01  18
   1 -10  -4   -9.25   48.09   7
   1 -10  -4  -33.12   48.69  11
  -1 -10   4   12.76   31.80  17
   1 -10  -4   14.18   53.20  17
   1 -10  -3  -51.60   51.49  21
  -1 -10   3   17.25   27.99  17
  -1 -10   3  -28.98   50.05   7
   1 -10  -3    4.66   57.69   7
   1 -10  -3   50.46   60.90  17
  -1 -10   3   30.77   48.41  11
   1 -10  -3   15.13   38.94  18
  -1 -10   3    2.17   21.03  12
   1 -10  -3   14.22   45.77  11
  -1 -10   3  -69.11   40.35  21
   1 -10  -3   16.98   49.57  12
  -1 -10   2  -11.93   28.18  12
  -1 -10   2   49.37   65.85   7
   1 -10  -2  -78.47   59.40  21
  -1 -10   2   80.72   42.62  21
   1 -10  -2    8.38   38.36  18
   1 -10  -2   75.21   58.08  12
  -1 -10   2   82.43   58.66  11
   1 -10  -2   20.99   53.34  17
   1 -10  -2  -17.47   39.32  11
  -1 -10   2   23.54   33.49  17
   1 -10  -2  -14.09   54.82   7
   1 -10  -1   -4.38   41.69   7
   1 -10  -1  -24.62   45.76  21
   1 -10  -1    2.65   37.41  18
  -1 -10   1  -74.52   66.80   7
  -1 -10   1   -5.40   30.35  17
   1 -10  -1   28.79   51.46  11
   1 -10  -1  -16.78   38.39  17
  -1 -10   1  -54.42   41.14  12
   1 -10  -1    4.35   34.13  12
  -1 -10   1   34.01   33.44  18
  -1 -10   1   33.07   42.26  11
  -1 -10   1  -29.60   32.83  21
  -1 -10   0   60.98   42.66  12
   1 -10   0  -36.06   47.84  18
  -1 -10   0  -44.69   37.24  18
   1 -10   0   89.74   72.01   7
   1 -10   0   38.58   47.40  17
   1 -10   0   68.80   56.95  21
  -1 -10   0   23.09   49.90  11
   1 -10   0   58.38   57.34  11
   1 -10   0  -14.34   38.56  12
  -1 -10   0  -24.87   56.88   7
  -1 -10   0   31.99   32.49  21
  -1 -10   0   52.37   41.02  17
  -1 -10  -1   29.24   35.22  12
  -1 -10  -1   -0.34   39.42  11
  -1 -10  -1   58.99   61.44   7
  -1 -10  -1   27.09   34.91  18
   1 -10   1  -17.36   39.20  18
  -1 -10  -1    5.42   32.00  21
   1 -10   1    0.63   53.38  11
   1 -10   1    3.67   40.64  21
   1 -10   1   50.49   61.02   7
   1 -10   1  150.00   72.92  12
   1 -10   1    2.79   41.18  17
  -1 -10  -1   79.80   48.62  17
   1 -10   2   99.23   59.60  18
  -1 -10  -2   62.19   49.62  11
  -1 -10  -2   64.47   52.84  17
   1 -10   2   49.36   55.70  12
  -1 -10  -2   46.54   41.67  18
  -1 -10  -2    4.82   31.08  21
  -1 -10  -2   74.32   50.18  12
   1 -10   2    7.33   46.34   7
   1 -10   2   49.41   50.21  17
  -1 -10  -2   44.40   60.31   7
   1 -10   2  128.25   76.93  11
   1 -10   2    1.93   34.81  21
  -1 -10  -3   93.18   64.44  21
  -1 -10  -3   51.41   47.79  17
   1 -10   3  101.41   63.89  12
   1 -10   3  160.75   73.05  21
  -1 -10  -3  104.84   55.55  18
   1 -10   3   99.39   77.56  11
   1 -10   3   42.08   41.38  17
  -1 -10  -3  177.40   68.83  12
   1 -10   3  116.28   70.82   7
  -1 -10  -3  100.53   56.95  11
   1 -10   3   61.46   48.80  18
  -1 -10  -3  112.55   74.28   7
   1 -10   4  205.35   76.48  21
  -1 -10  -4  157.14   83.34   7
  -1 -10  -4   71.57   56.49  11
   1 -10   4  173.70   81.50   7
  -1 -10  -4   93.82   55.89  18
   1 -10   4   28.25   44.77  17
   1 -10   4  109.04   63.51  12
  -1 -10  -4  147.42   65.60  12
   1 -10   4  132.38   93.41  11
  -1 -10  -4  176.21   71.02  17
  -1 -10  -4   57.14   47.35  21
  -1 -10  -4  137.43   64.56  19
  -1 -10  -5   83.25   57.19  12
   1 -10   5   70.91   64.08  11
  -1 -10  -5    8.48   44.35   7
   1 -10   5    1.10   36.58  12
  -1 -10  -5   26.45   37.01  11
   1 -10   5   22.11   44.96  17
   1 -10   5  -75.53   57.64  21
  -1 -10  -5    3.85   30.01  19
  -1 -10  -5  -10.48   34.17  18
  -1 -10  -5   48.97   46.86  21
   1 -10   5   37.23   63.12   7
  -1 -10  -5   12.97   36.44  17
   1 -10   6   97.21   71.98   7
   1 -10   6  -25.88   46.25  21
  -1 -10  -6   58.03   48.17  17
  -1 -10  -6  -53.20   43.74  19
  -1 -10  -6   28.00   38.19  12
   1 -10   6   39.49   43.07  17
   1 -10   6   54.67   69.90  11
   1 -10   6   49.92   45.31  12
  -1 -10  -6  -20.48   36.47  21
  -1 -10  -6  -31.18   59.67   7
  -1 -10  -6   21.59   32.05  18
  -1 -10  -7  124.61   65.44  18
   1 -10   7   86.76   62.85  12
  -1 -10  -7   10.00   39.19  21
  -1 -10  -7   96.09   60.25  12
   1 -10   7  -90.21   72.22   7
   1 -10   7  -69.77   68.24  11
   1 -10   7   30.27   51.54  21
  -1 -10  -7   45.70   43.60  17
  -1 -10  -7  -18.12   50.43   7
  -1 -10  -7   19.48   40.69  19
   1 -10   7   20.84   50.31  17
   1 -10   8   53.18   68.10  11
   1 -10   8   15.30   39.36  21
   1 -10   8  -28.30   59.21   7
  -1 -10  -8   40.96   37.66  19
   1 -10   8  119.07   69.47  12
  -1 -10  -8   29.52   53.89   7
  -1 -10  -8  -34.77   36.09  18
  -1 -10  -8   -5.58   31.18  17
  -1 -10  -8  180.71   75.41  21
  -1 -10  -8   24.85   41.31  12
   1 -10   8  -30.37   46.67  17
  -1 -10  -8   28.36   57.06  14
  -1 -10  -9    2.96   39.05  17
  -1 -10  -9   20.47   45.69  21
   1 -10   9  -53.09   59.51   7
  -1 -10  -9   25.00   47.78  19
  -1 -10  -9  -53.43   57.61  18
   1 -10   9   62.64   54.54  21
   1 -10   9  -18.79   43.14  12
   1 -10   9   -2.04   37.08  17
  -1 -10  -9  -11.02   43.13  12
  -1 -10  -9   70.32   70.56  14
   1 -10   9   66.24   66.25  11
  -1 -10  -9   30.12   57.99   7
  -1 -10 -10   72.54   75.89  12
   1 -10  10   42.44   59.36  12
  -1 -10 -10  133.23   71.22  18
  -1 -10 -10   46.22   63.23  17
   1 -10  10   99.88   76.62  11
  -1 -10 -10   61.81   68.24   7
   1 -10  10  -44.15   60.51  17
  -1 -10 -10  128.49   68.48  21
  -1 -10 -10   45.95   48.63  19
   1 -10  10  -44.79   39.64  21
  -1 -10 -10   -6.52   65.71  14
   1 -10  10   63.36   69.67   7
   1 -10  11   62.01   51.55  21
  -1 -10 -11   30.21   63.79   7
   1 -10  11  136.49   82.78   7
   1 -10  11   99.48   71.89  12
  -1 -10 -11   12.08   50.51  18
  -1 -10 -11   -6.15   64.24  14
  -1 -10 -11   23.21   44.29  17
  -1 -10 -11  -36.36   55.60  19
  -1 -10 -11  -43.95   60.20  21
  -1 -10 -11    1.11   38.74  12
   1 -10  11   11.08   52.10  11
   1 -10  12   94.21   72.04  11
   1 -10  12   22.13   47.11  12
  -1 -10 -12   91.85   66.72  21
   1 -10  12   -8.07   45.08   7
  -1 -10 -12   15.85   45.42  18
  -1 -10 -12   13.84   48.60  12
  -1 -10 -12  150.60   85.91   7
  -1 -10 -12   22.92   56.94  17
  -1 -10 -12  -98.39   77.97  14
  -1 -10 -12   97.79   64.22  19
   1 -10  12  163.66   80.06  21
  -1 -10 -13   35.72   56.63  21
  -1 -10 -13 -138.86   82.34  19
  -1 -10 -13 -103.43   75.70  17
  -1 -10 -13    6.04   47.44  18
   1 -10  13 -115.01   88.54  11
   1 -10  13   87.16   65.35  21
  -1 -10 -13   28.67   62.82  14
   1 -10  13   68.13   82.23  12
   1 -10  13  151.52   87.22   7
  -1 -10 -13  196.06  104.17   7
  -1 -10 -13  -46.35   63.58  12
   1 -10  14  104.78   77.22  21
  -1 -10 -14   -8.65   62.99  12
   1 -10  14  -64.93   80.00   7
  -1 -10 -14  -93.73   68.44   3
  -1 -10 -14   -2.67   59.34  17
  -1 -10 -14  108.05   66.59  18
  -1 -10 -14 -112.09  110.95  21
   1 -10  14   28.34   68.84  12
  -1 -10 -14  -93.39   61.42  19
   1  -9 -16  -33.62   47.57  14
   1  -9 -15  -63.19   67.62  21
   1  -9 -15  -95.82   84.56  12
  -1  -9  15 -118.10   86.90  11
   1  -9 -15   68.35   71.70  18
   1  -9 -15 -146.80   87.77  19
   1  -9 -15  165.44   84.22  14
   1  -9 -15   34.17   70.41   7
   1  -9 -15  106.11   82.11  17
   1  -9 -14  -65.95   68.45   7
   1  -9 -14   60.24   74.38  18
   1  -9 -14 -115.66   89.74  21
   1  -9 -14   12.68   43.97  14
  -1  -9  14  -57.85   63.18  11
   1  -9 -14 -100.25   82.30  19
   1  -9 -14  -15.61   69.01  12
   1  -9 -14   67.91   79.38  17
   1  -9 -13  -67.70   68.16  12
   1  -9 -13  103.46   77.99  14
   1  -9 -13   18.93   52.49  17
   1  -9 -13   84.11   75.89  18
   1  -9 -13   59.63   81.05   7
   1  -9 -13   42.87   62.67  19
   1  -9 -13  -59.11   66.47  21
   1  -9 -12  -21.02   49.63   7
   1  -9 -12  -68.30   67.80  17
   1  -9 -12   -7.68   42.79  14
   1  -9 -12   29.57   55.38  21
   1  -9 -12   -7.91   45.84  18
  -1  -9  12  125.53   83.20  11
   1  -9 -12   -5.29   52.20  12
   1  -9 -12   10.31   42.94  19
   1  -9 -11   65.45   50.62  19
   1  -9 -11  -80.56   72.64  17
   1  -9 -11  -78.21   69.05  12
  -1  -9  11   32.04   56.36  11
   1  -9 -11   83.70   65.90  21
   1  -9 -11   -0.83   43.99   7
   1  -9 -11  140.59   80.77  18
   1  -9 -11   47.66   59.97  14
   1  -9 -10   37.76   57.74   7
   1  -9 -10  110.60   74.17  21
   1  -9 -10  -12.80   43.93  18
  -1  -9  10   32.61   59.96   7
   1  -9 -10   37.16   51.11  19
   1  -9 -10   36.52   61.50  17
   1  -9 -10   11.76   51.22  12
  -1  -9  10  -30.69   55.42  11
  -1  -9   9   45.85   63.77   7
   1  -9  -9   54.94   48.66   7
  -1  -9   9    7.81   33.01  21
   1  -9  -9  -80.52   66.82  18
  -1  -9   9  -29.06   32.80  12
   1  -9  -9   39.58   54.19  19
  -1  -9   9    4.30   43.39  11
   1  -9  -9   15.23   63.33  12
   1  -9  -9   51.36   62.97  17
   1  -9  -9    5.93   48.00  21
   1  -9  -8   11.44   47.69  12
   1  -9  -8  -15.77   47.51  19
  -1  -9   8   21.04   31.70  21
   1  -9  -8  -25.02   48.53  18
  -1  -9   8   62.91   41.71  12
  -1  -9   8   50.22   59.77   7
   1  -9  -8  -35.37   54.33  21
   1  -9  -8  -28.02   50.99  17
   1  -9  -8   22.07   51.24   7
  -1  -9   8   -9.70   57.07  11
   1  -9  -7   45.46   55.88   7
  -1  -9   7   89.59   46.93  12
  -1  -9   7   36.81   36.06  21
   1  -9  -7   18.66   53.33  12
   1  -9  -7  -32.78   46.71  19
   1  -9  -7  120.82   68.65  21
  -1  -9   7   32.40   54.26  11
   1  -9  -7  113.00   72.76  17
  -1  -9   7   19.80   47.58   7
  -1  -9   7   32.43   34.14  17
   1  -9  -7  -32.95   46.38  18
   1  -9  -6   23.37   28.08  15
   1  -9  -6 -111.59   71.43   7
   1  -9  -6    0.23   55.11  17
   1  -9  -6  -47.29   54.94  12
  -1  -9   6   52.65   58.89  11
  -1  -9   6    5.29   27.02  21
   1  -9  -6   85.86   61.11  19
   1  -9  -6   52.64   52.23  18
  -1  -9   6   23.63   28.11  17
  -1  -9   6  -90.15   67.31   7
  -1  -9   6  -12.80   30.44  12
   1  -9  -6   30.56   49.60  21
   1  -9  -5   -0.22   37.16  17
   1  -9  -5   36.88   52.52   7
   1  -9  -5   49.65   43.17  11
  -1  -9   5  -19.59   28.62  21
  -1  -9   5   29.99   31.92  17
   1  -9  -5   56.97   57.23  18
  -1  -9   5 -126.64   71.08   7
   1  -9  -5  -54.72   54.15  19
  -1  -9   5    2.51   22.26  12
   1  -9  -5   69.45   57.66  12
   1  -9  -5  -34.49   52.62  21
  -1  -9   5   31.91   52.36  11
   1  -9  -4   80.49   61.00  17
  -1  -9   4   58.95   38.18  17
  -1  -9   4   64.58   56.73  11
   1  -9  -4  138.55   68.14  21
   1  -9  -4   95.05   70.02  12
   1  -9  -4   52.25   37.78  19
  -1  -9   4   46.60   52.53   7
   1  -9  -4   96.23   56.27  11
   1  -9  -4  115.57   72.30   7
  -1  -9   4   80.37   42.92  12
  -1  -9   4   77.66   40.07  21
   1  -9  -4   12.05   38.07  18
   1  -9  -3    4.58   40.68  21
  -1  -9   3   40.92   41.18  12
   1  -9  -3   88.68   66.94  11
   1  -9  -3  -10.66   41.19  12
   1  -9  -3 -142.96   77.17   7
  -1  -9   3   24.07   38.57  11
  -1  -9   3   -6.15   23.41  21
  -1  -9   3   53.48   60.26   7
   1  -9  -3   88.68   60.82  17
  -1  -9   3   64.17   38.02  17
   1  -9  -3   37.01   55.18  18
   1  -9  -2  143.99   75.59  11
  -1  -9   2  161.05   55.51  21
   1  -9  -2  200.54   81.63  18
  -1  -9   2  211.41   86.41   7
   1  -9  -2   91.17   57.46  21
  -1  -9   2  130.46   49.35  18
   1  -9  -2  217.03   87.77  17
   1  -9  -2  176.58   73.59  12
  -1  -9   2  168.45   61.36  12
   1  -9  -2   14.51   52.39   7
  -1  -9   2   96.02   57.12  11
  -1  -9   2  160.57   57.49  17
   1  -9  -1   -7.86   56.99  17
  -1  -9   1   12.54   38.22  11
  -1  -9   1   48.86   42.62  12
   1  -9  -1   -4.53   35.37  18
   1  -9  -1   42.91   43.88  12
  -1  -9   1   27.98   35.70  17
   1  -9  -1   45.40   44.84  21
  -1  -9   1   20.95   33.13  18
   1  -9  -1   79.24   55.43  11
  -1  -9   1  -12.76   59.80   7
   1  -9  -1   36.97   55.79   7
  -1  -9   1   24.05   32.15  21
   1  -9   0   74.57   61.45  11
  -1  -9   0    1.70   37.40  11
  -1  -9   0   65.34   39.96  17
  -1  -9   0   78.86   45.01  21
   1  -9   0  -16.13   36.94  21
   1  -9   0   76.93   55.38  18
  -1  -9   0   72.79   68.83   7
   1  -9   0   13.88   38.18  17
   1  -9   0  -52.35   49.74  12
   1  -9   0   77.65   61.71   7
  -1  -9   0   46.00   42.83  12
  -1  -9   0   27.21   33.63  18
   1  -9   1    0.19   45.48  18
  -1  -9  -1   90.16   45.69  18
  -1  -9  -1   71.06   44.66  17
  -1  -9  -1   23.16   35.53  12
  -1  -9  -1   81.14   44.03  11
   1  -9   1   40.52   55.70  11
  -1  -9  -1   17.48   48.14   7
   1  -9   1  117.40   62.67  21
  -1  -9  -1   39.50   38.26  21
   1  -9   1   64.27   55.55  17
   1  -9   1   26.33   43.04  12
   1  -9   1  100.29   77.48   7
   1  -9   2  237.34   51.78  10
  -1  -9  -2  138.60   52.40  11
   1  -9   2  171.47   75.80   7
  -1  -9  -2  200.78   65.37  21
   1  -9   2  123.83   65.63  18
   1  -9   2  117.16   69.00  11
   1  -9   2  183.40   81.89  21
  -1  -9  -2  192.86   66.57  18
   1  -9   2  248.03   81.18  12
  -1  -9  -2  267.17   73.33  17
   1  -9   2  157.15   72.46  17
  -1  -9  -2  247.85   72.63  12
  -1  -9  -2  128.89   68.35   7
   1  -9   3   69.25   65.93   7
  -1  -9  -3   73.14   55.30  12
   1  -9   3   13.59   37.58  18
   1  -9   3    5.27   46.66  11
   1  -9   3   60.93   52.74  17
   1  -9   3   46.27   55.19  21
  -1  -9  -3   31.15   59.12   7
  -1  -9  -3   51.88   41.47  11
  -1  -9  -3   73.08   43.70  19
   1  -9   3  174.01   72.52  12
  -1  -9  -3  131.22   54.96  18
  -1  -9  -3   85.93   48.27  17
  -1  -9  -3  155.09   61.60  21
  -1  -9  -4   17.25   38.11  17
  -1  -9  -4   80.31   51.24  12
  -1  -9  -4   20.43   31.78  18
  -1  -9  -4   17.15   29.25  19
   1  -9   4  -36.11   53.06  11
   1  -9   4  -42.42   52.91   7
   1  -9   4    9.01   36.76  17
   1  -9   4   24.35   42.69  21
  -1  -9  -4   56.48   47.67  11
  -1  -9  -4    9.53   31.42  21
   1  -9   4   11.90   39.10  12
  -1  -9  -4   11.18   43.77   7
  -1  -9  -5   22.91   36.23  12
  -1  -9  -5   26.75   38.00  17
  -1  -9  -5   32.19   32.76  11
   1  -9   5   22.29   44.63  17
   1  -9   5   -0.22   34.76   7
  -1  -9  -5   69.89   48.03  21
   1  -9   5   31.23   43.34  12
   1  -9   5  -57.82   59.72  11
   1  -9   5  133.44   71.05  21
  -1  -9  -5  108.60   56.55  18
  -1  -9  -5   28.04   40.76  19
  -1  -9  -5   56.41   51.94   7
  -1  -9  -6  -14.28   45.59   7
  -1  -9  -6   10.63   31.34  18
  -1  -9  -6   31.81   36.31  12
   1  -9   6   75.19   54.79  21
   1  -9   6   20.13   50.64  11
   1  -9   6  -38.16   48.64  17
  -1  -9  -6   23.43   37.63  17
   1  -9   6   11.73   56.91   7
   1  -9   6  -12.39   39.03  12
  -1  -9  -6   41.42   44.43  21
  -1  -9  -6   78.52   48.74  19
  -1  -9  -7   36.73   54.78   7
  -1  -9  -7  -43.12   50.18  12
   1  -9   7   30.07   39.63  21
  -1  -9  -7  -52.90   44.94  18
   1  -9   7   -3.65   42.48  17
  -1  -9  -7   -0.20   27.42  19
   1  -9   7   29.13   56.38  12
  -1  -9  -7   14.40   48.11  17
   1  -9   7    2.62   50.33   7
   1  -9   7   11.65   59.57  11
  -1  -9  -7   11.25   31.71  21
   1  -9   8   94.79   63.03  12
   1  -9   8  -36.03   44.97  21
  -1  -9  -8  -26.13   44.09  17
   1  -9   8    1.56   35.94  17
  -1  -9  -8   13.28   36.68  21
  -1  -9  -8  -30.21   58.10   7
  -1  -9  -8   21.26   47.78  12
   1  -9   8  -31.55   54.19  11
  -1  -9  -8   -1.91   35.41  18
  -1  -9  -8  -43.36   54.75  14
  -1  -9  -8  -32.83   45.43  19
   1  -9   8   44.19   57.36   7
   1  -9   9  -47.35   66.04  11
   1  -9   9   -0.23   42.94  12
   1  -9   9   34.97   52.23   7
  -1  -9  -9   39.82   54.23  21
  -1  -9  -9    7.58   39.40  12
   1  -9   9   27.33   48.24  21
  -1  -9  -9   80.85   63.27   7
   1  -9   9    6.55   50.86  17
  -1  -9  -9   -1.34   37.07  19
  -1  -9  -9  -80.43   60.19  17
  -1  -9  -9   30.11   64.00  18
  -1  -9  -9    2.37   54.12  14
   1  -9  10   42.74   51.52  17
  -1  -9 -10  164.21   75.78  17
   1  -9  10  -32.41   45.71  12
  -1  -9 -10   53.82   53.91  19
  -1  -9 -10    2.38   32.86  12
   1  -9  10  -15.19   48.38  11
  -1  -9 -10   46.20   53.43   7
   1  -9  10   -6.44   40.04  21
  -1  -9 -10   -7.02   40.09  18
   1  -9  10   45.46   55.87   7
  -1  -9 -10   66.49   65.07  14
  -1  -9 -10  -46.45   51.98  21
  -1  -9 -11   52.52   57.96  18
   1  -9  11  -37.77   56.25   7
  -1  -9 -11 -175.93   86.18  17
  -1  -9 -11  -71.66   60.04  19
  -1  -9 -11  -92.23   67.95  12
   1  -9  11   25.56   47.04  21
  -1  -9 -11  -43.81   59.35  14
   1  -9  11   52.06   57.34  11
  -1  -9 -11  -27.12   56.77   7
  -1  -9 -11   62.84   56.63  21
   1  -9  11    0.51   42.60  12
  -1  -9 -12  -53.47   60.80   7
   1  -9  12   29.53   45.65  21
  -1  -9 -12   34.42   46.20  18
  -1  -9 -12   35.33   54.47  12
  -1  -9 -12    0.82   56.58  17
   1  -9  12   80.06   70.36  11
  -1  -9 -12   64.16   64.17  14
  -1  -9 -12  -14.87   43.66  21
  -1  -9 -12  -10.93   40.86  19
   1  -9  12   13.72   47.69  12
   1  -9  12   24.03   53.30   7
  -1  -9 -13   30.60   50.60  18
  -1  -9 -13   56.77   81.21   7
  -1  -9 -13   19.32   55.88  17
   1  -9  13  217.64   90.88  12
  -1  -9 -13   23.23   54.71  21
  -1  -9 -13   77.38   66.48  19
  -1  -9 -13   44.73   61.73  12
   1  -9  13  108.49   72.41  21
   1  -9  13  -36.68   54.86  11
  -1  -9 -13  -18.91   68.39  14
   1  -9  14    6.35   51.96  12
  -1  -9 -14   55.59   68.42  17
  -1  -9 -14  202.38   95.74  21
  -1  -9 -14   19.55   53.51   7
  -1  -9 -14  -19.78   49.23  18
   1  -9  14  -36.16   45.27  21
  -1  -9 -14  100.65   50.90  19
  -1  -9 -14  128.69   73.12   3
  -1  -9 -14  -63.68   64.14  14
   1  -9  14   72.14   75.68  11
  -1  -9 -14  114.67   95.17  12
  -1  -9 -15   77.25   80.56  19
   1  -9  15 -107.83   80.77  11
  -1  -9 -15  -45.21   49.83  14
  -1  -9 -15  -82.80   70.99  21
  -1  -9 -15   53.61   63.74   7
  -1  -9 -15   90.02   76.29  12
  -1  -9 -15   10.02   61.31  18
   1  -9  15   83.69   70.66  12
   1  -9  15   -0.33   45.60  21
  -1  -9 -15    1.33   52.54  20
  -1  -9 -15  -34.15   61.48  17
  -1  -9 -16  -27.27   45.26  21
  -1  -9 -16  -56.61   69.62  17
   1  -9  16 -266.75  110.14  21
   1  -9  16 -241.69  112.54  12
  -1  -9 -16   88.22   65.57  18
  -1  -9 -16   55.21   52.77  19
  -1  -9 -16  144.84   87.61  20
  -1  -9 -16  109.69   82.84  12
   1  -8 -17   10.26   39.16  14
   1  -8 -17  175.33   90.24   4
  -1  -8  17   67.44   60.54  16
   1  -8 -16   18.25   47.59  19
   1  -8 -16   55.14   73.82  12
  -1  -8  16  108.78   66.38  16
  -1  -8  16 -160.93   99.16  11
   1  -8 -16  -31.20   65.70  17
   1  -8 -16   69.22   60.59  21
  -1  -8  16   15.95   39.76   8
   1  -8 -16  -96.62   69.06  18
   1  -8 -16  -60.88   54.74  14
   1  -8 -16  -37.68   60.41   4
   1  -8 -16 -136.98   90.76   7
   1  -8 -15   87.07   80.78  12
   1  -8 -15  126.62   80.21   7
   1  -8 -15  -15.55   49.60  19
   1  -8 -15  -93.18   79.47  17
   1  -8 -15  -77.66   69.32  18
  -1  -8  15   53.31   62.65  11
   1  -8 -15  -49.39   62.49  21
   1  -8 -15  -79.09   57.49  14
  -1  -8  15  -86.36   63.53   8
  -1  -8  15   71.13   57.67  16
  -1  -8  14  103.98   78.53  11
   1  -8 -14 -107.07   82.81  17
   1  -8 -14   -7.61   52.61  12
  -1  -8  14 -117.34   65.76  16
   1  -8 -14    7.71   49.13  18
   1  -8 -14   10.50   60.50   7
  -1  -8  14    8.91   44.66   8
   1  -8 -14   59.95   65.57  19
   1  -8 -14   -5.78   40.84  21
   1  -8 -14  113.94   74.68  14
   1  -8 -13    6.37   40.00  21
  -1  -8  13   79.38   59.96  16
  -1  -8  13   55.50   43.96  21
  -1  -8  13   55.73   53.50  12
   1  -8 -13   51.04   61.65  14
  -1  -8  13  -19.85   49.79   8
   1  -8 -13   52.40   64.13  17
   1  -8 -13   15.63   49.30  19
   1  -8 -13  -42.13   58.10  12
   1  -8 -13  103.19   61.25   7
   1  -8 -13  174.37   89.08  18
  -1  -8  13  125.98   75.71  11
  -1  -8  12  -47.12   43.73  21
   1  -8 -12   12.00   39.89  14
   1  -8 -12  -53.07   60.21  17
  -1  -8  12   -2.33   48.15  11
   1  -8 -12  -67.29   65.07  12
  -1  -8  12  -49.35   46.26  12
  -1  -8  12  -78.43   56.06   8
   1  -8 -12   36.88   49.23  19
   1  -8 -12   17.74   79.41   7
   1  -8 -12   22.00   55.30  21
  -1  -8  12  -92.20   52.98  16
   1  -8 -12   38.52   56.74  18
   1  -8 -11  -12.85   52.33  17
   1  -8 -11  -13.77   45.05  14
  -1  -8  11  -25.69   48.95  11
  -1  -8  11  -31.21   36.89  16
   1  -8 -11    7.22   43.90   7
  -1  -8  11   -3.58   41.87  12
   1  -8 -11    5.11   40.60  18
  -1  -8  11    3.51   24.97  21
   1  -8 -11   52.28   54.92  21
   1  -8 -11  -50.04   55.58  19
   1  -8 -11   26.93   56.05  12
  -1  -8  10   44.49   59.75  11
  -1  -8  10   -7.49   32.69  16
   1  -8 -10  -20.21   46.59  18
  -1  -8  10   76.93   39.16  21
   1  -8 -10  -11.37   45.69  19
   1  -8 -10  102.26   71.10   7
   1  -8 -10   32.62   50.71  17
  -1  -8  10   10.11   29.90  12
   1  -8 -10  -83.47   65.38  21
   1  -8 -10   54.64   56.47  12
   1  -8  -9    0.95   50.29  12
   1  -8  -9   42.82   51.85  18
   1  -8  -9   26.00   44.84  21
  -1  -8   9   10.98   30.91  16
  -1  -8   9   55.74   54.88  11
   1  -8  -9   46.61   52.10  19
   1  -8  -9   13.97   52.89  17
  -1  -8   9   53.90   38.88  12
   1  -8  -9   17.89   52.88   7
  -1  -8   9    2.69   19.95  21
  -1  -8   8   35.93   45.15  11
   1  -8  -8   20.58   47.89  21
  -1  -8   8   23.03   32.79  16
   1  -8  -8   42.59   54.32  19
   1  -8  -8   49.22   49.62   7
   1  -8  -8  -25.05   47.21  12
  -1  -8   8   58.36   41.29  21
   1  -8  -8   66.03   60.32  18
  -1  -8   8   96.42   48.31  12
   1  -8  -8   55.91   49.42  17
   1  -8  -7   22.85   53.49  19
  -1  -8   7   61.42   39.01  21
   1  -8  -7   49.25   70.56   7
   1  -8  -7  -43.44   54.53  21
   1  -8  -7   37.79   27.94  15
  -1  -8   7  135.36   71.15   7
   1  -8  -7  101.85   63.24  18
  -1  -8   7   18.42   51.12  11
   1  -8  -7   36.39   47.92  12
   1  -8  -7   87.59   67.59  17
  -1  -8   7   41.63   32.52  16
  -1  -8   7   50.25   37.31  12
  -1  -8   7   36.69   43.94  17
   1  -8  -6   42.42   48.59  21
   1  -8  -6  130.24   66.29  19
  -1  -8   6  102.29   78.69   7
   1  -8  -6  180.97   73.73  12
  -1  -8   6  105.99   56.15  11
   1  -8  -6   94.85   68.01   7
   1  -8  -6  136.82   64.68  18
  -1  -8   6   91.48   48.44  17
  -1  -8   6   94.48   48.06  12
   1  -8  -6   84.09   38.38  15
  -1  -8   6   88.71   38.72  16
   1  -8  -6  218.99   80.56  17
  -1  -8   6   87.90   43.43  21
   1  -8  -5  -47.23   47.77  17
  -1  -8   5  -32.39   64.19   7
   1  -8  -5   -0.31   39.61  11
   1  -8  -5   -6.26   47.44   7
  -1  -8   5   16.76   21.18  16
  -1  -8   5 -112.73   61.90  11
   1  -8  -5   34.58   49.34  21
   1  -8  -5   34.05   45.87  18
  -1  -8   5   39.48   35.76  17
  -1  -8   5    7.54   29.72  12
   1  -8  -5   24.77   48.43  19
   1  -8  -5   19.35   43.67  12
  -1  -8   5  -78.13   39.86  21
   1  -8  -4  200.34   71.11  11
   1  -8  -4  200.14   72.03  21
  -1  -8   4  200.77   55.76  12
   1  -8  -4  195.44   71.40  18
  -1  -8   4  170.66   76.67   7
   1  -8  -4  219.54   81.37  17
  -1  -8   4  289.53   84.30  11
  -1  -8   4  186.60   34.62  16
  -1  -8   4  207.57   58.64  17
  -1  -8   4  177.33   56.59  21
   1  -8  -4  334.53   93.40  12
   1  -8  -4  199.22   85.48   7
   1  -8  -4  199.49   73.26  19
   1  -8  -3  191.55   74.68  21
   1  -8  -3  126.33   71.03  17
   1  -8  -3  148.07   65.54  18
   1  -8  -3  215.12   76.30  12
  -1  -8   3   73.71   37.49  21
   1  -8  -3  167.97   68.12  19
  -1  -8   3  163.14   66.96  11
  -1  -8   3  152.48   52.41  17
   1  -8  -3  129.13   63.80   7
   1  -8  -3  151.50   66.40  11
  -1  -8   3  109.90   45.32  12
  -1  -8   3  162.55   77.90   7
   1  -8  -2  510.66  116.71  17
   1  -8  -2  483.40  110.41   7
  -1  -8   2  577.70  117.64   7
   1  -8  -2  588.46  121.63  18
  -1  -8   2  516.72   87.07  12
  -1  -8   2  457.58   84.36  21
   1  -8  -2  506.73  110.63  21
  -1  -8   2  502.41   85.82  18
   1  -8  -2  504.95  104.63  11
  -1  -8   2  549.97   90.68  17
   1  -8  -2  445.92  105.64  12
  -1  -8   2  542.85  103.37  11
  -1  -8   1  213.25   60.50  18
   1  -8  -1  281.57   87.08  11
   1  -8  -1  280.68   84.44  18
  -1  -8   1  253.85   62.65  12
  -1  -8   1  203.21   60.15  17
   1  -8  -1  259.50   79.85  12
  -1  -8   1  272.14   74.87  11
   1  -8  -1  315.68   91.16  17
   1  -8  -1  335.67   96.31   7
   1  -8  -1  309.12   87.22  21
  -1  -8   1  343.87  100.29   7
  -1  -8   1  230.99   63.44  21
  -1  -8   0   27.90   48.97   7
  -1  -8   0   66.60   43.39  17
   1  -8   0   39.24   45.19  18
   1  -8   0   93.41   62.34   7
  -1  -8   0   80.63   45.70  21
   1  -8   0  185.61   73.45  11
  -1  -8   0   62.41   42.59  11
   1  -8   0   86.51   53.42  17
  -1  -8   0   51.79   37.41  18
   1  -8   0   87.27   54.16  21
  -1  -8   0   47.45   36.84  12
   1  -8   0  160.41   62.84  12
   1  -8   1  217.19   51.32  10
  -1  -8  -1  214.72   63.54  12
   1  -8   1  174.42   67.94  18
  -1  -8  -1  218.58   63.19  11
  -1  -8  -1  119.09   64.37   7
   1  -8   1  190.20   74.33  21
   1  -8   1  153.13   67.14  17
  -1  -8  -1  163.37   59.16  17
   1  -8   1  170.51   71.32   7
  -1  -8  -1  222.18   62.73  21
   1  -8   1  181.54   67.75  12
  -1  -8  -1  238.97   65.48  18
   1  -8   1  182.39   72.75  11
  -1  -8  -2  265.01   70.89  12
   1  -8   2  288.30   94.09  11
   1  -8   2  284.02   57.92  10
  -1  -8  -2  318.89   77.81  18
   1  -8   2  303.04   86.56  18
  -1  -8  -2  277.06   69.89  11
   1  -8   2  343.36   95.10   7
   1  -8   2  294.94   84.14  12
  -1  -8  -2  266.84   71.90  21
   1  -8   2  198.35   68.43  17
  -1  -8  -2  225.36   68.20  17
  -1  -8  -2  369.60  103.14   7
  -1  -8  -2  331.37   80.07  19
   1  -8   2  235.05   75.42  21
  -1  -8  -3  783.98  118.79  17
   1  -8   3  718.46  127.88  17
  -1  -8  -3  718.13  112.51  19
   1  -8   3  873.62  140.82  11
  -1  -8  -3  740.83  115.67  21
  -1  -8  -3  797.75  119.23  18
   1  -8   3  769.49  130.99  18
  -1  -8  -3  774.49  142.01   7
   1  -8   3  897.88  140.31  12
   1  -8   3  871.11  137.80  21
   1  -8   3  762.76   90.53  10
   1  -8   3  703.07  131.97   7
  -1  -8  -3  908.97  120.44  11
  -1  -8  -3  760.78  115.93  12
   1  -8   4   74.20   49.53  12
  -1  -8  -4    0.44   32.54  18
  -1  -8  -4   22.54   34.62  17
  -1  -8  -4   16.56   30.56  19
  -1  -8  -4   42.61   37.41  11
  -1  -8  -4   40.15   51.82   7
  -1  -8  -4   94.30   49.31  21
   1  -8   4    8.85   50.97  11
   1  -8   4    6.27   36.55  21
  -1  -8  -4   37.70   38.18  12
   1  -8   4   27.20   46.94   7
   1  -8   4   13.20   41.39  17
   1  -8   4   92.62   38.73  10
  -1  -8  -5   55.64   41.60  18
  -1  -8  -5   54.55   42.18  12
   1  -8   5   -8.14   40.43   7
   1  -8   5  -18.49   46.11  21
  -1  -8  -5   25.30   38.07  11
   1  -8   5  -12.33   73.35  11
  -1  -8  -5   26.29   54.07   7
  -1  -8  -5   24.97   35.55  17
  -1  -8  -5   17.47   30.74  19
   1  -8   5   35.86   47.04  12
   1  -8   5   40.77   26.61  10
   1  -8   5    0.72   43.95  17
  -1  -8  -5  -15.58   30.84  21
   1  -8   6   20.60   40.35  17
   1  -8   6   30.55   27.71  10
  -1  -8  -6   55.45   44.59  12
  -1  -8  -6   81.14   48.61  18
   1  -8   6  115.05   61.54  11
  -1  -8  -6   71.64   46.29  19
  -1  -8  -6   57.06   47.43   7
  -1  -8  -6   74.83   50.47  17
   1  -8   6   35.69   42.78  21
   1  -8   6   66.51   56.31  12
   1  -8   6   73.58   55.28   7
  -1  -8  -6  118.25   61.84  21
   1  -8   7   36.60   36.44  21
   1  -8   7    7.79   38.57  12
   1  -8   7   40.06   53.72   7
  -1  -8  -7   -7.17   39.58  12
   1  -8   7  -31.20   52.01  11
   1  -8   7   -5.89   23.06  10
  -1  -8  -7   17.38   48.44   7
   1  -8   7   29.60   56.05  17
  -1  -8  -7   37.56   41.75  17
  -1  -8  -7    3.53   32.79  21
  -1  -8  -7   -9.82   29.83  19
   1  -8   7   -7.23   21.25  16
  -1  -8  -7   -0.18   31.72  18
  -1  -8  -8   54.78   46.00  21
  -1  -8  -8   13.94   33.84  19
   1  -8   8   34.23   31.23  10
  -1  -8  -8   94.83   55.87  14
  -1  -8  -8  113.69   58.78  18
   1  -8   8   57.27   52.41  17
  -1  -8  -8    7.55   42.14   7
   1  -8   8   44.87   31.92  16
   1  -8   8   32.62   47.22  21
   1  -8   8   58.13   54.59  12
   1  -8   8   61.87   57.37   7
  -1  -8  -8   22.62   48.06  17
   1  -8   8   66.58   61.73  11
  -1  -8  -8  -44.32   44.01  12
  -1  -8  -9   51.68   61.31  17
  -1  -8  -9  -13.08   46.99   7
   1  -8   9   34.74   40.61  17
   1  -8   9  -35.39   46.93  12
   1  -8   9  -99.17   66.52   7
  -1  -8  -9  -62.34   49.60  18
   1  -8   9   10.93   33.38  16
   1  -8   9   18.89   41.48  21
   1  -8   9   89.34   78.41  11
  -1  -8  -9   23.41   37.50  21
  -1  -8  -9   55.60   49.08  19
   1  -8   9  -31.00   33.74  10
  -1  -8  -9  -46.12   58.71  14
  -1  -8  -9  -20.31   44.57  12
  -1  -8 -10   26.78   50.16   7
  -1  -8 -10   92.14   59.62  12
   1  -8  10  105.85   50.89  10
  -1  -8 -10   38.23   54.92  14
   1  -8  10    7.04   40.07  21
  -1  -8 -10   -3.91   42.59  19
  -1  -8 -10   51.35   50.24  20
  -1  -8 -10  100.59   62.02  18
   1  -8  10  101.38   63.02  17
   1  -8  10   37.04   49.09  12
  -1  -8 -10  -93.07   60.05  21
   1  -8  10    6.43   29.22  16
  -1  -8 -10  141.38   67.32  17
   1  -8  10  108.72   73.52  11
   1  -8  11   75.86   57.95  21
  -1  -8 -11  -54.74   49.05  19
  -1  -8 -11   45.47   51.80  21
  -1  -8 -11  102.43   70.64   7
  -1  -8 -11   57.55   54.99  17
   1  -8  11  -63.42   41.63  16
  -1  -8 -11  -21.17   43.44  12
   1  -8  11   73.40   44.65  10
   1  -8  11   53.25   54.92  11
  -1  -8 -11   57.17   48.92  18
  -1  -8 -11  -84.56   63.76  14
  -1  -8 -11    6.11   30.02  20
   1  -8  11   -7.76   45.03  12
   1  -8  12   27.06   46.10  10
  -1  -8 -12   10.36   43.36  20
   1  -8  12   21.10   38.56  16
   1  -8  12  -59.53   67.31  11
  -1  -8 -12   27.30   59.96   7
  -1  -8 -12  -43.52   49.49  18
  -1  -8 -12   78.75   68.07  17
  -1  -8 -12   45.86   50.85  21
  -1  -8 -12   -7.69   46.39  14
   1  -8  12   20.27   42.17  21
  -1  -8 -12   15.85   42.39  19
  -1  -8 -12  -41.94   54.55  12
   1  -8  12  -41.01   54.63  12
  -1  -8 -13   91.19   68.43   7
  -1  -8 -13   86.17   62.05  18
  -1  -8 -13  -54.09   53.20  19
  -1  -8 -13   -0.80   46.42  12
  -1  -8 -13  -24.04   48.60  14
  -1  -8 -13 -160.34   81.62  21
  -1  -8 -13  118.13   71.13  20
   1  -8  13   53.72   56.09  12
   1  -8  13   77.35   72.63  11
   1  -8  13   43.28   46.70  16
   1  -8  13   11.77   42.35  21
  -1  -8 -13   97.85   75.20  17
  -1  -8 -14   15.93   69.66  14
  -1  -8 -14   52.62   70.16  12
  -1  -8 -14  207.08  108.07   7
  -1  -8 -14  142.94   84.77  20
  -1  -8 -14  151.24   91.61  18
  -1  -8 -14  -41.57   40.62   3
   1  -8  14   73.47   71.45  11
   1  -8  14   63.00   63.46  16
   1  -8  14  -13.97   45.68  12
  -1  -8 -14    0.87   40.48  21
  -1  -8 -14   61.18   71.92  19
   1  -8  14    9.91   38.37  21
  -1  -8 -14  -37.67   71.78  17
  -1  -8 -15  -53.66   67.47  14
   1  -8  15  -15.57   41.17  16
  -1  -8 -15  100.93   68.93  21
  -1  -8 -15   51.96   63.68  12
   1  -8  15   13.96   56.05  12
   1  -8  15  100.78   69.68  21
  -1  -8 -15   66.31   56.46  20
  -1  -8 -15  100.47   72.36  19
  -1  -8 -15   39.98   60.21  17
  -1  -8 -15   57.32   70.80   7
  -1  -8 -15  185.18   83.17   3
   1  -8  15  -43.51   62.63  11
  -1  -8 -15  -12.46   40.06  18
   1  -8  16  -13.31   44.29  21
  -1  -8 -16   16.24   55.15   7
  -1  -8 -16  -35.49   64.60  12
   1  -8  16 -208.19   86.89  16
  -1  -8 -16  -99.10   72.91  21
  -1  -8 -16   19.38   55.18  17
   1  -8  16 -105.90   77.70  12
  -1  -8 -16  -36.82   58.08  19
  -1  -8 -16  -23.06   50.37  20
   1  -8  16   20.87   51.48  11
  -1  -8 -16   12.88   44.16  18
  -1  -8 -16  158.94   92.63  14
  -1  -8 -17  -54.38   63.39  21
  -1  -8 -17   -4.88   51.83  18
  -1  -8 -17   42.32   71.32  19
   1  -8  17   90.49   70.80  21
  -1  -8 -17 -183.09   92.39   4
   1  -8  17  -91.00   83.39  12
  -1  -8 -17   99.82   79.58  17
  -1  -8 -17  -36.42   68.05  12
  -1  -8 -17   96.30   77.47  20
  -1  -8 -17 -199.04  102.50   7
   1  -8  17   92.19   83.69  11
  -1  -7  18  205.88   98.67   8
  -1  -7  18  146.99   83.65  16
   1  -7 -18    7.80   52.53   4
   1  -7 -18  142.44   81.71  14
  -1  -7  17  -14.06   49.41  16
   1  -7 -17  180.85   97.29  17
   1  -7 -17   61.13   59.79  21
   1  -7 -17 -115.97   81.11  18
   1  -7 -17  -59.89   62.29  20
   1  -7 -17    5.95   46.57   7
   1  -7 -17   59.98   65.73  19
   1  -7 -17   -9.35   48.10  14
  -1  -7  17  113.53   79.67  11
   1  -7 -17  -88.00   71.97   4
   1  -7 -17  160.61  108.04  12
  -1  -7  17   94.90   66.46   8
   1  -7 -16  -76.75   69.58  18
   1  -7 -16   23.48   52.83  19
   1  -7 -16   27.29   57.10   7
   1  -7 -16  -47.64   63.77  21
  -1  -7  16   15.76   43.37   8
  -1  -7  16  -38.50   49.62  16
   1  -7 -16   77.32   77.62  17
   1  -7 -16  105.14   96.53  12
  -1  -7  16   56.41   58.67  12
   1  -7 -16  -96.66   73.91  20
   1  -7 -16   10.76   56.11  14
   1  -7 -16  100.15   72.12   4
  -1  -7  16   13.12   56.54  11
   1  -7 -15  -58.54   62.94  18
  -1  -7  15  -86.99   65.46   8
  -1  -7  15  110.25   79.03  11
   1  -7 -15   -7.67   45.28   4
  -1  -7  15  -28.38   44.99  16
   1  -7 -15   92.97   78.81  12
   1  -7 -15  132.02   83.22  19
   1  -7 -15  111.38   76.12  21
  -1  -7  15   -7.60   43.27  12
   1  -7 -15    3.54   47.76   7
   1  -7 -15  -54.45   61.60  20
   1  -7 -15   48.57   67.33  17
   1  -7 -15  -60.64   64.16  14
  -1  -7  14  -57.46   60.54  11
   1  -7 -14   75.92   65.80  12
   1  -7 -14  -79.63   63.60  14
   1  -7 -14  -57.87   62.42   7
   1  -7 -14   28.04   53.49  19
  -1  -7  14  -39.45   47.94  12
   1  -7 -14  -10.57   46.44  20
  -1  -7  14  -14.30   45.23   8
  -1  -7  14  -87.35   61.15  16
  -1  -7  14   52.84   47.33  21
   1  -7 -14   67.55   65.89  18
   1  -7 -14  -58.28   61.83  21
   1  -7 -14   80.61   76.99  17
   1  -7 -13   78.48   66.46  12
   1  -7 -13  119.96   87.20  20
   1  -7 -13   66.52   64.24  19
  -1  -7  13   26.71   40.73  21
  -1  -7  13   77.37   52.35  12
   1  -7 -13  124.39   78.43  21
   1  -7 -13  -11.69   37.86  14
   1  -7 -13   44.34   57.48  17
  -1  -7  13  117.34   75.76  11
  -1  -7  13   70.07   49.39  16
  -1  -7  13  -63.49   54.51   8
   1  -7 -13   76.38   73.21   7
   1  -7 -13  -26.42   53.42  18
   1  -7 -12    1.81   42.76  21
  -1  -7  12  -14.42   38.10  12
   1  -7 -12  137.16   76.13  20
  -1  -7  12   21.43   35.97  21
   1  -7 -12   18.36   52.02  12
   1  -7 -12   -2.82   41.35  19
   1  -7 -12  -15.70   41.20  14
  -1  -7  12  -28.04   40.52   8
   1  -7 -12   91.98   70.78  18
  -1  -7  12  -15.96   52.36  11
   1  -7 -12   63.60   62.13  17
  -1  -7  12  -34.68   44.60  16
   1  -7 -12  -40.35   56.15   7
   1  -7 -11   36.11   49.16  14
   1  -7 -11   -5.29   51.20  19
  -1  -7  11   45.37   37.04  21
  -1  -7  11   19.61   40.36   8
   1  -7 -11   58.64   54.86  18
   1  -7 -11   59.61   67.32   7
   1  -7 -11   36.03   62.44  20
  -1  -7  11   88.55   44.78  10
   1  -7 -11   31.99   52.39  21
   1  -7 -11   97.08   69.71  12
   1  -7 -11   54.59   75.87  17
  -1  -7  11   32.63   36.47  16
  -1  -7  11   52.17   44.60  12
  -1  -7  11  125.23   69.33  11
   1  -7 -10   95.30   69.37  17
  -1  -7  10   88.04   41.55  10
  -1  -7  10   57.14   43.53   8
   1  -7 -10   43.24   51.20  21
  -1  -7  10   22.77   32.77  21
   1  -7 -10  147.75   78.02  12
   1  -7 -10   71.38   57.21  19
   1  -7 -10   92.84   62.44  18
  -1  -7  10   86.64   43.52  12
  -1  -7  10   73.83   44.56  16
   1  -7 -10   43.20   53.08   7
  -1  -7  10    1.42   51.61  11
  -1  -7   9   71.67   44.18  16
   1  -7  -9   76.64   66.36   7
   1  -7  -9   79.26   58.00  19
  -1  -7   9   61.11   34.66   8
  -1  -7   9   24.07   49.11  11
  -1  -7   9   71.15   41.35  21
   1  -7  -9   68.93   56.16  18
   1  -7  -9   26.62   53.65  17
   1  -7  -9  114.03   68.56  21
  -1  -7   9   30.71   28.32  10
   1  -7  -9  -26.19   48.48  12
  -1  -7   9   55.30   42.66  12
  -1  -7   8   54.93   40.65  12
  -1  -7   8   42.94   42.46   8
  -1  -7   8   -6.55   45.99  11
   1  -7  -8   47.76   51.90  19
   1  -7  -8  -14.73   41.19  18
   1  -7  -8  -22.12   46.76   7
  -1  -7   8   38.03   30.14  16
   1  -7  -8   73.17   52.05  12
   1  -7  -8    5.86   39.71  21
  -1  -7   8   60.97   45.52  21
   1  -7  -8   28.15   19.97  15
   1  -7  -8   39.55   47.98  17
  -1  -7   8   17.76   19.81  10
   1  -7  -7  393.66  101.30  17
   1  -7  -7  457.54  112.36  18
   1  -7  -7  352.95   57.14  15
  -1  -7   7  378.70   72.84  16
   1  -7  -7  523.58  120.03  21
  -1  -7   7  348.61   50.13  10
  -1  -7   7  405.44   78.75  21
  -1  -7   7  394.30  101.98  11
   1  -7  -7  298.42   88.50  12
   1  -7  -7  415.11  102.96  19
   1  -7  -7  446.58  107.86   7
  -1  -7   7  361.23   78.95  12
  -1  -7   6   93.41   42.18  17
   1  -7  -6   84.56   36.51  15
  -1  -7   6   52.83   16.64  10
  -1  -7   6   62.35   34.53  21
   1  -7  -6   91.16   60.94  21
   1  -7  -6  133.24   60.83   7
   1  -7  -6   44.53   57.03  19
  -1  -7   6   77.86   56.77  11
   1  -7  -6  106.22   65.20  17
   1  -7  -6  106.90   60.72  18
  -1  -7   6   70.34   40.49  12
  -1  -7   6  106.89   38.64  16
   1  -7  -6  114.01   61.94  12
   1  -7  -5   34.46   35.46  18
  -1  -7   5   36.87   24.55  21
   1  -7  -5   37.06   38.21  11
   1  -7  -5    8.82   36.99  21
  -1  -7   5    0.43   34.12  11
  -1  -7   5   -3.25   39.44   7
  -1  -7   5   19.50   18.64  16
  -1  -7   5   21.03   24.71  12
   1  -7  -5   11.05   41.70  17
   1  -7  -5   18.35   42.83  12
  -1  -7   5   48.62   32.41  17
   1  -7  -5   53.57   46.92  19
   1  -7  -5   20.28   39.01   7
   1  -7  -4   64.29   44.53  18
   1  -7  -4   40.46   44.20  19
   1  -7  -4   53.50   46.60  12
   1  -7  -4   52.76   43.95   7
   1  -7  -4   74.71   48.71  17
  -1  -7   4   25.78   26.00  21
  -1  -7   4   61.17   40.78  11
  -1  -7   4   24.69   28.45  12
   1  -7  -4   54.88   45.34  21
  -1  -7   4   31.33   17.42  16
   1  -7  -4   60.75   48.49  11
  -1  -7   4   11.78   41.70   7
  -1  -7   4   60.26   34.90  17
  -1  -7   3  252.47   70.21  11
  -1  -7   3  225.21   56.38  12
   1  -7  -3  188.10   72.04  17
  -1  -7   3  149.21   47.16  21
   1  -7  -3  182.51   67.98  12
   1  -7  -3  188.87   66.82   7
   1  -7  -3  188.81   64.05  11
   1  -7  -3  153.06   62.01  21
   1  -7  -3  196.28   67.17  19
  -1  -7   3  194.20   35.36  16
  -1  -7   3  184.28   50.54  17
   1  -7  -3  175.72   66.53  18
  -1  -7   3   90.56   52.70   7
   1  -7  -2  473.07   97.94  21
   1  -7  -2  513.38   96.18  11
   1  -7  -2  482.53  101.48  17
   1  -7  -2  472.20   99.64  18
  -1  -7   2  463.14   44.37  16
   1  -7  -2  460.67   96.42  19
  -1  -7   2  562.05  110.39   7
  -1  -7   2  494.78   78.38  18
  -1  -7   2  462.74   88.25  11
  -1  -7   2  505.46   80.09  12
  -1  -7   2  521.33   80.59  21
   1  -7  -2  533.41  107.77   7
   1  -7  -2  487.58   98.17  12
  -1  -7   2  520.14   80.40  17
   1  -7  -1  491.28  100.15  12
   1  -7  -1  420.47   94.84  18
  -1  -7   1  407.40   73.74  17
   1  -7  -1  434.60   93.51  21
  -1  -7   1  427.33   97.17   7
   1  -7  -1  559.85  103.15  11
  -1  -7   1  275.65   26.58  16
  -1  -7   1  458.01   77.20  21
  -1  -7   1  373.36   71.28  12
  -1  -7   1  375.92   28.63  16
  -1  -7   1  445.10   86.86  11
  -1  -7   1  389.52   72.29  18
   1  -7  -1  416.68   95.62   7
   1  -7  -1  415.85   93.51  17
   1  -7   0  356.49   85.04  12
   1  -7   0  338.94   59.74  10
  -1  -7   0  305.90   64.97  21
   1  -7   0  393.03   89.77  11
   1  -7   0  307.17   82.64  17
   1  -7   0  360.92   87.50   7
  -1  -7   0  328.08   73.72  11
  -1  -7   0  334.06   69.08  17
   1  -7   0  157.26   62.81  18
  -1  -7   0  326.63   88.46   7
   1  -7   0  333.29   82.52  21
  -1  -7   0  331.07   68.17  12
  -1  -7   0  270.03   62.16  18
   1  -7   1 1157.03  147.36  11
  -1  -7  -1 1016.18  118.01  21
  -1  -7  -1 1052.22  119.41  12
   1  -7   1 1027.95  138.55  12
  -1  -7  -1 1041.07  143.69   7
   1  -7   1 1180.46  107.79  10
  -1  -7  -1  949.30  115.00  17
  -1  -7  -1 1127.63  125.42  11
   1  -7   1 1046.16  142.65  21
   1  -7   1 1206.85  150.64  17
   1  -7   1 1253.63  159.36   7
  -1  -7  -1 1143.84  124.42  18
   1  -7   1 1162.36  150.15  18
  -1  -7  -2  640.37   98.41  18
  -1  -7  -2  598.71   92.59  12
   1  -7   2  588.99  110.12  18
  -1  -7  -2  601.22   93.80  19
   1  -7   2  644.32   80.73  10
  -1  -7  -2  726.82  123.23   7
   1  -7   2  747.58  120.03  17
   1  -7   2  569.56  111.57   7
  -1  -7  -2  554.85   88.02  11
   1  -7   2  724.37  119.57  11
   1  -7   2  603.28  109.70  21
  -1  -7  -2  692.20  100.94  21
   1  -7   2  598.94  107.97  12
  -1  -7  -2  646.50   98.44  17
  -1  -7  -3  198.65   70.41   7
   1  -7   3  131.99   55.15  12
   1  -7   3  136.69   59.99  21
   1  -7   3  196.06   47.10  10
   1  -7   3  183.66   70.32  17
   1  -7   3  160.94   66.18   7
   1  -7   3  118.25   59.35  18
  -1  -7  -3   72.42   42.43  12
   1  -7   3  172.38   68.65  11
  -1  -7  -3   91.20   48.65  19
  -1  -7  -3  125.57   51.44  11
  -1  -7  -3   78.07   43.57  18
  -1  -7  -3  119.40   48.68  21
  -1  -7  -3  128.35   49.08  17
  -1  -7  -4  400.59   72.54  11
   1  -7   4  403.92   96.42  17
  -1  -7  -4  367.44   79.18  21
  -1  -7  -4  357.04   76.02  12
  -1  -7  -4  315.70   74.71  19
   1  -7   4  417.57   97.62   7
   1  -7   4  366.44   92.03  21
   1  -7   4  334.11   61.43  10
   1  -7   4  316.26   82.44  12
  -1  -7  -4  297.55   83.58   7
  -1  -7  -4  350.75   79.30  18
   1  -7   4  410.92  102.82  11
  -1  -7  -4  424.41   85.08  17
  -1  -7  -5  106.89   49.56  17
   1  -7   5   81.70   53.97   7
  -1  -7  -5  178.07   53.02  11
  -1  -7  -5  133.16   56.99  18
   1  -7   5  181.30   68.90  12
  -1  -7  -5  159.85   57.77  19
   1  -7   5  127.08   61.45  11
  -1  -7  -5  232.96   77.81   7
   1  -7   5  142.16   44.34  10
  -1  -7  -5  119.29   53.92  12
  -1  -7  -5  148.58   51.91  21
   1  -7   5  154.29   58.52  21
   1  -7   5  198.10   74.23  17
   1  -7   6  -56.77   46.80  21
   1  -7   6   36.87   45.22   7
  -1  -7  -6   47.18   32.16  19
  -1  -7  -6   62.20   46.72  18
  -1  -7  -6   38.42   36.49  21
   1  -7   6   24.87   24.05  16
   1  -7   6   48.04   52.07  11
   1  -7   6   68.71   50.82  17
  -1  -7  -6   39.24   44.51   7
  -1  -7  -6   75.28   43.94  17
   1  -7   6   11.45   26.01  10
  -1  -7  -6   56.53   40.31  12
   1  -7   6    2.58   32.37  12
  -1  -7  -7   17.50   32.20  20
  -1  -7  -7   46.55   38.72  18
  -1  -7  -7   42.14   40.59  19
  -1  -7  -7   50.27   46.19  12
   1  -7   7   63.12   54.42  11
  -1  -7  -7   29.45   49.36   7
   1  -7   7   38.18   32.36  16
  -1  -7  -7   45.42   40.37  17
   1  -7   7    9.34   36.46  17
   1  -7   7   36.71   43.97  21
   1  -7   7   96.38   61.88  12
  -1  -7  -7   48.85   42.95  21
   1  -7   7   52.99   37.38  10
  -1  -7  -8   -8.72   55.24  14
  -1  -7  -8   -5.58   30.36  20
  -1  -7  -8   35.42   47.24  12
   1  -7   8   11.93   36.54  21
   1  -7   8   46.39   45.65  12
  -1  -7  -8   86.55   59.06  17
   1  -7   8  -13.68   30.16  10
   1  -7   8   27.32   44.27  17
  -1  -7  -8   13.13   32.18  19
  -1  -7  -8  -55.71   44.32  18
  -1  -7  -8   36.28   41.22  21
   1  -7   8   61.22   56.66  11
  -1  -7  -8   54.58   52.87   7
   1  -7   8   -1.14   25.96  16
   1  -7   9  120.77   68.56  17
  -1  -7  -9  102.60   71.96  14
  -1  -7  -9  146.73   63.25  18
  -1  -7  -9   87.41   55.64  12
   1  -7   9  150.16   77.44  11
   1  -7   9  165.86   69.39  12
  -1  -7  -9  120.94   63.84  20
  -1  -7  -9  127.50   59.97  17
  -1  -7  -9   66.70   53.73   7
  -1  -7  -9   97.27   54.73  19
   1  -7   9   75.32   49.06  10
  -1  -7  -9  151.41   67.13  21
   1  -7   9  135.27   65.78  21
   1  -7   9   50.14   34.08  16
  -1  -7 -10  141.90   70.39  17
   1  -7  10  300.49   96.78  11
  -1  -7 -10  174.37   75.69  19
   1  -7  10  188.89   81.32  17
   1  -7  10  184.86   64.59  16
  -1  -7 -10  251.12   85.11  12
  -1  -7 -10  296.68   98.43  20
  -1  -7 -10  199.09   73.33  18
  -1  -7 -10  155.32   69.87  14
  -1  -7 -10  190.02   81.58   7
  -1  -7 -10  168.40   73.15  21
   1  -7  10  220.96   82.29  21
   1  -7  10  169.01   65.85  10
   1  -7  10  165.86   75.44  12
  -1  -7 -11   35.78   50.78  14
   1  -7  11  123.57   68.78  21
  -1  -7 -11  -61.83   53.13  18
   1  -7  11  196.26   67.00  10
  -1  -7 -11    1.07   36.30  20
  -1  -7 -11   10.70   37.95  19
  -1  -7 -11   83.01   59.44  12
   1  -7  11    7.83   33.66  16
   1  -7  11   21.19   46.77  12
  -1  -7 -11   68.60   56.00  21
   1  -7  11   88.06   62.67  11
  -1  -7 -11   49.08   60.85   7
  -1  -7 -11  -15.35   37.60  17
   1  -7  12  -22.51   36.64  16
   1  -7  12    9.32   47.87  11
  -1  -7 -12   45.99   51.32  18
   1  -7  12  -62.32   60.44  12
  -1  -7 -12  -60.23   55.52  19
  -1  -7 -12   37.96   50.39  12
   1  -7  12   21.16   42.91  21
  -1  -7 -12    6.05   36.93  21
  -1  -7 -12   36.17   51.65   7
  -1  -7 -12   79.62   69.69  14
  -1  -7 -12  -22.37   50.82  17
  -1  -7 -12  -31.11   44.90  20
   1  -7  12   21.34   48.82  10
  -1  -7 -13    7.65   36.84  12
  -1  -7 -13   -8.25   44.30   3
   1  -7  13   27.08   50.17  21
  -1  -7 -13   13.51   38.29  19
  -1  -7 -13  -16.58   45.86  21
  -1  -7 -13   61.88   59.97   7
   1  -7  13   -3.72   36.49  16
   1  -7  13  -95.96   72.66  11
   1  -7  13   -3.72   43.67  12
  -1  -7 -13 -164.53   78.25  18
  -1  -7 -13  -19.42   42.05  17
   1  -7  13  -57.17   49.47  10
  -1  -7 -13  -69.44   55.51  20
  -1  -7 -13   43.55   48.67  14
  -1  -7 -14   -0.27   46.73  20
  -1  -7 -14  -42.69   51.39  18
  -1  -7 -14    2.51   71.84  14
   1  -7  14   19.53   52.86  11
   1  -7  14    7.50   37.62  12
  -1  -7 -14   88.78   69.07  17
  -1  -7 -14   38.57   58.59  12
   1  -7  14 -111.05   61.32  10
  -1  -7 -14   74.21   62.92   7
  -1  -7 -14   12.18   40.17  21
   1  -7  14  -38.62   50.09  21
  -1  -7 -14   24.14   38.86   3
  -1  -7 -14   38.80   51.71  19
   1  -7  14   56.51   53.72  16
  -1  -7 -15   -3.12   44.11  12
   1  -7  15    5.63   38.82  21
   1  -7  15   38.27   53.77  10
  -1  -7 -15  134.38   63.59   3
  -1  -7 -15    4.62   46.64  18
  -1  -7 -15  -10.32   51.94  17
   1  -7  15   88.14   71.06  12
  -1  -7 -15 -134.63   79.07   7
   1  -7  15  -53.04   58.07  16
  -1  -7 -15   43.12   50.30  21
  -1  -7 -15   86.52   61.62  14
   1  -7  15  -60.65   59.18  11
  -1  -7 -15  -66.23   64.28  19
  -1  -7 -15  -49.06   57.43  20
  -1  -7 -16  -55.63   67.08   7
  -1  -7 -16  -19.96   44.85  20
  -1  -7 -16  -22.36   59.26  12
  -1  -7 -16  -33.85   64.94  17
   1  -7  16   70.39   77.30  11
   1  -7  16   31.52   51.58  10
  -1  -7 -16  -28.02   44.72  21
  -1  -7 -16    5.25   47.76  14
  -1  -7 -16   29.10   51.44  19
  -1  -7 -16   50.07   56.39  18
   1  -7  16   69.95   78.23  12
   1  -7  16  114.84   70.79  16
   1  -7  16   -9.83   55.31  21
  -1  -7 -17  -64.69   69.82  19
  -1  -7 -17  -63.74   72.17   7
  -1  -7 -17  167.79   90.50  14
  -1  -7 -17 -134.27   92.28  17
  -1  -7 -17  -90.41   77.95  12
   1  -7  17  -83.55   72.17  11
   1  -7  17   12.83   44.42  10
  -1  -7 -17   -6.90   42.20   4
   1  -7  17   -0.34   56.70  21
  -1  -7 -17   99.68   74.86  20
   1  -7  17  -49.28   69.84  12
   1  -7  17  151.47   77.66  16
  -1  -7 -17  -24.83   53.50  21
  -1  -7 -17   65.51   66.44  18
  -1  -7 -17   67.48   84.02   5
   1  -7  18  -64.92   66.12  11
  -1  -7 -18   41.71   59.98  18
   1  -7  18   95.80   75.34  21
  -1  -7 -18   18.56   48.26  19
   1  -7  18  -47.87   53.25  12
  -1  -7 -18  -62.88   61.74  21
  -1  -7 -18   14.98   49.63   7
  -1  -7 -18   95.13   79.36  17
  -1  -7 -18 -198.72   97.93   5
  -1  -7 -18  182.07  101.60  12
   1  -7  18   53.06   59.04  16
  -1  -7 -18  -22.74   53.25  20
  -1  -7 -18  -64.15   68.16  14
   1  -6 -19   24.33   57.19   4
   1  -6 -19  -86.27   64.30  14
  -1  -6  19  101.76   74.42  16
  -1  -6  19   45.74   66.43   8
   1  -6 -18  145.20   93.03  19
   1  -6 -18   22.18   41.87  14
   1  -6 -18  -25.46   58.08  18
   1  -6 -18 -146.89   81.64   4
   1  -6 -18   42.73   74.73  12
  -1  -6  18  -57.01   66.56  11
  -1  -6  18   66.51   66.20   8
   1  -6 -18   95.03   78.43  21
   1  -6 -18   48.75   61.85  20
   1  -6 -18  110.94   83.34   5
  -1  -6  18 -145.70   78.44  12
   1  -6 -18   95.43   83.31  17
  -1  -6  18  -64.03   63.40  16
  -1  -6  17  133.26   69.50  10
  -1  -6  17 -158.77   82.95  16
   1  -6 -17  -59.26   72.45  17
  -1  -6  17   64.64   62.85   8
   1  -6 -17  129.81   87.89  12
   1  -6 -17   -5.60   46.37   4
   1  -6 -17  148.22   86.50  19
   1  -6 -17   18.53   43.10  18
   1  -6 -17  155.41   83.79  20
  -1  -6  17  113.11   79.24  11
  -1  -6  17  -18.29   46.03  12
   1  -6 -17  118.44   79.62  21
   1  -6 -17  111.93   73.75  14
   1  -6 -17   51.05   62.54   7
   1  -6 -16  -68.49   64.76   4
   1  -6 -16   34.36   54.07  21
   1  -6 -16   84.62   71.47  12
  -1  -6  16 -153.54   76.29  12
  -1  -6  16   67.10   63.00  11
   1  -6 -16   39.36   54.00  19
  -1  -6  16   37.25   46.79  10
   1  -6 -16   17.41   53.88   7
   1  -6 -16   -1.53   36.95  20
   1  -6 -16   40.47   55.66  18
   1  -6 -16   80.79   75.24  17
  -1  -6  16   -7.57   42.45  16
  -1  -6  16  106.40   68.23   8
   1  -6 -16   13.48   32.71  14
   1  -6 -15   21.44   52.28  17
   1  -6 -15    1.39   47.41   4
   1  -6 -15   72.01   66.00  20
   1  -6 -15  -43.36   59.73   7
   1  -6 -15   79.94   69.36  18
  -1  -6  15  -53.82   50.75  10
  -1  -6  15   82.47   63.87   8
   1  -6 -15   49.68   60.68  21
  -1  -6  15   45.06   73.09  11
  -1  -6  15   -3.72   43.26  16
   1  -6 -15   -0.29   58.25  19
   1  -6 -15  147.10   84.70  12
  -1  -6  15   21.81   41.79  12
   1  -6 -15  -22.79   47.34  14
  -1  -6  14   43.73   46.66  16
   1  -6 -14  153.40   71.99  14
  -1  -6  14    1.57   44.97  10
   1  -6 -14   -9.08   51.85  17
   1  -6 -14   47.47   53.80   7
  -1  -6  14   78.07   61.17   8
  -1  -6  14  113.33   67.71  11
   1  -6 -14   99.97   71.02  18
   1  -6 -14  126.31   75.49  19
   1  -6 -14   98.11   69.79  21
   1  -6 -14   -4.63   51.15   4
   1  -6 -14  131.76   76.32  20
  -1  -6  14  127.98   66.68  12
   1  -6 -14   26.32   47.33  12
   1  -6 -13    1.59   37.06  14
  -1  -6  13   44.65   57.10  11
  -1  -6  13   11.47   34.51   8
   1  -6 -13    9.66   46.84  12
   1  -6 -13  -13.75   61.10  19
  -1  -6  13   49.90   46.07  12
  -1  -6  13  -16.27   43.19  16
   1  -6 -13   34.08   71.77  20
  -1  -6  13   -3.89   28.61  10
   1  -6 -13   -7.03   48.67  21
   1  -6 -13    6.97   46.18  17
   1  -6 -13   83.92   67.77   7
   1  -6 -13   79.10   70.52  18
  -1  -6  13   73.82   54.19  21
   1  -6 -12   59.05   51.69  20
   1  -6 -12  -47.48   49.56  19
   1  -6 -12   48.92   55.68   7
  -1  -6  12   30.69   44.99   8
  -1  -6  12  -17.33   39.10  21
  -1  -6  12   34.19   36.72  10
  -1  -6  12   28.98   46.98  11
   1  -6 -12   66.90   55.47  21
   1  -6 -12  -95.52   66.86  12
   1  -6 -12  -66.02   59.63  17
   1  -6 -12  -17.54   43.22  18
   1  -6 -12 -104.97   62.20  14
  -1  -6  12   25.78   42.48  16
  -1  -6  12   40.25   40.12  12
  -1  -6  11   10.52   33.77   8
  -1  -6  11   95.03   70.58  11
   1  -6 -11  -56.85   53.81  20
   1  -6 -11   43.63   52.77  12
  -1  -6  11   31.37   38.57  16
   1  -6 -11   56.33   45.10  17
   1  -6 -11  116.64   67.75  19
  -1  -6  11  -26.06   32.81  21
  -1  -6  11    1.82   24.91  10
   1  -6 -11   11.54   42.87  18
   1  -6 -11  117.59   59.94  14
   1  -6 -11   63.19   51.22   7
   1  -6 -11   70.82   55.31  21
  -1  -6  11   98.73   52.06  12
   1  -6 -10   73.91   55.43  21
   1  -6 -10  125.03   65.68   7
   1  -6 -10   88.58   64.80  12
   1  -6 -10   84.25   50.13  17
  -1  -6  10   68.17   44.23  16
  -1  -6  10   38.63   52.63  11
  -1  -6  10   43.83   39.07   8
  -1  -6  10   69.79   38.73  10
   1  -6 -10   57.29   44.77  18
   1  -6 -10  100.50   65.29  19
  -1  -6  10   55.39   43.69  12
   1  -6 -10   45.30   44.06  20
  -1  -6  10  143.63   57.95  21
  -1  -6   9  530.70   92.73  12
   1  -6  -9  605.21  124.13  21
  -1  -6   9  619.65  101.85  16
   1  -6  -9  640.24  125.31  12
   1  -6  -9  492.69   47.20  15
  -1  -6   9  540.17   98.71   8
   1  -6  -9  582.20  124.41  19
   1  -6  -9  499.69  111.98  18
   1  -6  -9  634.18  128.75  17
   1  -6  -9  561.04  117.09   7
  -1  -6   9  614.34  101.47  21
  -1  -6   9  520.97  111.43  11
  -1  -6   9  508.32   80.49  10
   1  -6  -9  510.93  114.51  20
   1  -6  -8   61.12   63.32  20
   1  -6  -8   64.62   53.02  18
   1  -6  -8   69.97   51.98  21
   1  -6  -8  111.18   61.82  12
  -1  -6   8    7.82   29.18   8
  -1  -6   8   48.59   38.62  16
  -1  -6   8   30.48   49.39  11
  -1  -6   8   79.74   40.40  12
  -1  -6   8   46.76   27.32  10
  -1  -6   8   73.20   40.53  21
   1  -6  -8   63.88   24.99  15
   1  -6  -8  103.19   61.66  17
   1  -6  -8   71.40   62.11  19
   1  -6  -8   51.71   57.97   7
   1  -6  -7   83.56   28.80  15
  -1  -6   7   65.52   30.21  10
   1  -6  -7  103.39   56.01  12
   1  -6  -7  133.65   61.32   7
   1  -6  -7    8.13   42.71  19
  -1  -6   7   42.78   30.39   8
  -1  -6   7   94.94   39.63  12
  -1  -6   7   50.91   34.48  16
   1  -6  -7   61.68   50.38  17
   1  -6  -7   99.94   55.57  18
   1  -6  -7   54.05   46.95  21
  -1  -6   7   75.96   38.68  21
  -1  -6   7   88.73   62.67  11
   1  -6  -6   58.90   48.25  18
  -1  -6   6   21.49   42.38  11
   1  -6  -6   84.44   57.19  17
  -1  -6   6   16.72   15.80  10
   1  -6  -6    5.36   37.32  21
   1  -6  -6   30.45   20.20   9
   1  -6  -6  -10.81   49.90  19
  -1  -6   6   13.33   24.12   8
  -1  -6   6   67.72   33.48  21
   1  -6  -6   20.17   17.16  15
  -1  -6   6   19.93   25.95  17
   1  -6  -6   25.55   36.95   7
  -1  -6   6   63.81   34.87  16
  -1  -6   6  -11.05   21.81  12
   1  -6  -6   38.37   38.66  12
   1  -6  -5  426.95   89.57   7
   1  -6  -5  320.59   80.61  12
  -1  -6   5  286.31   58.66  12
   1  -6  -5  344.84   77.63  11
   1  -6  -5  319.42   48.60   9
  -1  -6   5  378.71   85.04  11
   1  -6  -5  384.86   89.34  18
   1  -6  -5  342.24   83.68  21
  -1  -6   5  301.96   60.89  17
  -1  -6   5  286.73   35.19  10
   1  -6  -5  328.11   80.93  19
  -1  -6   5  356.58   57.83   8
  -1  -6   5  343.63   57.91  16
  -1  -6   5  368.23   66.14  21
   1  -6  -5  342.88   87.66  17
  -1  -6   4   52.27   29.05  12
  -1  -6   4   11.58   33.60  11
   1  -6  -4   48.03   34.90  18
   1  -6  -4   44.73   35.33  21
  -1  -6   4   32.45   22.02  16
  -1  -6   4   -5.19   58.96   7
   1  -6  -4   30.57   30.72  17
   1  -6  -4   71.88   35.78  12
   1  -6  -4  120.50   52.04  19
   1  -6  -4   15.68   29.19  11
  -1  -6   4   62.98   27.48  21
   1  -6  -4   21.53   40.63   7
  -1  -6   4   72.43   33.21  17
   1  -6  -3  498.37   96.52   7
  -1  -6   3  524.23   72.70  12
  -1  -6   3  494.34   84.63  11
   1  -6  -3  510.94   98.50  17
   1  -6  -3  669.99  110.34  21
  -1  -6   3  493.94   98.36   7
  -1  -6   3  557.06   60.16  16
   1  -6  -3  439.49   92.30  18
   1  -6  -3  569.71   93.58  11
   1  -6  -3  470.58   93.62  12
  -1  -6   3  653.24   82.44  17
   1  -6  -3  431.50   89.28  19
  -1  -6   3  521.68   73.78  21
  -1  -6   2  484.69   82.73  11
   1  -6  -2  394.19   84.29  21
  -1  -6   2  550.80   74.98  17
  -1  -6   2  486.64   69.39  12
  -1  -6   2  421.90   87.37   7
   1  -6  -2  576.88   99.88  12
   1  -6  -2  451.92   92.23   7
  -1  -6   2  444.75   68.58  18
  -1  -6   2  448.95   66.80  21
   1  -6  -2  404.82   84.37  18
   1  -6  -2  507.41   94.35  19
  -1  -6   2  443.64   47.17  16
   1  -6  -2  502.68   87.95  11
   1  -6  -2  500.61   94.65  17
   1  -6  -1  341.05   77.89  12
  -1  -6   1  362.33   62.14  12
   1  -6  -1  358.47   78.13  21
  -1  -6   1  308.69   57.62  17
  -1  -6   1  309.56   63.29  11
  -1  -6   1  371.29   63.57  21
   1  -6  -1  278.96   72.81  19
  -1  -6   1  361.28   62.62  18
   1  -6  -1  330.42   78.80  18
  -1  -6   1  379.35   81.97   7
  -1  -6   1  327.62   35.18  16
   1  -6  -1  383.86   63.03  10
   1  -6  -1  390.15   83.11  17
   1  -6  -1  399.51   78.61  11
   1  -6  -1  346.46   82.34   7
  -1  -6   0  367.87   31.41  16
   1  -6   0  500.94   69.53  10
  -1  -6   0  520.77   80.69  11
   1  -6   0  349.91   77.90  12
   1  -6   0  472.27   90.51  21
  -1  -6   0  414.48   67.72  12
  -1  -6   0  460.30   72.26  18
  -1  -6   0  357.56   31.97  16
   1  -6   0  498.93   88.16  11
  -1  -6   0  448.50   93.52   7
  -1  -6   0  432.20   70.22  17
   1  -6   0  423.44   87.96  18
   1  -6   0  444.18   90.08  17
   1  -6   0  435.38   88.83   7
  -1  -6   0  452.43   70.34  21
  -1  -6  -1 1924.91  143.63  12
   1  -6   1 2123.16  139.25  10
   1  -6   1 1935.36  179.36   7
  -1  -6  -1 1833.69   64.27  16
  -1  -6  -1 1890.62  143.72  17
   1  -6   1 2077.40  182.67  21
   1  -6   1 2094.40  183.45  18
  -1  -6  -1 1914.73  145.44  18
  -1  -6  -1 2154.86  153.75  11
  -1  -6  -1 2125.53  152.89  21
   1  -6   1 2225.59  183.20  11
   1  -6   1 1910.14  174.75  17
  -1  -6  -1 1715.97   63.33  16
   1  -6   1 1988.78  175.55  12
  -1  -6  -1 2021.01  149.74  19
  -1  -6  -1 2017.25  183.39   7
   1  -6   2 2675.57  210.48   7
  -1  -6  -2 2530.84  171.72  21
  -1  -6  -2 2648.09  176.44  17
  -1  -6  -2 2678.52  209.93   7
   1  -6   2 2619.31  203.02  12
   1  -6   2 2613.09  205.96  17
  -1  -6  -2 2690.83  175.75  12
   1  -6   2 2620.79  204.74  18
  -1  -6  -2 2587.01  172.85  19
  -1  -6  -2 2447.99  169.72  18
  -1  -6  -2 2516.69   81.52  16
   1  -6   2 2843.17  208.09  11
   1  -6   2 2619.54  155.70  10
   1  -6   2 2749.25  207.74  21
  -1  -6  -2 2755.78  168.69  11
   1  -6   3  144.90   57.56  21
  -1  -6  -3  172.50   51.35  19
   1  -6   3  159.90   62.11   7
  -1  -6  -3  169.82   50.85  17
  -1  -6  -3  179.55   26.57  16
  -1  -6  -3  235.50   60.15  18
   1  -6   3  127.67   39.55  10
  -1  -6  -3  127.11   53.55   7
  -1  -6  -3  151.33   48.89  12
  -1  -6  -3  161.27   49.17  21
   1  -6   3  130.64   56.78  17
   1  -6   3  154.66   60.64  11
  -1  -6  -3  231.51   53.42  11
   1  -6   3  103.64   53.84  18
   1  -6   3  137.59   53.86  12
   1  -6   4  292.21   74.41  21
   1  -6   4  246.18   70.63  17
  -1  -6  -4  346.60   74.03  19
   1  -6   4  312.09   49.04  16
  -1  -6  -4  304.94   72.63   7
  -1  -6  -4  252.68   51.62  11
   1  -6   4  229.05   72.02   7
  -1  -6  -4  268.41   61.64  21
  -1  -6  -4  269.96   64.12  12
   1  -6   4  340.52   77.35  12
  -1  -6  -4  382.70   74.13  17
  -1  -6  -4  309.89   66.17  18
   1  -6   4  283.87   71.96  11
  -1  -6  -4  307.96   40.00  16
   1  -6   4  319.85   61.22  10
  -1  -6  -5  264.49   53.69  11
   1  -6   5  196.39   64.28  11
  -1  -6  -5  248.68   62.24  20
  -1  -6  -5  274.61   67.33  17
   1  -6   5  233.68   69.43  21
  -1  -6  -5  252.13   62.98  12
   1  -6   5  284.52   76.45  12
  -1  -6  -5  271.35   75.87   7
   1  -6   5  204.42   53.97  10
  -1  -6  -5  211.75   39.06  15
  -1  -6  -5  183.59   56.32  19
   1  -6   5  293.19   77.98  17
  -1  -6  -5  181.56   54.77  21
   1  -6   5  235.72   47.84  16
  -1  -6  -5  282.48   42.29  16
   1  -6   5  207.06   66.54   7
  -1  -6  -5  165.06   53.01  18
  -1  -6  -6   55.54   38.39  21
  -1  -6  -6  147.77   49.89  18
  -1  -6  -6  160.43   57.81  20
  -1  -6  -6   91.17   47.22  17
   1  -6   6   72.33   49.92  17
  -1  -6  -6  105.32   49.40  12
   1  -6   6  128.12   63.04  11
  -1  -6  -6   85.42   23.03  15
   1  -6   6   77.91   39.23  10
   1  -6   6   94.37   52.19  12
   1  -6   6   64.18   28.83  16
  -1  -6  -6  139.21   52.90  19
  -1  -6  -6   63.66   46.69   7
   1  -6   6   61.82   39.59  21
  -1  -6  -7  153.43   54.20  17
   1  -6   7  253.97   75.25  12
  -1  -6  -7  286.09   74.67  12
   1  -6   7  281.46   81.28  21
  -1  -6  -7  323.94   82.87  20
  -1  -6  -7  300.09   72.49  19
   1  -6   7  215.06   71.15  17
  -1  -6  -7  268.36   73.03  18
   1  -6   7  201.58   57.79  10
  -1  -6  -7  187.81   22.77  15
   1  -6   7  264.63   58.21  16
   1  -6   7  270.14   83.43  11
  -1  -6  -7  212.41   74.63  14
  -1  -6  -7  182.75   64.57  21
  -1  -6  -7  310.46   85.68   7
   1  -6   8   98.26   42.77  10
  -1  -6  -8   66.97   41.99  21
   1  -6   8   61.44   50.97  12
  -1  -6  -8   70.46   47.73  19
   1  -6   8   23.44   50.78  11
  -1  -6  -8   62.26   48.68  12
   1  -6   8  125.89   59.49  21
  -1  -6  -8   52.27   39.29  17
  -1  -6  -8  115.14   60.94   7
   1  -6   8   40.90   33.00  16
   1  -6   8  113.22   63.11  17
  -1  -6  -8   63.70   43.23  18
  -1  -6  -8  125.68   56.41  20
  -1  -6  -8   88.95   61.26  14
  -1  -6  -9   -2.15   35.18  21
   1  -6   9   59.45   56.82  17
  -1  -6  -9   40.10   46.79  19
   1  -6   9   26.66   45.53  11
  -1  -6  -9    0.81   38.63  12
   1  -6   9   19.26   32.94  10
  -1  -6  -9  -19.71   39.90  17
  -1  -6  -9   62.49   50.56   7
   1  -6   9  -25.06   38.05  12
   1  -6   9   20.45   42.35  21
  -1  -6  -9   -5.96   39.90  18
  -1  -6  -9   40.04   48.68  14
  -1  -6  -9   52.42   49.33  20
   1  -6   9    5.54   32.21  16
  -1  -6 -10  100.91   66.40  14
  -1  -6 -10  176.06   71.57   7
   1  -6  10   78.16   57.28  12
  -1  -6 -10   74.40   55.00  12
   1  -6  10   76.87   52.61  21
   1  -6  10   89.35   62.61  11
  -1  -6 -10   72.93   42.99  17
   1  -6  10  118.89   57.96  10
  -1  -6 -10  112.01   61.23  20
  -1  -6 -10   56.53   46.56  21
  -1  -6 -10  114.67   60.98  19
   1  -6  10  128.21   55.75  16
  -1  -6 -10   95.83   54.62  18
   1  -6  11   92.83   63.69  21
  -1  -6 -11  145.83   73.96  14
  -1  -6 -11   45.55   46.42  17
  -1  -6 -11   74.55   58.54  19
  -1  -6 -11  114.88   58.54  21
  -1  -6 -11   30.18   43.24  18
   1  -6  11  123.09   68.00  12
  -1  -6 -11  116.90   66.11  12
   1  -6  11  102.05   58.84  16
  -1  -6 -11   29.41   48.24   7
   1  -6  11   42.37   53.06  11
  -1  -6 -11   49.08   54.31  20
   1  -6  11  117.43   54.10  10
  -1  -6 -12    1.07   44.26  20
  -1  -6 -12    7.94   47.52   7
  -1  -6 -12  -13.94   42.85  12
   1  -6  12  -12.00   39.57  16
  -1  -6 -12    1.91   36.01  17
   1  -6  12  -40.75   55.29  11
  -1  -6 -12  -12.87   41.05  21
  -1  -6 -12   -5.14   48.01  19
   1  -6  12   33.72   45.85  12
  -1  -6 -12   14.52   44.02  14
   1  -6  12   24.87   46.38   8
   1  -6  12    5.29   48.14  21
  -1  -6 -12   -0.21   68.80  18
   1  -6  12    2.43   35.43  10
  -1  -6 -13  -11.85   45.04  18
   1  -6  13   57.60   48.12  16
  -1  -6 -13   48.99   52.56  14
  -1  -6 -13   36.70   54.78   7
  -1  -6 -13   15.46   44.32  17
   1  -6  13    5.49   36.92  21
  -1  -6 -13   63.29   58.77  21
   1  -6  13   29.48   51.86   8
  -1  -6 -13   -4.19   46.11  20
   1  -6  13   52.74   58.35  11
  -1  -6 -13    0.17   33.26   3
   1  -6  13    4.90   50.10  12
  -1  -6 -13   50.52   58.77  12
   1  -6  13  -15.44   38.83  10
  -1  -6 -13   21.37   49.17  19
  -1  -6 -14  -53.86   59.56  17
  -1  -6 -14  -45.87   58.14   7
  -1  -6 -14  129.64   72.23  20
   1  -6  14  -33.00   51.84  12
  -1  -6 -14   24.74   58.80  18
  -1  -6 -14   55.71   52.88  14
   1  -6  14   10.45   33.56  10
  -1  -6 -14  -18.53   45.14  21
  -1  -6 -14    7.24   41.33  19
  -1  -6 -14  -98.25   69.30  12
   1  -6  14   27.87   41.85  16
   1  -6  14  -78.84   59.62  21
   1  -6  14  -11.43   52.09  11
  -1  -6 -14   19.18   38.65   3
   1  -6  14  -61.93   55.84   8
   1  -6  15  -47.96   60.29  21
  -1  -6 -15   63.29   54.96  20
  -1  -6 -15  -23.96   51.14  12
   1  -6  15    9.75   50.63  10
   1  -6  15    4.65   45.55  12
  -1  -6 -15  -50.32   53.41  19
  -1  -6 -15    5.74   45.25   7
  -1  -6 -15   63.59   56.04  21
   1  -6  15   -1.53   44.15  11
   1  -6  15   29.12   54.91   8
  -1  -6 -15   52.67   57.72  17
   1  -6  15  -19.64   44.88  16
  -1  -6 -15   80.88   61.42  14
  -1  -6 -15   36.24   37.40   3
  -1  -6 -15  -35.61   47.38  18
  -1  -6 -16  -57.34   58.42  20
  -1  -6 -16  -72.33   60.40  12
   1  -6  16    4.23   33.31  21
  -1  -6 -16    8.30   45.06  19
  -1  -6 -16   23.86   57.07   7
  -1  -6 -16    5.53   34.39   4
  -1  -6 -16   28.11   49.16  21
  -1  -6 -16   -0.28   40.28  17
  -1  -6 -16  -96.69   73.08   5
  -1  -6 -16   36.64   52.58  18
   1  -6  16  -61.72   59.19  16
   1  -6  16  -65.73   69.33  12
   1  -6  16   -0.27   42.93  11
  -1  -6 -16   -0.28   29.07  14
   1  -6  16 -154.73   85.87   8
   1  -6  16  -32.37   57.61  10
  -1  -6 -17   44.09   63.86   7
  -1  -6 -17  -34.16   51.99  14
   1  -6  17  -24.35   56.47  11
  -1  -6 -17  -48.23   60.33  18
   1  -6  17  -61.15   66.36   8
  -1  -6 -17    9.00   47.33  12
   1  -6  17 -153.97   81.09  16
  -1  -6 -17   27.83   52.23  21
  -1  -6 -17   22.58   58.31  19
   1  -6  17  -49.15   55.91  21
  -1  -6 -17   13.43   44.04   4
  -1  -6 -17   88.65   72.86  20
  -1  -6 -17  120.15   80.83   5
   1  -6  17   46.90   63.58  12
  -1  -6 -17 -110.07   76.40  17
   1  -6  17  -89.14   68.78  10
   1  -6  18  -90.00   79.69   8
   1  -6  18   99.99   53.18  11
   1  -6  18  129.39   82.98  21
  -1  -6 -18  -53.45   76.71  12
  -1  -6 -18  -42.26   58.65  20
   1  -6  18  -21.70   57.49  16
  -1  -6 -18  -95.77   82.16  17
   1  -6  18  -60.56   58.29  10
  -1  -6 -18  145.79   82.57  14
  -1  -6 -18  -68.49   66.21  18
  -1  -6 -18  -31.87   53.18  21
  -1  -6 -18   16.55   51.67  19
   1  -6  18    0.34   70.44  12
  -1  -6 -18  105.61   78.27   5
   1  -6  19 -106.61   85.09   8
   1  -6  19   58.12   71.10  12
  -1  -6 -19 -133.06   77.13  14
   1  -6  19 -171.59  100.32  10
  -1  -6 -19  114.37   77.13  20
   1  -6  19  -30.48   39.02  11
  -1  -6 -19  -38.52   59.55  19
  -1  -6 -19  165.75   94.61   5
  -1  -6 -19  -71.03   63.89  18
   1  -6  19  -10.88   49.74  16
  -1  -5  20  133.44   89.25  12
   1  -5 -20   81.05   66.92   4
  -1  -5  20  -27.89   59.21  10
   1  -5 -20  -96.46   59.53  14
   1  -5 -19   -3.75   45.65  18
   1  -5 -19  -77.46   61.82  14
   1  -5 -19  129.83   82.81  12
   1  -5 -19  103.11   82.08   5
   1  -5 -19    8.60   54.67   4
   1  -5 -19   28.10   59.81  17
   1  -5 -19   20.07   54.31  19
  -1  -5  19   27.29   47.40  16
  -1  -5  19   -9.10   58.90  11
   1  -5 -19  -97.56   78.12  21
  -1  -5  19  127.20   73.00  10
  -1  -5  19 -128.61   78.14  12
  -1  -5  19   27.40   64.29   8
   1  -5 -19  -45.69   62.21  20
   1  -5 -18   -0.64   45.64  21
   1  -5 -18 -111.04   74.03  17
  -1  -5  18   52.02   58.75   8
   1  -5 -18 -100.22   70.85  12
  -1  -5  18  -74.81   65.93  16
   1  -5 -18  -21.21   54.03  18
  -1  -5  18   67.66   58.46  12
   1  -5 -18    3.53   61.99  19
   1  -5 -18  -70.17   61.54  14
   1  -5 -18  -37.07   60.71   5
  -1  -5  18  -96.06   76.46  11
  -1  -5  18   75.42   62.29  10
   1  -5 -18 -116.33   83.43  20
   1  -5 -18  -25.03   53.39   4
  -1  -5  17 -149.59   77.47  12
   1  -5 -17   69.57   53.84  14
   1  -5 -17  -92.34   74.66   5
   1  -5 -17  -60.92   56.42  12
  -1  -5  17   -3.43   46.15   8
  -1  -5  17  106.63   67.68  10
   1  -5 -17  -57.40   56.88  18
   1  -5 -17   -7.55   36.19  20
  -1  -5  17    2.79   46.45  11
   1  -5 -17  -60.59   58.86  17
   1  -5 -17   32.34   48.01  21
   1  -5 -17  -56.91   58.13   4
   1  -5 -17   60.58   60.55  19
  -1  -5  17  127.72   68.94  16
   1  -5 -16  -45.02   56.35  17
   1  -5 -16   53.52   65.50   7
   1  -5 -16   12.54   41.59  12
   1  -5 -16   44.95   77.40  19
  -1  -5  16  -87.71   66.08   8
   1  -5 -16   77.96   70.46  21
   1  -5 -16  -18.13   57.16  20
   1  -5 -16   53.94   56.92   4
  -1  -5  16   -0.84   39.48  10
   1  -5 -16  -22.93   46.20  14
  -1  -5  16  -47.94   49.82  12
  -1  -5  16   -6.52   43.10  16
  -1  -5  16  -51.09   67.02  11
   1  -5 -16  -84.45   70.34  18
   1  -5 -15  -55.20   60.23  18
  -1  -5  15   44.42   58.58  11
  -1  -5  15  -23.44   47.99  16
  -1  -5  15  -48.85   55.58  12
   1  -5 -15   39.68   54.70  12
   1  -5 -15  -26.27   51.57  20
  -1  -5  15  -18.97   45.15   8
   1  -5 -15   34.94   58.70  19
   1  -5 -15   30.97   37.66   7
   1  -5 -15   35.84   54.08  21
   1  -5 -15  -31.96   59.44   4
   1  -5 -15    5.01   45.30  17
   1  -5 -15    1.15   31.42  14
  -1  -5  14  -29.21   47.99   8
   1  -5 -14   99.39   82.21   7
   1  -5 -14   48.48   50.50  19
   1  -5 -14   37.68   47.76  20
   1  -5 -14   15.62   42.37  21
   1  -5 -14    8.89   31.34  14
   1  -5 -14   39.79   53.48  12
  -1  -5  14   19.02   41.93  12
  -1  -5  14 -141.23   75.95  11
   1  -5 -14   -8.86   58.23  17
   1  -5 -14   13.14   39.74  18
  -1  -5  14   28.29   50.14  16
   1  -5 -14   34.84   48.07   4
   1  -5 -13   61.57   59.78  21
  -1  -5  13    7.69   45.30  11
  -1  -5  13  -20.15   41.15  16
   1  -5 -13   23.53   46.26  12
   1  -5 -13   13.78   40.38   4
  -1  -5  13   31.84   48.69   8
   1  -5 -13   25.21   47.27  19
   1  -5 -13   55.21   52.70  17
   1  -5 -13   75.71   63.21  14
   1  -5 -13   -5.29   46.59  18
   1  -5 -13   45.18   57.34   7
  -1  -5  13   -0.18   34.93  12
   1  -5 -13   29.65   44.43  20
  -1  -5  12   -7.77   44.42   8
   1  -5 -12  125.52   67.98   7
   1  -5 -12   68.25   52.93  21
   1  -5 -12  -10.40   36.38  19
   1  -5 -12   28.72   41.10  20
  -1  -5  12   21.24   40.07  12
   1  -5 -12   56.32   51.49  12
  -1  -5  12   47.02   41.65  16
   1  -5 -12   65.94   46.65  18
   1  -5 -12   -6.33   38.47  17
  -1  -5  12   29.09   61.28  11
  -1  -5  12   36.75   39.10  21
   1  -5 -12   87.64   61.77  14
   1  -5 -11    3.31   44.53   7
   1  -5 -11   46.43   50.00  20
  -1  -5  11    8.75   26.42  21
   1  -5 -11   -0.71   40.99  14
   1  -5 -11   42.48   42.26  18
  -1  -5  11   38.56   42.48   8
   1  -5 -11   -0.98   48.32  19
   1  -5 -11   72.24   58.35  17
  -1  -5  11    8.17   34.35  12
  -1  -5  11   87.65   42.50  16
  -1  -5  11   17.15   47.38  11
   1  -5 -11   24.01   38.04  12
   1  -5 -11   -6.11   37.14  21
   1  -5 -10  517.67  114.36  12
   1  -5 -10  481.81  111.01  21
   1  -5 -10  483.65  108.19   7
  -1  -5  10  508.75   97.30  21
   1  -5 -10  558.81  113.72  14
   1  -5 -10  531.96  114.29  20
  -1  -5  10  496.34   96.41  16
   1  -5 -10  603.22  120.48  17
   1  -5 -10  517.75  112.87  18
  -1  -5  10  437.62   88.36  12
   1  -5 -10  532.06  115.65  19
  -1  -5  10  519.54   99.01   8
  -1  -5  10  617.49  118.22  11
  -1  -5   9  820.81  115.19   8
   1  -5  -9  711.05  127.25  12
  -1  -5   9  793.75  128.93  11
   1  -5  -9  817.52  134.33  21
   1  -5  -9  753.05  133.95  20
  -1  -5   9  755.55  108.19  21
   1  -5  -9  776.26  134.03  18
   1  -5  -9  745.43  132.92  19
   1  -5  -9  836.71  136.68  17
   1  -5  -9  641.87   58.02   1
   1  -5  -9  639.29  119.04   7
  -1  -5   9  725.26  105.32  12
  -1  -5   9  755.47  112.11  16
   1  -5  -9  643.40   50.90  15
  -1  -5   8  127.60   50.98  16
   1  -5  -8  121.01   64.75  20
  -1  -5   8   98.08   43.51  12
  -1  -5   8   56.60   32.87  21
   1  -5  -8   91.12   60.33  12
   1  -5  -8   85.65   53.69  18
  -1  -5   8  104.79   53.93  11
   1  -5  -8  103.73   57.21   7
   1  -5  -8  165.21   65.42  19
   1  -5  -8  163.20   66.06  17
   1  -5  -8   86.74   24.01  15
   1  -5  -8  195.78   73.24  21
  -1  -5   8  119.55   50.13   8
   1  -5  -7  317.68   83.85  17
   1  -5  -7  228.98   38.80  15
   1  -5  -7  280.00   72.58  21
  -1  -5   7  213.30   52.55  12
  -1  -5   7  173.01   49.51  21
  -1  -5   7  157.09   47.26  16
   1  -5  -7  228.40   72.33  19
   1  -5  -7  234.20   72.16  12
  -1  -5   7  186.32   52.65   8
   1  -5  -7  109.24   50.84   7
   1  -5  -7  233.82   69.21  18
  -1  -5   7  180.92   41.60  10
  -1  -5   7  169.40   60.91  11
   1  -5  -7  187.27   67.45  20
   1  -5  -6  949.22  126.72  12
  -1  -5   6  851.14   94.02  12
   1  -5  -6  876.92  123.20  21
  -1  -5   6  877.95   77.16  10
   1  -5  -6  871.31  124.92  18
   1  -5  -6  904.62  125.08  17
   1  -5  -6  849.98  123.76  19
   1  -5  -6  808.17   73.98  15
   1  -5  -6  928.29   61.73   9
   1  -5  -6  979.97  133.29  20
  -1  -5   6  973.65  102.54  16
  -1  -5   6  809.18   93.84  21
  -1  -5   6  934.85   97.52   8
  -1  -5   6  966.35  121.66  11
   1  -5  -6 1083.60  132.79   7
  -1  -5   5  589.35   54.44  10
   1  -5  -5  596.72  100.75  18
   1  -5  -5  586.30   64.97  15
  -1  -5   5  594.58   76.06  17
  -1  -5   5  690.52   80.14  16
   1  -5  -5  551.03   97.68  21
   1  -5  -5  654.62   57.90   9
  -1  -5   5  660.69   79.24  21
   1  -5  -5  674.67  103.75  12
  -1  -5   5  595.31   71.57   8
  -1  -5   5  651.49   96.55  11
   1  -5  -5  580.75   98.50  19
  -1  -5   5  618.31   75.33  12
   1  -5  -5  580.53   98.03  17
   1  -5  -5  613.23   96.86   7
   1  -5  -4  294.39   72.45  17
  -1  -5   4  270.33   30.45  10
  -1  -5   4  268.84   49.59  21
   1  -5  -4  267.91   58.23  11
  -1  -5   4  308.00   52.50  12
   1  -5  -4  277.21   67.43  12
  -1  -5   4  281.04   50.24  17
   1  -5  -4  355.02   76.44  19
   1  -5  -4  320.89   43.87   9
   1  -5  -4  310.77   72.70  21
  -1  -5   4  303.20   49.74  16
   1  -5  -4  303.07   68.66   7
   1  -5  -4  297.85   74.14  18
  -1  -5   4  264.36   43.09   8
  -1  -5   4  307.43   65.81  11
   1  -5  -3  625.31   96.04  21
   1  -5  -3  686.64   93.40  11
   1  -5  -3  601.36   96.43  12
  -1  -5   3  676.49   72.37  12
  -1  -5   3  619.71   70.25  21
   1  -5  -3  736.85  100.56   7
   1  -5  -3  636.49   95.68  19
  -1  -5   3  638.98   63.12  16
   1  -5  -3  622.20   96.69  18
  -1  -5   3  700.01   74.98  17
   1  -5  -3  699.67   69.74   9
   1  -5  -3  722.80  105.14  17
  -1  -5   3  600.34   84.08  11
  -1  -5   2 1439.66  141.21   7
   1  -5  -2 1829.99  161.19  18
   1  -5  -2 1680.47  143.12  11
  -1  -5   2 1727.99  135.33  11
  -1  -5   2 1740.86  115.10  17
   1  -5  -2 1775.36  150.69   7
   1  -5  -2 1608.65  150.42  12
   1  -5  -2 1706.41  154.87  21
   1  -5  -2 1826.48  160.57  19
  -1  -5   2 1699.47  113.60  18
   1  -5  -2 1773.95  127.19  10
   1  -5  -2 1655.25  152.95  17
  -1  -5   2 1719.50   91.47  16
  -1  -5   2 1732.59  113.93  12
  -1  -5   2 1735.19  115.23  21
   1  -5  -1 3589.84  222.06  21
  -1  -5   1 3980.98  175.69  17
  -1  -5   1 3768.15  169.70  12
   1  -5  -1 3818.14  223.69  12
   1  -5  -1 3615.93  223.14  19
  -1  -5   1 3907.81  193.29  11
  -1  -5   1 3762.09  171.45  18
   1  -5  -1 3887.19  213.19  11
   1  -5  -1 3886.73  222.88   7
   1  -5  -1 3993.81  184.86  10
   1  -5  -1 3755.12  226.53  17
   1  -5  -1 3652.64  223.23  18
  -1  -5   1 3838.30  227.14   7
  -1  -5   1 3741.20  120.80  16
  -1  -5   1 3781.15  171.98  21
  -1  -5   0 1277.93  108.80  11
   1  -5   0 1323.48  104.89  10
  -1  -5   0 1240.22  130.92   7
   1  -5   0 1195.98  130.50  18
  -1  -5   0 1141.85   96.86  12
   1  -5   0 1299.77  131.96  12
   1  -5   0 1307.53  130.93   7
  -1  -5   0 1230.75  100.77  18
  -1  -5   0 1244.02  101.18  21
   1  -5   0 1248.92  132.13  21
   1  -5   0 1130.62  127.49  17
  -1  -5   0 1116.11   96.02  17
  -1  -5   0 1148.59   62.44  16
   1  -5   0 1264.73  126.10  11
  -1  -5  -1  123.88   38.56  18
  -1  -5  -1   95.50   32.15  19
  -1  -5  -1   77.60   38.62   7
   1  -5   1   72.32   40.94  21
   1  -5   1   62.01   36.76  18
  -1  -5  -1   96.87   19.05  16
   1  -5   1   93.55   44.46  11
   1  -5   1   70.38   42.01  17
  -1  -5  -1  106.57   35.68  21
   1  -5   1   93.89   32.77  10
   1  -5   1   88.49   39.86  12
   1  -5   1  165.82   53.15   7
  -1  -5  -1  103.51   35.78  11
  -1  -5  -1  108.46   34.75  17
  -1  -5  -1  114.20   33.60  12
   1  -5   2 1005.40  117.87   7
   1  -5   2  942.19  115.82  17
  -1  -5  -2  987.56   95.56  12
   1  -5   2  917.36  112.39  12
  -1  -5  -2  994.76   97.25  18
  -1  -5  -2  946.64   57.51  16
   1  -5   2 1014.57  118.98  18
  -1  -5  -2 1036.18  117.17   7
  -1  -5  -2  957.27   95.31  17
  -1  -5  -2  897.70   93.25  21
   1  -5   2 1023.72  120.91  21
   1  -5   2  878.23   89.01  10
   1  -5   2  901.25  109.98  11
  -1  -5  -2 1051.54   93.25  11
  -1  -5  -2  990.55   96.74  19
   1  -5   3  584.48   92.23   7
   1  -5   3  787.83  108.32  18
   1  -5   3  953.85  114.87  12
   1  -5   3  855.70  111.85  17
  -1  -5  -3  942.76   98.49  21
  -1  -5  -3  891.02   94.73  12
  -1  -5  -3  927.61   63.70  16
  -1  -5  -3  886.77   95.06  19
  -1  -5  -3  879.70  108.25   7
  -1  -5  -3  854.78   76.08  15
  -1  -5  -3  965.29   99.76  17
   1  -5   3  981.92  116.51  11
  -1  -5  -3  909.35   85.16  11
   1  -5   3  880.57  112.13  21
  -1  -5  -3  846.75   94.75  18
   1  -5   3  871.79   90.28  10
  -1  -5  -4  720.35   63.31  16
   1  -5   4  676.31   99.68  12
   1  -5   4  884.68  115.72  11
  -1  -5  -4  800.20   96.26  19
  -1  -5  -4  797.98   95.69  18
   1  -5   4  913.49  116.00  21
   1  -5   4  834.45  113.37  17
  -1  -5  -4  718.60   91.95  17
  -1  -5  -4  825.40   97.09  21
   1  -5   4  709.29   70.23  16
  -1  -5  -4  721.09   90.53  12
  -1  -5  -4  750.00   93.69  20
  -1  -5  -4  750.55   66.01  15
   1  -5   4  741.23   86.41  10
  -1  -5  -4  852.58  109.42   7
  -1  -5  -4  789.46   78.55  11
   1  -5   5  655.80  102.58  21
   1  -5   5  889.60  117.03  11
  -1  -5  -5  808.71  101.16  17
  -1  -5  -5  803.44  109.21   7
   1  -5   5  737.16   91.36  10
  -1  -5  -5  721.23   95.91  18
  -1  -5  -5  688.50   94.83  19
  -1  -5  -5  773.61   73.17  16
  -1  -5  -5  672.80   92.15  21
  -1  -5  -5  757.54   59.28  15
   1  -5   5  634.16   99.54  12
   1  -5   5  718.64  107.17  17
  -1  -5  -5  704.45   96.07  20
   1  -5   5  680.95   78.00  16
  -1  -5  -5  763.62   98.81  12
  -1  -5  -6  154.79   50.53  19
  -1  -5  -6  184.11   58.11   7
  -1  -5  -6  136.89   48.18  12
   1  -5   6  152.09   47.16  10
  -1  -5  -6  109.88   47.32  20
   1  -5   6   37.56   35.38  17
  -1  -5  -6  144.86   22.25  15
  -1  -5  -6  136.40   51.45  17
  -1  -5  -6  182.20   55.63  21
   1  -5   6  151.15   54.60  21
   1  -5   6  180.62   58.70  12
   1  -5   6  109.12   51.34  11
  -1  -5  -6  120.46   45.28  18
  -1  -5  -6  142.64   30.30   1
   1  -5   6  189.24   45.17  16
   1  -5   7   39.23   39.01  11
  -1  -5  -7   29.18   15.10   1
   1  -5   7   87.69   46.82  21
  -1  -5  -7    0.50   41.24   7
   1  -5   7   21.32   27.35  10
  -1  -5  -7   20.39   33.70  18
   1  -5   7  -17.28   33.30  17
  -1  -5  -7  -13.40   26.42  21
   1  -5   7   19.96   24.35  16
  -1  -5  -7   40.27   37.91  17
  -1  -5  -7   32.99   32.86  12
   1  -5   7   25.54   33.28  12
  -1  -5  -7   75.51   42.98  19
  -1  -5  -7   28.67   32.95  20
  -1  -5  -7  -15.68   36.78  14
  -1  -5  -8   -0.82   30.24  20
  -1  -5  -8    7.81    8.66   1
   1  -5   8   10.02   45.44  11
  -1  -5  -8    6.28   32.75  21
   1  -5   8   11.48   27.09  10
   1  -5   8    7.97   34.81  21
  -1  -5  -8  -17.78   38.00  14
  -1  -5  -8   12.33   33.72  12
   1  -5   8   10.11   41.70  17
  -1  -5  -8   -9.07   35.36  17
  -1  -5  -8   14.72   33.69   7
   1  -5   8   22.49   27.08  16
  -1  -5  -8   -0.14   35.45  18
  -1  -5  -8  -28.58   35.49  19
   1  -5   8  -17.84   46.43  12
  -1  -5  -9  901.09  131.38  17
   1  -5   9  892.48  137.71  21
  -1  -5  -9  994.31  139.01  18
   1  -5   9  892.43  137.14  12
  -1  -5  -9  836.20  137.34  14
  -1  -5  -9  839.14  131.30  20
   1  -5   9  957.84  137.21  11
   1  -5   9  860.25  126.18   8
   1  -5   9  828.62  134.21  17
   1  -5   9  957.41  124.65  10
  -1  -5  -9 1000.57  140.34  19
  -1  -5  -9  882.86  136.08   7
   1  -5   9  810.97  111.14  16
  -1  -5  -9  924.31  131.88  12
  -1  -5  -9  896.59  132.02  21
   1  -5  10  467.29   99.62   8
  -1  -5 -10  562.84  111.54  12
  -1  -5 -10  506.24  110.07  14
   1  -5  10  460.17   90.25  16
  -1  -5 -10  368.46   94.78   7
  -1  -5 -10  401.40   98.76  20
   1  -5  10  425.99  103.06  12
   1  -5  10  251.28   73.53  10
  -1  -5 -10  379.33   92.42  18
  -1  -5 -10  423.12  100.74  21
   1  -5  10  380.21   93.81  11
  -1  -5 -10  414.59   98.72  19
   1  -5  10  453.64  104.61  21
  -1  -5 -10  580.25  113.12  17
  -1  -5 -11   31.00   53.16   7
   1  -5  11   80.31   55.29  21
  -1  -5 -11   63.73   44.59  12
  -1  -5 -11   68.03   51.63  20
   1  -5  11   90.34   56.88  10
  -1  -5 -11   82.58   60.64  14
  -1  -5 -11   18.22   38.41  19
  -1  -5 -11   99.31   52.39  17
  -1  -5 -11   43.60   46.48  21
  -1  -5 -11   85.78   44.02  18
   1  -5  11   67.90   54.01  12
   1  -5  11   84.97   57.12  11
   1  -5  11   66.64   44.01   8
   1  -5  11  113.00   56.67  16
   1  -5  12   40.59   47.33  21
  -1  -5 -12   15.43   52.65   7
  -1  -5 -12    1.99   37.75  18
  -1  -5 -12  -82.29   56.45  20
  -1  -5 -12    7.96   39.66  19
  -1  -5 -12   -1.01   27.40   3
   1  -5  12   55.42   45.38  11
  -1  -5 -12   33.09   43.66  21
  -1  -5 -12  -91.52   57.31  12
   1  -5  12   -2.68   34.94  10
  -1  -5 -12   46.92   51.06  14
   1  -5  12  -30.54   56.13   8
  -1  -5 -12    7.11   37.49  17
   1  -5  12   33.60   45.10  12
   1  -5  12    3.09   47.25  16
   1  -5  13   20.23   52.70  11
  -1  -5 -13  -76.12   58.86   7
   1  -5  13   -0.20   43.86   8
  -1  -5 -13   14.89   40.68  21
   1  -5  13  -97.39   59.25  16
   1  -5  13  -36.68   61.04  10
   1  -5  13    2.24   39.78  21
  -1  -5 -13 -102.64   61.19  12
   1  -5  13   50.59   51.76  12
  -1  -5 -13  -15.74   40.18  20
  -1  -5 -13   60.92   40.07   3
  -1  -5 -13   47.47   48.77  17
  -1  -5 -13   26.11   43.81  14
  -1  -5 -13   54.68   51.25  18
  -1  -5 -13   10.77   38.13  19
  -1  -5 -14   30.90   51.98  14
  -1  -5 -14  -12.11   52.52   7
  -1  -5 -14   45.00   52.72  17
   1  -5  14  -62.39   57.76  21
  -1  -5 -14  -10.00   42.92  20
   1  -5  14  -65.45   62.86  12
  -1  -5 -14  -14.41   43.09  18
  -1  -5 -14  -89.28   62.25  19
   1  -5  14  -19.74   45.61  16
   1  -5  14  -17.02   50.64  11
  -1  -5 -14   10.75   35.45   3
   1  -5  14  -21.88   50.23  10
  -1  -5 -14  -45.87   49.52  21
  -1  -5 -14   23.57   47.78  12
   1  -5  14   -0.22   42.00   8
   1  -5  15   13.62   40.24  16
   1  -5  15  -36.87   51.77  10
   1  -5  15  117.87   70.23   8
  -1  -5 -15   34.85   60.45   7
  -1  -5 -15   16.53   40.68  20
  -1  -5 -15   47.34   49.64   4
   1  -5  15   17.06   43.90  21
  -1  -5 -15   67.92   55.74  18
  -1  -5 -15  114.62   67.39  19
  -1  -5 -15   35.03   54.56  17
   1  -5  15   35.64   50.55  11
  -1  -5 -15  111.70   52.48   3
  -1  -5 -15  -70.46   63.48  12
  -1  -5 -15   63.22   57.21   5
  -1  -5 -15   89.34   63.17  14
   1  -5  15  111.04   80.16  12
  -1  -5 -15   58.40   57.44  21
  -1  -5 -16   26.11   50.09  21
  -1  -5 -16  -74.01   66.63  18
  -1  -5 -16  -16.80   46.97  14
  -1  -5 -16   20.97   53.14  20
   1  -5  16  -67.51   61.90  11
   1  -5  16  -66.52   57.64  16
  -1  -5 -16  -35.19   54.20  12
  -1  -5 -16  -29.29   52.13  19
   1  -5  16  -38.84   54.04  10
   1  -5  16  -45.99   58.22   8
  -1  -5 -16   11.04   44.11   7
  -1  -5 -16   46.98   45.97   4
   1  -5  16 -107.48   71.24  21
  -1  -5 -16   20.27   49.46  17
   1  -5  16  -24.79   55.04  12
  -1  -5 -16 -115.84   74.90   5
   1  -5  17 -129.48   82.60   8
  -1  -5 -17  -51.86   58.25  12
   1  -5  17 -140.83   77.17  11
  -1  -5 -17   -3.73   38.54   4
  -1  -5 -17   33.72   49.96  17
   1  -5  17  -36.87   51.71  10
   1  -5  17  101.23   72.89  21
  -1  -5 -17  -40.30   52.37  19
  -1  -5 -17 -138.26   79.84  20
  -1  -5 -17  -38.92   52.69  18
  -1  -5 -17    8.89   44.52   5
   1  -5  17   -1.00   62.65  16
  -1  -5 -17  -44.81   54.04  14
  -1  -5 -17   70.93   66.13  21
   1  -5  17  -82.36   73.11  12
  -1  -5 -18    4.70   39.41  14
   1  -5  18 -197.45   91.69  11
  -1  -5 -18    5.85   42.86  20
  -1  -5 -18  -49.05   63.07  12
  -1  -5 -18   -4.31   43.94  19
  -1  -5 -18 -124.11   77.22  18
  -1  -5 -18  -38.50   61.30  21
   1  -5  18    8.83   48.25   8
  -1  -5 -18  -83.02   71.44  17
   1  -5  18  -66.72   67.68  10
   1  -5  18 -134.86   76.77  16
   1  -5  18  135.60   86.76  12
  -1  -5 -18   42.13   61.91   5
   1  -5  19   18.61   51.75  16
  -1  -5 -19 -112.31   76.92  19
  -1  -5 -19  -24.75   50.87  17
  -1  -5 -19  -19.68   49.56  21
  -1  -5 -19   -9.67   43.17  12
  -1  -5 -19   -0.98   39.20  18
  -1  -5 -19   85.36   68.36   5
   1  -5  19  -36.66   61.15  12
   1  -5  19  -16.77   59.08  10
  -1  -5 -19   -9.50   44.15  20
   1  -5  19  -65.60   65.24  11
  -1  -5 -19  -74.84   65.78  14
   1  -5  19   46.98   63.92   8
   1  -5  20  -52.99   61.35  11
   1  -5  20 -198.16  105.92  10
   1  -5  20 -214.82  112.58  12
  -1  -5 -20   24.24   54.87  14
  -1  -4  21   72.99   71.71  10
  -1  -4  21  -74.66   68.51  12
   1  -4 -20  124.93   68.52   4
  -1  -4  20  153.85   89.24  12
   1  -4 -20  -87.53   77.87   5
  -1  -4  20  -48.90   65.38  10
   1  -4 -20   42.84   55.61  20
  -1  -4  20 -184.93   85.78  11
   1  -4 -20  -49.60   56.38  19
  -1  -4  20   15.19   52.41  16
   1  -4 -20  -32.92   51.95  21
   1  -4 -20   72.05   70.72  17
   1  -4 -20   32.58   50.98  18
  -1  -4  20    6.75   58.40   8
   1  -4 -20  -23.27   53.55  12
   1  -4 -19   26.56   41.51  14
   1  -4 -19   35.51   53.75   4
   1  -4 -19   93.32   73.37  12
   1  -4 -19   45.74   66.85  17
  -1  -4  19  -25.30   59.32  16
   1  -4 -19   -1.93   43.70  19
   1  -4 -19  -80.95   68.12  20
   1  -4 -19   37.67   52.39  18
   1  -4 -19   67.13   63.66  21
   1  -4 -19   91.38   71.59   5
  -1  -4  19   11.62   56.90  12
  -1  -4  19   75.87   70.77  11
  -1  -4  19   -6.88   47.69   8
   1  -4 -18  -66.50   56.52  14
   1  -4 -18   74.11   66.89  20
  -1  -4  18   13.62   54.37  16
   1  -4 -18   69.47   60.33  12
  -1  -4  18   37.46   67.67  12
   1  -4 -18   41.97   56.41  18
   1  -4 -18   -6.90   40.64  17
   1  -4 -18   32.78   49.66   4
  -1  -4  18  115.82   80.85  11
   1  -4 -18   12.71   48.90  21
  -1  -4  18   93.49   70.37   8
   1  -4 -18   -0.30   44.03  19
   1  -4 -18  126.32   75.50   5
   1  -4 -17   86.44   67.30  18
  -1  -4  17 -121.46   75.45   8
   1  -4 -17   -5.83   36.34  14
   1  -4 -17   16.10   46.94  19
   1  -4 -17   59.15   64.28  12
  -1  -4  17   60.08   60.21  12
   1  -4 -17   84.07   60.33   4
   1  -4 -17  -34.74   56.40   5
   1  -4 -17  -12.07   50.24  17
  -1  -4  17   -3.47   49.29  16
  -1  -4  17   66.73   62.95  11
   1  -4 -17   25.20   49.64  21
   1  -4 -17   46.69   55.04  20
   1  -4 -16  122.60   75.58  19
   1  -4 -16  129.09   73.88  12
   1  -4 -16   46.67   64.46  18
   1  -4 -16   72.97   71.91  21
   1  -4 -16  175.59   74.19   4
  -1  -4  16   96.04   70.09  11
  -1  -4  16    4.50   41.06  12
  -1  -4  16   50.67   62.36  16
   1  -4 -16  103.57   70.41  20
   1  -4 -16  -27.17   56.03   5
   1  -4 -16   67.12   63.93  14
   1  -4 -16  124.17   77.94  17
  -1  -4  16    6.61   49.01   8
   1  -4 -15   36.33   43.65  14
   1  -4 -15   32.37   48.27  12
  -1  -4  15    4.23   45.92  16
   1  -4 -15   24.05   40.65  19
  -1  -4  15   89.68   73.18  11
  -1  -4  15   21.55   52.18   8
   1  -4 -15  -53.10   58.48   5
   1  -4 -15  -20.75   45.11  17
   1  -4 -15   41.85   53.72  20
   1  -4 -15   67.25   56.77  21
  -1  -4  15  -79.57   57.69  12
   1  -4 -15    6.55   44.27   7
   1  -4 -15   35.13   48.93  18
   1  -4 -15  -36.33   54.15   4
   1  -4 -14   25.37   45.28  18
  -1  -4  14  115.29   69.24   8
   1  -4 -14   58.85   55.99  20
   1  -4 -14   64.89   55.64   7
   1  -4 -14   66.27   55.62  12
   1  -4 -14  129.18   70.06  17
   1  -4 -14   21.52   44.12   4
  -1  -4  14   36.68   48.68  16
   1  -4 -14   95.54   67.08  21
  -1  -4  14   53.69   52.49  11
   1  -4 -14   -0.58   27.85  14
   1  -4 -14   81.26   55.62  19
  -1  -4  14    2.47   37.38  12
   1  -4 -13   -3.81   53.16  19
  -1  -4  13   73.92   48.98  12
   1  -4 -13  -14.74   35.47  14
   1  -4 -13   -6.47   38.74  12
  -1  -4  13   77.23   61.00  11
   1  -4 -13   33.67   44.88   4
   1  -4 -13   12.88   50.75   7
  -1  -4  13   53.35   56.74   8
  -1  -4  13   23.89   44.52  16
   1  -4 -13   29.10   42.35  21
   1  -4 -13   -0.26   13.91   3
   1  -4 -13   -9.96   37.75  18
   1  -4 -13  -23.15   44.30  20
   1  -4 -13   32.22   43.63  17
   1  -4 -12   66.45   51.78  17
   1  -4 -12   22.08   46.59  21
   1  -4 -12   49.44   48.45  20
   1  -4 -12   89.32   62.97  18
   1  -4 -12   73.81   48.79   4
   1  -4 -12   71.07   48.26  14
  -1  -4  12   29.59   46.17  11
   1  -4 -12   71.94   52.41  12
  -1  -4  12   68.82   50.96  16
   1  -4 -12   58.70   42.57   7
   1  -4 -12   54.78   40.55  19
  -1  -4  12   61.43   43.25  12
  -1  -4  12   66.19   46.41   8
   1  -4 -11  106.43   67.70   7
  -1  -4  11   97.34   55.12   8
   1  -4 -11  109.20   64.96  12
  -1  -4  11  156.33   80.03  11
   1  -4 -11   58.67   49.39  20
   1  -4 -11  200.44   78.21  17
   1  -4 -11  153.44   66.48  18
  -1  -4  11  106.00   51.78  21
  -1  -4  11  123.55   60.11  16
   1  -4 -11   78.04   50.01  19
   1  -4 -11  115.34   66.87  21
   1  -4 -11  139.66   63.37  14
  -1  -4  11  119.74   54.39  12
   1  -4 -10 1248.46  159.68   7
   1  -4 -10 1212.02  149.79  14
   1  -4 -10 1238.49  160.91  17
   1  -4 -10 1520.37  177.22  12
  -1  -4  10 1262.08  148.47  16
  -1  -4  10 1274.62  147.83  21
   1  -4 -10 1170.11   62.31  15
   1  -4 -10 1152.52  159.15  21
  -1  -4  10 1543.02  179.70  11
   1  -4 -10 1449.16  177.26  20
  -1  -4  10 1555.80  164.21   8
  -1  -4  10 1182.67  139.43  12
   1  -4 -10 1461.80  176.36  18
   1  -4 -10 1354.74  168.04  19
  -1  -4   9  571.39   94.46  21
  -1  -4   9  765.87  125.32  11
   1  -4  -9  684.47  112.99  14
   1  -4  -9  772.07  126.40  19
   1  -4  -9  684.12  122.26  20
  -1  -4   9  579.67   91.26  12
   1  -4  -9  627.31  114.31  21
   1  -4  -9  805.67  130.66  17
  -1  -4   9  709.81  107.01   8
   1  -4  -9  571.36   47.03   1
   1  -4  -9  588.95  107.29   7
   1  -4  -9  852.67  131.75  12
   1  -4  -9  624.20   50.55  15
   1  -4  -9  779.73  122.23  18
  -1  -4   9  733.09  110.69  16
   1  -4  -8  607.32  104.70  12
   1  -4  -8  504.44  100.08  17
  -1  -4   8  532.19   82.05  12
   1  -4  -8  588.87  105.62  19
   1  -4  -8  496.70   49.67   1
  -1  -4   8  460.62   81.90   8
   1  -4  -8  552.89  101.54   7
   1  -4  -8  477.16   93.66  21
   1  -4  -8  548.90   50.62  15
  -1  -4   8  544.79  100.15  11
  -1  -4   8  454.55   78.83  21
   1  -4  -8  481.69  100.54  20
  -1  -4   8  520.51   87.15  16
   1  -4  -8  525.25   99.57  18
  -1  -4   7   93.07   38.92  21
   1  -4  -7  114.24   50.24   7
   1  -4  -7  114.08   53.13  12
   1  -4  -7  111.87   46.79  18
  -1  -4   7  120.56   41.11  16
  -1  -4   7   78.74   35.66  12
  -1  -4   7  142.21   54.23  11
   1  -4  -7  119.83   49.69  19
  -1  -4   7  102.21   42.18   8
   1  -4  -7  127.74   27.10  15
   1  -4  -7   94.43   46.65  20
   1  -4  -7  187.25   61.75  17
   1  -4  -7  100.32   45.85  21
  -1  -4   6 1074.99  102.91   8
  -1  -4   6 1176.90  126.82  11
  -1  -4   6  959.50   93.56  12
   1  -4  -6 1060.51   77.12  15
   1  -4  -6 1135.70  128.14  12
  -1  -4   6 1225.26  111.92  16
   1  -4  -6 1098.32  128.50  19
   1  -4  -6 1164.88  130.97  17
   1  -4  -6 1256.50  137.00  18
   1  -4  -6 1072.02  127.46  21
  -1  -4   6  971.41   96.33  21
   1  -4  -6  950.73  120.10  20
   1  -4  -6 1121.68  123.52   7
   1  -4  -5 1764.01   72.53   9
  -1  -4   5 1600.36  111.87  12
  -1  -4   5 1764.66  145.14  11
  -1  -4   5 1755.62  122.95  16
   1  -4  -5 1531.72   94.18  15
  -1  -4   5 1752.11  117.31   8
   1  -4  -5 1642.81  102.68  16
   1  -4  -5 1559.85  137.25   7
  -1  -4   5 1604.73  113.22  21
  -1  -4   4 1962.35  115.11  17
  -1  -4   4 1999.55  115.26  12
  -1  -4   4 2094.93  149.84  11
   1  -4  -4 2172.26  157.22   7
  -1  -4   4 2210.76  117.71   8
  -1  -4   4 2080.47  122.13  19
   1  -4  -4 2271.55   93.22   9
   1  -4  -4 2242.71  116.48  15
  -1  -4   4 1946.65  115.06  21
   1  -4  -4 2076.24  145.86  11
  -1  -4   4 2239.80  126.21  16
   1  -4  -3 1210.01  113.13   7
  -1  -4   3 1086.41   72.64   8
   1  -4  -3 1122.42  106.36  11
   1  -4  -3 1225.92   76.12   9
  -1  -4   3 1119.74   81.30  16
  -1  -4   3 1012.94   48.13  10
  -1  -4   3 1185.54  106.70  11
  -1  -4   3 1114.98   81.99  21
  -1  -4   3 1063.61   80.51  17
  -1  -4   3 1110.67   81.00  12
   1  -4  -2 4766.94  196.47  10
  -1  -4   2 4204.37  115.62   8
  -1  -4   2 4294.89  142.96  16
  -1  -4   2 4548.12  194.75  11
  -1  -4   2 4657.16  185.50   6
  -1  -4   2 4277.36  154.07  21
   1  -4  -2 4701.89  216.95   7
  -1  -4   2 4253.64  154.14  17
  -1  -4   2 4290.26  152.27  12
   1  -4  -2 4355.88  203.92  11
  -1  -4   2 4185.90  152.03  18
   1  -4  -1 4145.24  203.22   7
  -1  -4   1 3946.25  203.51   7
  -1  -4   1 3993.93  150.75  18
  -1  -4   1 3998.70  150.27  21
  -1  -4   1 4013.34  149.01  12
   1  -4  -1 4101.56  175.94  10
  -1  -4   1 4155.02  176.95   6
  -1  -4   1 3930.05  126.08  16
  -1  -4   1 4034.10  150.85  17
   1  -4  -1 4238.12  200.29  11
  -1  -4   1 3966.19  172.59  11
   1  -4   0 6597.45  251.97  11
  -1  -4   0 6497.09  198.12  18
  -1  -4   0 6605.25  211.57  11
  -1  -4   0 6539.31  197.25  21
  -1  -4   0 6570.23  198.52  17
   1  -4   0 6635.45  255.97   7
  -1  -4   0 6575.98  196.76  12
  -1  -4   0 6415.88  196.59  19
  -1  -4   0 6437.27  222.57   6
   1  -4   0 6621.88  220.29  10
  -1  -4   0 6708.92  261.79   7
   1  -4   1 6082.46  211.75  10
   1  -4   1 6372.21  260.72  12
  -1  -4  -1 6461.73  203.20  21
   1  -4   1 6230.21  262.15  21
  -1  -4  -1 6441.63  204.14  17
  -1  -4  -1 6680.35  258.09   7
  -1  -4  -1 6351.20  203.43  18
   1  -4   1 6556.22  268.82  18
  -1  -4  -1 6252.34  199.99  12
  -1  -4  -1 6055.26  197.59  19
   1  -4   1 6362.17  254.08   7
   1  -4   1 6647.18  256.80  11
  -1  -4  -1 6718.70  206.17  11
   1  -4   1 6337.01  263.51  17
  -1  -4  -1 6602.38  157.67  16
  -1  -4  -2 5922.99  150.53  16
  -1  -4  -2 6115.36  204.19  12
  -1  -4  -2 6205.05  249.33   7
  -1  -4  -2 6064.71  207.88  18
   1  -4   2 6079.67  260.72  21
   1  -4   2 5818.44  252.52  12
   1  -4   2 6066.05  260.79  18
   1  -4   2 5851.40  211.75  10
   1  -4   2 5866.48  248.02   7
  -1  -4  -2 5883.35  204.95  20
  -1  -4  -2 6009.72  205.80  12
   1  -4   2 6031.44  259.77  17
  -1  -4  -2 6204.03  190.80  11
  -1  -4  -2 5810.96  202.86  19
  -1  -4  -2 5862.75  203.81  21
  -1  -4  -2 5990.89  191.22  15
   1  -4   2 6003.76  248.24  11
  -1  -4  -2 6005.21  206.14  17
  -1  -4  -3  127.93   35.09  21
   1  -4   3  125.90   27.47  16
  -1  -4  -3   82.09   30.07  19
  -1  -4  -3   99.20   33.46  17
   1  -4   3   56.75   28.61  17
   1  -4   3  113.60   33.28  10
  -1  -4  -3  102.12   25.78  11
  -1  -4  -3  111.75   34.88  20
   1  -4   3   81.65   37.49  12
  -1  -4  -3  135.98   26.56  16
  -1  -4  -3  105.50   40.14   7
   1  -4   3   88.74   39.69  11
  -1  -4  -3   95.74   33.32  18
  -1  -4  -3  124.11   34.63  12
  -1  -4  -3  139.64   27.87  15
   1  -4   3   76.99   33.03  18
   1  -4   3   98.90   37.95  21
  -1  -4  -3  121.85   30.72   1
  -1  -4  -4  581.27   81.21   7
   1  -4   4  693.31   69.26  16
  -1  -4  -4  663.35   80.56  19
   1  -4   4  623.62   91.89  17
   1  -4   4  768.13   94.17  11
  -1  -4  -4  577.91   73.61  12
  -1  -4  -4  751.74   65.84  16
  -1  -4  -4  647.10   56.66   8
  -1  -4  -4  668.41   80.82  17
  -1  -4  -4  637.73   80.30  20
   1  -4   4  538.29   86.84  21
   1  -4   4  712.23   94.54  12
  -1  -4  -4  642.72   79.25  21
  -1  -4  -4  636.22   79.69  18
   1  -4   4  629.26   76.55  10
  -1  -4  -4  636.90   63.10   1
  -1  -4  -4  600.74   58.01  11
  -1  -4  -4  650.62   52.23  15
  -1  -4  -5 3973.99  204.12  12
  -1  -4  -5 3992.60  205.28  21
  -1  -4  -5 3936.21  206.88  20
  -1  -4  -5 3948.32  107.42  15
   1  -4   5 4046.62  220.32  11
   1  -4   5 3978.00  227.28  17
   1  -4   5 4018.31  229.31  21
  -1  -4  -5 3981.14  207.21  19
   1  -4   5 4020.14  178.40  16
   1  -4   5 4043.69  225.17  12
  -1  -4  -5 4194.88  163.56   8
  -1  -4  -5 4035.19  214.66   7
  -1  -4  -5 4110.26  210.89  18
  -1  -4  -5 3987.81  146.12   1
   1  -4   5 3927.78  195.39  10
  -1  -4  -5 4110.59  209.11  17
   1  -4   6  190.20   59.10  12
  -1  -4  -6  209.12   55.78  19
   1  -4   6  220.91   64.42  17
   1  -4   6  139.10   44.34  10
   1  -4   6  137.29   49.16  11
  -1  -4  -6  187.74   29.89   1
  -1  -4  -6  168.37   51.30  17
   1  -4   6  129.67   51.73  21
  -1  -4  -6  169.79   53.29   7
  -1  -4  -6  174.62   56.09  14
  -1  -4  -6  186.48   52.65  18
  -1  -4  -6  199.05   55.81  21
  -1  -4  -6  212.70   57.96  20
   1  -4   6  226.60   49.55  16
  -1  -4  -6  179.06   51.33  12
  -1  -4  -7  107.11   46.98  12
   1  -4   7   89.24   42.80   8
   1  -4   7   45.07   38.69  21
  -1  -4  -7   53.90   16.16   1
  -1  -4  -7   65.08   36.41  20
   1  -4   7  109.58   49.85  11
  -1  -4  -7   51.76   35.54  19
   1  -4   7   78.42   35.47  16
  -1  -4  -7   47.21   38.17  18
   1  -4   7   60.45   35.74  10
  -1  -4  -7  145.68   50.29   7
  -1  -4  -7   62.83   37.25  21
   1  -4   7  101.35   52.83  17
  -1  -4  -7   82.85   44.71  17
  -1  -4  -7   20.15   32.99  14
   1  -4   7    8.78   33.54  12
  -1  -4  -8  998.17  128.45  17
   1  -4   8  977.46  132.03  17
   1  -4   8 1020.11  127.34  11
   1  -4   8 1124.54  137.44  12
  -1  -4  -8 1025.94  129.00  19
  -1  -4  -8 1083.50  133.61  21
   1  -4   8 1128.32  125.02  10
  -1  -4  -8 1090.50  139.02  14
   1  -4   8  976.35  131.89  21
   1  -4   8 1195.93  124.80  16
   1  -4   8  908.97  121.68   8
  -1  -4  -8 1085.43  133.50   7
  -1  -4  -8  986.51  128.36  18
  -1  -4  -8 1057.13  132.52  20
   1  -4   9  894.36  125.72  11
   1  -4   9  753.32  108.92  10
  -1  -4  -9  870.10  127.44  20
   1  -4   9  772.33  117.57   8
  -1  -4  -9  591.07  106.11   7
  -1  -4  -9  873.43  127.55  21
  -1  -4  -9  755.10  117.98  18
  -1  -4  -9  753.11  117.27  17
   1  -4   9  711.02  117.42  12
   1  -4   9  778.26  109.02  16
  -1  -4  -9  674.30  113.45  19
  -1  -4  -9  887.48  129.88  14
   1  -4   9  720.06  120.80  21
  -1  -4 -10  587.44  113.75  19
   1  -4  10  406.51   95.70  21
  -1  -4 -10  425.01  100.47  14
  -1  -4 -10  449.07   99.39   7
  -1  -4 -10  446.03   98.81  17
   1  -4  10  363.71   90.19  12
  -1  -4 -10  487.09  103.96  20
   1  -4  10  435.77   97.99   8
  -1  -4 -10  495.46   86.51   3
   1  -4  10  476.56   95.02  16
   1  -4  10  537.30  105.03  11
  -1  -4 -10  549.82  106.02  21
   1  -4  10  416.11   90.44  10
  -1  -4 -10  355.79   87.57  18
  -1  -4 -11  336.16   88.99   7
  -1  -4 -11  318.09   92.59  19
  -1  -4 -11  282.94   82.76  17
  -1  -4 -11  332.66   93.96  21
  -1  -4 -11  252.28   68.50   3
  -1  -4 -11  309.72   87.16  18
   1  -4  11  267.57   77.21  16
   1  -4  11  255.03   76.73  10
  -1  -4 -11  374.98   99.09  20
   1  -4  11  332.14   93.13  12
  -1  -4 -11  416.05  100.84  14
   1  -4  11  291.52   80.40  11
   1  -4  11  280.65   85.30  21
   1  -4  11  336.16   92.17   8
   1  -4  12   14.40   48.22  12
  -1  -4 -12   21.39   44.81  17
  -1  -4 -12   12.11   39.77   7
   1  -4  12   15.06   44.26  10
  -1  -4 -12    8.76   37.24  14
  -1  -4 -12  107.81   47.03   3
   1  -4  12   34.26   46.18  11
  -1  -4 -12  -12.10   42.67  20
   1  -4  12   19.32   46.58   8
  -1  -4 -12   28.61   43.30  19
   1  -4  12   13.04   43.92  16
   1  -4  12   31.60   44.87  21
  -1  -4 -12   71.10   54.03  21
  -1  -4 -12   28.61   37.64  18
  -1  -4 -13  -56.67   50.10  14
  -1  -4 -13  -24.11   54.12   7
   1  -4  13  -36.68   58.63   8
  -1  -4 -13   45.53   50.40  21
   1  -4  13   43.69   48.56  21
  -1  -4 -13   17.61   50.59  20
  -1  -4 -13  -20.67   31.24   3
  -1  -4 -13   80.78   55.10  19
   1  -4  13   29.19   46.02  16
   1  -4  13   16.47   44.00  10
   1  -4  13   26.76   46.71  12
  -1  -4 -13   54.32   54.63  17
   1  -4  13    4.87   45.86  11
  -1  -4 -13   44.63   60.01  18
  -1  -4 -14   87.50   56.99  20
  -1  -4 -14   72.75   54.54  14
   1  -4  14  121.78   74.04   8
   1  -4  14   39.39   50.08  16
   1  -4  14   -9.36   42.38  11
  -1  -4 -14  156.18   76.08  17
  -1  -4 -14   49.23   50.08  18
   1  -4  14  197.00   82.56  10
  -1  -4 -14   22.39   43.26   5
  -1  -4 -14   -9.21   54.75  21
  -1  -4 -14   98.69   64.04   7
   1  -4  14   47.76   54.03  21
  -1  -4 -14   66.09   56.01  19
  -1  -4 -14   80.27   50.68   4
   1  -4  14  123.77   74.00  12
  -1  -4 -14  105.55   46.23   3
  -1  -4 -15   58.75   65.54   7
  -1  -4 -15   57.00   51.74  18
  -1  -4 -15    0.95   32.16  21
  -1  -4 -15  -11.95   31.98   3
   1  -4  15  -52.81   59.88  21
  -1  -4 -15   44.94   48.62  19
   1  -4  15  -58.27   58.69   8
  -1  -4 -15  -53.29   53.96  17
  -1  -4 -15   83.78   51.04   4
   1  -4  15   14.95   49.80  12
  -1  -4 -15  -55.22   55.36  20
  -1  -4 -15  -26.77   45.84  14
  -1  -4 -15   19.37   49.72   5
   1  -4  15  102.66   66.78  10
   1  -4  15  -27.53   60.42  16
   1  -4  15   18.43   42.41  11
  -1  -4 -16   19.46   35.88   4
  -1  -4 -16  106.31   64.42  18
   1  -4  16   83.82   63.80  21
  -1  -4 -16   59.27   53.64  20
   1  -4  16   -1.50   40.68   8
  -1  -4 -16   22.36   60.85   5
  -1  -4 -16   22.95   41.17  19
   1  -4  16  -37.93   56.63  12
  -1  -4 -16   39.31   51.15  14
   1  -4  16  -73.91   57.69  11
   1  -4  16   60.82   61.52  10
  -1  -4 -16   35.00   48.10  21
   1  -4  16   26.52   53.62  16
  -1  -4 -16  -21.27   48.74  17
  -1  -4 -17   48.86   42.73   4
  -1  -4 -17  -99.92   66.42  17
  -1  -4 -17   26.99   47.63  12
   1  -4  17  -61.48   68.68   8
   1  -4  17   42.93   57.41  10
  -1  -4 -17   -5.77   40.67  21
  -1  -4 -17   46.96   60.03   5
  -1  -4 -17   62.35   53.74  20
   1  -4  17  128.45   82.18  12
  -1  -4 -17  -32.39   54.55  14
   1  -4  17   -1.47   60.26  16
  -1  -4 -17   19.19   44.63  18
  -1  -4 -17  -68.53   57.84  19
   1  -4  17   39.43   58.38  11
  -1  -4 -18  -70.38   68.77  21
  -1  -4 -18  -35.73   48.90  14
   1  -4  18 -112.07   77.45   8
  -1  -4 -18   -1.76   42.52  18
  -1  -4 -18  120.90   76.75  20
   1  -4  18   31.53   46.11  11
  -1  -4 -18  117.26   75.36  19
   1  -4  18   44.28   56.96  16
   1  -4  18   80.93   85.46  12
  -1  -4 -18   24.81   46.18  17
  -1  -4 -18   23.16   49.56   5
  -1  -4 -18   20.54   47.28  12
   1  -4  18   59.37   52.33  10
   1  -4  19   92.76   73.93  10
  -1  -4 -19    0.87   30.24  14
  -1  -4 -19   39.02   52.32  21
  -1  -4 -19  127.17   76.74  18
   1  -4  19   46.73   59.98   8
  -1  -4 -19  -43.93   54.68   5
  -1  -4 -19   91.69   71.90  17
   1  -4  19  -24.12   63.93  12
  -1  -4 -19  -33.92   51.05  19
   1  -4  19  -22.39   51.33  16
  -1  -4 -19  -77.01   62.76  20
   1  -4  19   16.18   46.78  11
  -1  -4 -19   79.45   68.56  12
  -1  -4 -20   63.11   66.62   5
  -1  -4 -20 -177.35   93.39  20
  -1  -4 -20  -88.53   78.05  12
   1  -4  20  -33.60   68.61  12
  -1  -4 -20 -120.76   79.98  19
  -1  -4 -20    6.70   42.66  21
   1  -4  20 -152.81   78.79  11
   1  -4  20   -0.34   54.55   8
   1  -4  20  -62.49   70.31  10
  -1  -4 -20   72.21   64.74  14
  -1  -4 -20   64.85   61.23  18
   1  -4  20  -62.17   63.33  16
  -1  -4 -20  -28.89   60.75  17
   1  -4  21 -123.14   72.51  11
  -1  -3  21  -70.00   75.29  12
  -1  -3  21   73.91   55.61  11
   1  -3 -20   29.25   49.29  17
   1  -3 -20   48.03   57.72  19
   1  -3 -20  125.15   83.76  20
  -1  -3  20    6.10   57.24  12
   1  -3 -20  107.41   72.36  12
  -1  -3  20   62.38   67.42   8
   1  -3 -20   13.50   48.18   5
   1  -3 -20  156.41   76.26   4
   1  -3 -20  -71.31   66.57  18
  -1  -3  20   41.31   64.47  16
  -1  -3  20   14.72   49.69  11
   1  -3 -20  114.56   77.15  21
   1  -3 -19  123.29   82.82  18
   1  -3 -19   98.20   73.92  21
   1  -3 -19  -59.96   61.84   5
   1  -3 -19  -11.16   41.80  12
  -1  -3  19    0.85   50.83  11
   1  -3 -19   14.81   35.74  14
  -1  -3  19 -115.44   81.56  16
   1  -3 -19  137.84   86.51  19
  -1  -3  19  140.94   83.47   8
   1  -3 -19   98.70   74.98  20
   1  -3 -19   18.79   41.52   4
  -1  -3  19   34.39   57.60  12
   1  -3 -19   32.90   50.86  17
   1  -3 -18   42.25   51.03   5
   1  -3 -18  103.67   68.99  12
   1  -3 -18 -106.38   75.76  21
   1  -3 -18  -59.81   66.07  19
   1  -3 -18   -3.92   38.59   4
  -1  -3  18   76.48   65.50  11
   1  -3 -18   51.55   65.43  20
   1  -3 -18  -17.77   54.69  18
  -1  -3  18  111.93   70.59   8
  -1  -3  18  -94.25   75.20  16
   1  -3 -18   28.12   65.18  17
   1  -3 -18 -117.48   64.10  14
  -1  -3  18   53.28   58.22  12
   1  -3 -17   79.44   51.33  14
  -1  -3  17  -45.26   59.93  16
   1  -3 -17  -10.69   43.17  21
   1  -3 -17  -59.99   59.00  19
   1  -3 -17   18.41   47.19  20
   1  -3 -17   54.78   53.72  17
   1  -3 -17    7.74   45.15  18
  -1  -3  17   18.72   45.65  11
   1  -3 -17  -37.46   51.48   4
  -1  -3  17   46.37   55.05  12
  -1  -3  17   67.05   65.18   8
   1  -3 -17    4.46   42.22  12
   1  -3 -17   39.66   55.33   5
   1  -3 -16  -47.18   53.27  21
   1  -3 -16   92.02   66.13  20
  -1  -3  16   85.57   69.68  11
   1  -3 -16   13.04   43.87  17
   1  -3 -16    5.96   40.18  18
   1  -3 -16  -32.09   54.85   4
   1  -3 -16  -74.31   50.90  14
   1  -3 -16  -56.55   59.81   5
  -1  -3  16    0.45   46.17  16
  -1  -3  16   38.42   46.66  12
   1  -3 -16   18.54   46.89  12
   1  -3 -16   -7.43   41.33  19
  -1  -3  16    3.71   48.97   8
  -1  -3  15  -81.80   56.43  12
   1  -3 -15    4.67   31.53  14
   1  -3 -15  -29.23   59.18  18
   1  -3 -15   11.98   67.30  21
   1  -3 -15  -36.78   52.76  19
   1  -3 -15   16.07   37.66   4
  -1  -3  15   26.18   43.29   8
   1  -3 -15    0.91   35.26  17
  -1  -3  15   59.86   56.15  16
   1  -3 -15  -32.90   48.86  20
   1  -3 -15   54.97   62.79  12
  -1  -3  15   13.51   51.69  11
   1  -3 -15  -23.52   59.22   5
  -1  -3  14  116.85   69.73  11
   1  -3 -14   19.60   44.28  20
   1  -3 -14   41.59   50.84  14
   1  -3 -14    8.32   45.46   5
   1  -3 -14   29.74   44.16   4
   1  -3 -14  106.38   61.49  21
   1  -3 -14    2.13   40.08  18
   1  -3 -14   57.22   51.76  17
  -1  -3  14   83.49   59.33   8
   1  -3 -14  107.66   57.43  19
  -1  -3  14   -5.40   51.09  16
   1  -3 -14   63.87   51.07  12
  -1  -3  14  -50.87   47.82  12
   1  -3 -13   24.87   49.62   7
   1  -3 -13   66.96   50.48  14
   1  -3 -13   33.35   44.73  17
   1  -3 -13   71.80   55.90  20
   1  -3 -13   69.10   53.59  21
  -1  -3  13    1.94   45.87  16
  -1  -3  13   24.59   46.77  11
   1  -3 -13  -26.11   43.11  18
   1  -3 -13    2.79   34.58   4
  -1  -3  13  -32.05   49.99  12
   1  -3 -13   60.43   23.29   3
   1  -3 -13   39.69   39.52  19
  -1  -3  13   39.34   63.81   8
   1  -3 -13   39.64   46.35  12
   1  -3 -12  111.63   31.84   3
   1  -3 -12  115.95   60.42  18
   1  -3 -12  173.30   64.73   4
  -1  -3  12  109.75   68.15  16
  -1  -3  12   92.61   59.15  12
  -1  -3  12  144.62   68.04  11
   1  -3 -12   92.29   57.17  12
   1  -3 -12  128.14   65.33  20
  -1  -3  12  103.86   58.89   8
   1  -3 -12  162.26   72.41  21
   1  -3 -12  145.01   63.29  19
   1  -3 -12   79.31   53.22   7
   1  -3 -12  164.94   67.98  17
   1  -3 -12   86.25   48.54  14
   1  -3 -11  847.24  133.62  12
  -1  -3  11  778.38  126.24  16
   1  -3 -11  893.71  138.89  17
   1  -3 -11  808.41  134.36  19
   1  -3 -11  900.82  141.43  21
   1  -3 -11  847.36  124.18   4
   1  -3 -11  916.81  128.32  14
   1  -3 -11  742.12  128.68  20
   1  -3 -11  913.06   85.04   3
  -1  -3  11  824.93  134.92  11
   1  -3 -11  833.72  134.16   7
   1  -3 -11  757.56  131.63  18
  -1  -3  11  879.23  134.04   8
  -1  -3  11  805.65  122.87  12
   1  -3 -10 3563.23  257.32   7
   1  -3 -10 3432.67  252.30  17
   1  -3 -10 3442.84  236.71  14
   1  -3 -10 3636.44  258.11  12
   1  -3 -10 3436.53  256.85  20
  -1  -3  10 3528.27  241.28   8
   1  -3 -10 3566.85  262.78  21
   1  -3 -10 3825.53  267.73  18
  -1  -3  10 3528.27  137.90   3
  -1  -3  10 3496.18  241.81  16
   1  -3 -10 3646.69  242.67   4
  -1  -3  10 3615.47  259.06  11
  -1  -3  10 3411.76  231.59  12
   1  -3 -10 3482.79  254.71  19
  -1  -3   9  884.00  114.79  21
  -1  -3   9 1066.18  127.61   8
   1  -3  -9  924.74  129.18  21
   1  -3  -9  984.28  130.65  17
  -1  -3   9  864.30  112.72  12
   1  -3  -9  885.41  129.52  20
   1  -3  -9  972.36  132.49  19
  -1  -3   9  872.58  117.73  16
   1  -3  -9 1005.29  134.45  18
   1  -3  -9  826.89   51.17   1
  -1  -3   9 1127.92   78.78   3
   1  -3  -9 1169.98  140.20  12
   1  -3  -9 1111.45  137.30   7
   1  -3  -9 1020.60  125.90  14
  -1  -3   9 1176.56  144.43  11
   1  -3  -9  985.76   68.15  15
   1  -3  -8  152.11   56.09   7
   1  -3  -8  114.26   48.83  14
   1  -3  -8  190.31   57.48  20
   1  -3  -8  222.64   64.58  12
  -1  -3   8  124.16   44.63  12
   1  -3  -8  150.25   25.15   1
   1  -3  -8  201.04   62.14  19
   1  -3  -8  190.91   59.39  17
   1  -3  -8  158.79   55.11  21
  -1  -3   8  164.00   52.06  16
  -1  -3   8  199.78   34.72   3
   1  -3  -8  155.39   28.20  15
  -1  -3   8  149.45   48.06  21
   1  -3  -8  173.36   58.32  18
  -1  -3   8  193.47   60.71  11
  -1  -3   8  100.24   39.36   8
  -1  -3   7 2975.78  182.46   8
  -1  -3   7 3022.58  148.71  14
   1  -3  -7 2801.77  192.47   7
  -1  -3   7 2637.58  167.35  21
  -1  -3   7 3226.03  190.19  16
   1  -3  -7 2882.75  116.57  15
  -1  -3   7 3346.92  136.29   3
   1  -3  -7 2817.16  110.92   1
  -1  -3   7 2986.98  203.38  11
  -1  -3   7 2720.55  167.03  12
  -1  -3   6 2920.02  127.26   3
  -1  -3   6 2585.12  158.85  16
  -1  -3   6 2376.36  152.04   8
  -1  -3   6 2393.80  143.26  12
  -1  -3   6 2436.91  145.99  21
   1  -3  -6 2526.27  110.22  15
  -1  -3   6 2791.45  133.50  14
   1  -3  -6 2653.48  176.93   7
  -1  -3   6 2532.74  174.92  11
   1  -3  -5  528.61   59.77  16
  -1  -3   5  535.44   55.49   3
  -1  -3   5  462.31   61.92  16
  -1  -3   5  425.37   55.80  12
  -1  -3   5  475.76   57.96  19
  -1  -3   5  474.46   57.71  18
  -1  -3   5  445.77   57.13  21
  -1  -3   5  422.17   71.92  11
   1  -3  -5  443.21   46.84  15
  -1  -3   5  451.66   52.19  14
  -1  -3   5  390.57   57.76   8
   1  -3  -5  504.73   74.66   7
  -1  -3   5  517.64   63.68  13
   1  -3  -4 1898.16   58.98   9
  -1  -3   4 1932.90  114.86  16
   1  -3  -4 2145.44  108.40  16
  -1  -3   4 1964.37  105.66  21
  -1  -3   4 2075.45  108.38   3
   1  -3  -4 1916.26   97.32  15
  -1  -3   4 2040.08  120.92  13
  -1  -3   4 2125.81  107.98  14
  -1  -3   4 1790.20  100.45  12
   1  -3  -4 2045.59  136.10   7
  -1  -3   4 1897.08  104.41  19
  -1  -3   4 1917.49  110.73   8
  -1  -3   4 2060.52  138.82  11
  -1  -3   3 1030.07   68.04  21
  -1  -3   3 1210.10   91.57  13
  -1  -3   3 1077.85   92.95  11
  -1  -3   3 1180.17   81.53   3
   1  -3  -3 1110.05   55.44   9
   1  -3  -3 1174.96   78.34  15
  -1  -3   3 1040.61   67.53  12
  -1  -3   3 1097.27   78.88  16
  -1  -3   3 1070.64   71.33   8
  -1  -3   3 1246.27   82.55  14
  -1  -3   3 1047.14   68.62  17
   1  -3  -3 1225.40  100.40  11
   1  -3  -3 1178.36   98.57   7
  -1  -3   3 1111.45   73.59  19
  -1  -3   2 6400.31  172.90  16
  -1  -3   2 6279.29  149.25  12
  -1  -3   2 5768.54   97.25  10
   1  -3  -2 6283.86  218.01  11
   1  -3  -2 6799.20  218.18  10
  -1  -3   2 6675.04  212.18  13
  -1  -3   2 6288.35  150.80  21
  -1  -3   2 6288.87  204.33  11
  -1  -3   2 6301.75  150.29  17
   1  -3  -2 6327.17  217.50   7
  -1  -3   2 6244.48  140.79   8
  -1  -3   2 6980.51  223.50   5
  -1  -3   1 4133.75   82.49   8
  -1  -3   1 4753.45  178.13  13
  -1  -3   1 4404.68  124.15  18
   1  -3  -1 4448.31  179.32   7
  -1  -3   1 4298.55  184.51   7
  -1  -3   1 4449.72  176.80  15
  -1  -3   1 4291.25  131.05  16
   1  -3  -1 4395.29  180.83  11
  -1  -3   1 4454.37  158.53  11
  -1  -3   1 4863.86  181.87   5
  -1  -3   1 4394.96  122.55  12
  -1  -3   1 4457.97  124.33  21
  -1  -3   1 4512.79  125.03  17
  -1  -3   1 4637.74  154.01   6
   1  -3  -1 4691.32  175.21  10
  -1  -3   0 3758.47  142.36   6
  -1  -3   0 4210.40  167.97   5
  -1  -3   0 3797.90  120.58  21
   1  -3   0 3884.43  170.77  11
  -1  -3   0 3856.28  121.09  12
  -1  -3   0 3827.43  152.94  15
  -1  -3   0 3900.50  122.02  17
   1  -3   0 3752.54  165.65   7
  -1  -3   0 3769.69  169.36   7
  -1  -3   0 3976.47  167.18   1
   1  -3   0 3787.57  155.76  10
  -1  -3   0 3915.06  122.69  18
  -1  -3   0 3783.96  119.59  19
  -1  -3   0 3673.89  133.13  11
  -1  -3  -1 9005.12  245.17   5
  -1  -3  -1 8173.32  188.17  12
  -1  -3  -1 8676.71  224.75   6
  -1  -3  -1 8546.86  190.50  11
  -1  -3  -1 7868.03  186.01  19
   1  -3   1 8696.69  259.16  11
  -1  -3  -1 8233.38  191.25  18
  -1  -3  -1 8155.79  188.97  17
  -1  -3  -1 8576.05  233.17   1
  -1  -3  -1 8245.24  210.67  15
  -1  -3  -1 8447.36  188.49  12
   1  -3   1 8289.83  249.10   7
  -1  -3  -1 8245.49  246.99   7
  -1  -3  -1 8092.64  188.52  21
   1  -3   1 8361.09  232.38  10
   1  -3   216236.85  330.18  10
  -1  -3  -216479.65  295.21  17
  -1  -3  -216510.95  295.12  12
  -1  -3  -217132.55  309.40   1
  -1  -3  -216876.75  350.33   7
  -1  -3  -217590.04  341.34   6
  -1  -3  -216554.05  273.43  15
  -1  -3  -216120.45  295.39  20
  -1  -3  -216310.35  295.62  18
  -1  -3  -217236.04  263.22  16
   1  -3   215909.96  352.13   7
   1  -3   217224.24  370.31  11
  -1  -3  -216889.95  252.42  11
  -1  -3  -216365.55  291.51  12
   1  -3   215882.76  263.15  16
  -1  -3  -216632.45  296.96  21
  -1  -3  -216288.85  295.22  19
  -1  -3  -215972.86  180.39   8
   1  -3   3  970.18   71.95  16
  -1  -3  -3 1060.76   61.92  15
  -1  -3  -3  995.35   81.89  18
  -1  -3  -3  989.99   59.19  11
  -1  -3  -3 1043.66   83.74  21
   1  -3   3 1086.39   81.35   4
   1  -3   3  965.94   85.00  10
  -1  -3  -3 1034.57   61.19   8
  -1  -3  -3 1058.70   70.52  16
   1  -3   3 1111.52   98.24  11
  -1  -3  -3 1000.58   82.13  20
  -1  -3  -3 1028.52   83.22  19
  -1  -3  -3  983.82   79.98  12
  -1  -3  -3 1070.93   74.47   1
  -1  -3  -3 1041.08   84.18  12
  -1  -3  -3  964.31   80.42  17
  -1  -3  -3 1026.12   90.77   7
   1  -3   4 1022.72   79.29   4
  -1  -3  -4  873.94   85.83  20
  -1  -3  -4  967.14   89.33  18
  -1  -3  -4 1035.99   53.43  15
  -1  -3  -4  977.16   89.24  17
   1  -3   4  979.61   89.47  10
  -1  -3  -4 1043.14   77.38  16
   1  -3   4 1069.96  100.89  11
  -1  -3  -4 1018.39   90.90  21
  -1  -3  -4 1011.60   66.52   1
  -1  -3  -4 1014.70  103.40  14
  -1  -3  -4 1021.38   73.36   8
   1  -3   4 1011.69   81.30  16
  -1  -3  -4  908.53   89.77   7
  -1  -3  -4 1028.15   91.61  19
   1  -3   524134.58  382.33   4
  -1  -3  -522695.90  462.57  19
   1  -3   523291.09  471.14   8
   1  -3   523699.09  481.71  11
   1  -3   523408.29  422.30  16
  -1  -3  -523126.09  462.40   7
  -1  -3  -523194.49  467.04  17
   1  -3   522549.50  447.04  10
  -1  -3  -522723.90  465.07  20
  -1  -3  -522393.60  501.72  14
  -1  -3  -522895.39  463.70  21
  -1  -3  -522557.60  289.80   1
  -1  -3  -524128.18  401.44   8
  -1  -3  -522978.49  465.80  18
   1  -3   6 2748.11  183.22  12
   1  -3   6 2868.84  170.29  10
  -1  -3  -6 2997.17  183.06  21
   1  -3   6 3008.92  166.24  16
   1  -3   6 2784.67  187.85  21
  -1  -3  -6 3010.55  185.56  17
  -1  -3  -6 2929.09  178.30   7
   1  -3   6 2710.52  187.88  17
   1  -3   6 3050.86  138.85   4
  -1  -3  -6 2874.31  182.78  20
  -1  -3  -6 2853.89  181.66  18
  -1  -3  -6 2919.04  183.39  19
   1  -3   6 3118.55  184.88  11
  -1  -3  -6 2938.70  193.48  14
   1  -3   6 3068.32  183.14   8
   1  -3   7 1466.29  142.68  12
  -1  -3  -7 1458.44  138.03  19
  -1  -3  -7 1524.68  137.05   7
   1  -3   7 1404.23  142.72  21
   1  -3   7 1652.25  138.33  10
  -1  -3  -7 1499.53  139.97  18
  -1  -3  -7 1528.15  152.95  14
   1  -3   7 1509.49  129.48  16
   1  -3   7 1582.53  104.47   4
   1  -3   7 1533.77  149.73  17
  -1  -3  -7 1516.35  139.69  17
  -1  -3  -7 1400.58  136.46  20
   1  -3   7 1414.20  133.14   8
  -1  -3  -7 1510.59  143.15  21
   1  -3   7 1590.15  138.50  11
  -1  -3  -8 1333.32  144.27  14
  -1  -3  -8 1329.65  139.73  17
  -1  -3  -8 1235.20  137.71  20
   1  -3   8 1357.21  145.00  12
  -1  -3  -8 1290.45  137.94  19
   1  -3   8 1315.20  135.86   8
   1  -3   8 1227.56  126.95  10
  -1  -3  -8 1125.20  129.20  18
   1  -3   8 1314.43  147.20  21
  -1  -3  -8 1177.39  135.70  21
   1  -3   8 1307.66  132.36  11
  -1  -3  -8 1239.12  129.96   7
   1  -3   8 1230.67  126.67  16
   1  -3   9  628.26   99.35  11
   1  -3   9  502.42   96.25  12
  -1  -3  -9  618.04  102.15  21
  -1  -3  -9  480.73   93.71  20
  -1  -3  -9  572.03   99.61  19
  -1  -3  -9  588.20   85.27   3
   1  -3   9  586.06   95.96  10
  -1  -3  -9  645.68  105.11  18
  -1  -3  -9  609.25  106.32  14
   1  -3   9  621.47  100.18  16
  -1  -3  -9  694.25  109.56  17
   1  -3   9  741.26  112.66   8
  -1  -3  -9  565.16   96.89   7
   1  -3   9  536.92  102.10  21
  -1  -3 -10  234.84   57.69   3
   1  -3  10  185.49   24.88  13
  -1  -3 -10  361.15   87.79  20
   1  -3  10  211.18   74.22  12
  -1  -3 -10  242.39   71.55  21
   1  -3  10  230.18   73.96  21
   1  -3  10  297.30   78.28  16
  -1  -3 -10  289.44   84.36  14
  -1  -3 -10  249.95   71.96  18
   1  -3  10  339.92   82.10  10
  -1  -3 -10  247.26   77.51  17
  -1  -3 -10  263.65   74.19   7
  -1  -3 -10  297.57   82.79  19
   1  -3  10  251.72   78.68   8
   1  -3  10  310.11   75.99  11
  -1  -3 -11  378.13   93.37  20
   1  -3  11  350.92   86.98  10
  -1  -3 -11  334.20   88.81  18
  -1  -3 -11  365.38   92.55  19
  -1  -3 -11  287.66   85.23   7
  -1  -3 -11  350.22   90.22  14
   1  -3  11  289.40   84.20  21
  -1  -3 -11  263.69   78.35  21
  -1  -3 -11  342.92   87.11  17
  -1  -3 -11  360.50   71.59   3
   1  -3  11  311.69   86.76  16
   1  -3  11  313.40   88.50  12
   1  -3  11  363.14   84.67  11
   1  -3  11  237.06   76.78   8
  -1  -3 -12  176.72   67.97   5
  -1  -3 -12  236.29   61.85   3
  -1  -3 -12  234.15   76.79  17
  -1  -3 -12  298.76   86.84  18
  -1  -3 -12  227.78   84.68  20
   1  -3  12  331.84   97.23  21
   1  -3  12  284.86   86.33  10
  -1  -3 -12  172.01   73.11  19
   1  -3  12  258.42   76.88  16
   1  -3  12  254.84   86.16  12
  -1  -3 -12  161.38   67.54  21
  -1  -3 -12  214.90   79.14  14
   1  -3  12  307.06   89.12   8
   1  -3  12  269.39   78.94  11
  -1  -3 -12  200.92   71.67   7
  -1  -3 -13  115.73   60.85  19
  -1  -3 -13   70.08   52.35  18
   1  -3  13   73.41   62.97  12
   1  -3  13  130.82   65.11  21
   1  -3  13  108.60   72.65   8
  -1  -3 -13   93.01   40.89   3
  -1  -3 -13  146.45   71.61  17
  -1  -3 -13   68.45   43.20   4
  -1  -3 -13   83.16   48.84  14
  -1  -3 -13   59.58   50.11   5
   1  -3  13   92.94   61.91  10
  -1  -3 -13   61.01   54.60  21
  -1  -3 -13  135.64   65.76  20
   1  -3  13   66.29   43.04  11
   1  -3  13  122.24   64.74  16
  -1  -3 -13  167.64   75.47   7
  -1  -3 -14  -10.71   36.65   4
   1  -3  14  -21.01   65.98   8
  -1  -3 -14   23.23   43.00  21
  -1  -3 -14   46.79   33.00   3
   1  -3  14   41.95   61.79  16
  -1  -3 -14   51.56   56.95  19
  -1  -3 -14  -44.06   47.01  18
   1  -3  14  -27.43   45.36  11
   1  -3  14    5.07   45.97  12
  -1  -3 -14   -1.20   37.65   5
  -1  -3 -14    5.58   39.77  14
   1  -3  14   53.53   53.05  10
  -1  -3 -14   19.29   38.73  17
  -1  -3 -14   52.38   49.50  20
   1  -3  14   -5.70   43.33  21
  -1  -3 -15  213.17   84.59  17
   1  -3  15  161.79   86.54  21
   1  -3  15  213.78   90.57  10
  -1  -3 -15  128.02   79.71   5
  -1  -3 -15  145.15   67.44  20
  -1  -3 -15   92.82   58.88  21
   1  -3  15  159.10   69.12  11
   1  -3  15  185.75   86.64  12
  -1  -3 -15  123.24   48.70   3
   1  -3  15   52.96   62.50  16
  -1  -3 -15  100.79   48.27   4
   1  -3  15  207.93   97.70   8
  -1  -3 -15  180.59   75.94  19
  -1  -3 -15  262.84   90.33  18
  -1  -3 -15  162.35   78.26  14
  -1  -3 -16   -6.55   30.70   4
   1  -3  16   64.57   69.14  10
  -1  -3 -16   90.54   63.36  20
   1  -3  16   19.06   51.53   8
  -1  -3 -16  -48.34   51.88  21
  -1  -3 -16   20.80   40.66  18
   1  -3  16   37.36   59.47  12
  -1  -3 -16  -13.61   41.87  17
   1  -3  16   21.09   46.14  11
  -1  -3 -16  -21.31   50.82   5
   1  -3  16  -33.61   54.07  16
  -1  -3 -16   -1.14   37.44  14
  -1  -3 -16   21.53   43.10  19
  -1  -3 -17   34.91   50.03  20
  -1  -3 -17  -91.43   59.29  14
   1  -3  17  -93.55   70.99   8
  -1  -3 -17  -61.10   58.61  21
  -1  -3 -17  -84.90   64.63  17
  -1  -3 -17   55.79   39.52   4
   1  -3  17  -41.80   54.86  16
   1  -3  17  -85.05   67.35  10
   1  -3  17   91.68   62.32  11
  -1  -3 -17  -96.29   67.32  18
  -1  -3 -17   52.80   54.30  19
  -1  -3 -17   33.51   43.47   5
   1  -3  17   43.39   59.91  12
  -1  -3 -18   -1.09   32.88   5
   1  -3  18   50.25   64.48   8
  -1  -3 -18   41.68   55.34  18
  -1  -3 -18  -24.44   49.79  20
   1  -3  18  -32.79   57.91  10
  -1  -3 -18   21.13   43.93  14
  -1  -3 -18   62.54   55.35  21
   1  -3  18  -65.90   72.87  12
  -1  -3 -18   25.91   57.01  17
  -1  -3 -18   66.11   62.74  19
   1  -3  18   76.61   68.07  16
   1  -3  18  -22.26   43.54  11
  -1  -3 -19  177.48   83.96  14
  -1  -3 -19  113.28   80.51  21
  -1  -3 -19   98.20   77.36   5
   1  -3  19  104.31   78.25  16
   1  -3  19  -73.75   71.85  12
  -1  -3 -19   63.21   66.60  18
   1  -3  19   11.72   37.34  11
  -1  -3 -19   53.80   63.83  19
   1  -3  19  130.70   83.34  10
  -1  -3 -19   89.52   74.74  20
  -1  -3 -19  102.87   75.82  17
   1  -3  19  101.27   83.98   8
  -1  -3 -20 -109.60   70.31  14
   1  -3  20 -112.06   83.23  16
  -1  -3 -20  125.12   73.74  20
   1  -3  20  -22.44   58.35   8
  -1  -3 -20  -96.42   73.68   5
   1  -3  20  -97.04   86.79  12
  -1  -3 -20 -116.68   74.61  21
  -1  -3 -20  -44.76   59.83  17
  -1  -3 -20  150.19   77.55  18
   1  -3  20   -3.70   28.30  11
   1  -3  20  144.91   83.79  10
  -1  -3 -20   86.29   59.92  19
  -1  -3 -21   34.64   49.78  14
   1  -3  21   49.40   45.50  11
  -1  -2  21   -0.30   56.42  11
  -1  -2  21   15.81   46.03  12
  -1  -2  20   12.95   43.81  12
   1  -2 -20  -51.26   59.53   4
   1  -2 -20  100.33   68.50  12
   1  -2 -20   24.58   58.73  21
  -1  -2  20   20.36   67.04  16
   1  -2 -20   64.00   57.05  17
   1  -2 -20  156.66   86.48   5
   1  -2 -20 -175.94   93.25  20
   1  -2 -20  -79.90   71.26  19
  -1  -2  20  129.42   83.39  11
   1  -2 -20   18.86   57.19  18
  -1  -2  20  -27.46   62.12   8
   1  -2 -19 -101.69   66.76  18
   1  -2 -19  -20.26   50.69  12
   1  -2 -19  -68.22   67.62   5
   1  -2 -19   83.79   57.97   4
   1  -2 -19  -72.99   61.50  20
   1  -2 -19  -29.17   48.22  21
  -1  -2  19  -30.43   57.02  12
   1  -2 -19   54.94   47.03  14
   1  -2 -19   -4.96   45.13  17
   1  -2 -19    5.29   31.85  19
  -1  -2  19   83.81   67.84  11
  -1  -2  19   30.67   62.69  16
  -1  -2  19  128.22   82.58   8
   1  -2 -18   11.41   33.13  14
   1  -2 -18  -93.37   70.89  18
   1  -2 -18   60.12   53.12   4
   1  -2 -18  -83.36   67.00  20
   1  -2 -18  -38.16   52.15  21
  -1  -2  18   45.51   50.66  11
   1  -2 -18  -90.57   66.97  17
   1  -2 -18  -42.18   57.84  19
  -1  -2  18   -2.93   46.03  12
   1  -2 -18    9.44   42.40  12
   1  -2 -18   17.77   43.26   5
  -1  -2  18   31.09   56.68  16
  -1  -2  18   36.01   56.27   8
   1  -2 -17   18.31   44.51   5
   1  -2 -17    1.53   43.81  19
   1  -2 -17   -0.50   40.81  12
   1  -2 -17   49.70   62.37   4
   1  -2 -17   49.41   71.13  20
  -1  -2  17   89.21   70.61  16
   1  -2 -17   32.04   53.73  18
  -1  -2  17  109.19   83.55   8
   1  -2 -17   34.35   53.62  17
  -1  -2  17   -0.98   41.35  12
   1  -2 -17   71.74   53.36  14
   1  -2 -17  116.53   70.34  21
  -1  -2  17  -85.19   65.61  11
   1  -2 -16  -51.35   56.71  18
   1  -2 -16   15.05   46.90   4
   1  -2 -16   49.66   64.60   5
   1  -2 -16   98.79   61.14  12
   1  -2 -16  105.32   68.58  21
   1  -2 -16   13.19   44.28  19
  -1  -2  16  126.35   69.76  11
   1  -2 -16  134.46   80.71  20
  -1  -2  16   82.89   63.94  12
  -1  -2  16  162.20   85.25   8
   1  -2 -16   44.71   42.50  14
  -1  -2  16   96.54   72.14  16
   1  -2 -16  116.27   75.57  17
   1  -2 -15   22.85   51.43  18
   1  -2 -15   65.42   45.09  14
   1  -2 -15  103.31   64.27  17
  -1  -2  15   61.03   48.54  12
   1  -2 -15   47.78   46.45  21
  -1  -2  15   12.25   46.61  11
  -1  -2  15   20.70   62.66  16
  -1  -2  15   25.25   51.63   8
   1  -2 -15   36.97   45.73   4
   1  -2 -15   18.54   60.77  20
   1  -2 -15  -21.33   44.44  19
   1  -2 -15  -59.92   53.46   5
   1  -2 -14  270.25   80.31  14
   1  -2 -14  278.99   93.13  19
   1  -2 -14  222.23   75.97   4
   1  -2 -14  227.17   82.52  21
  -1  -2  14  360.27  100.06  16
   1  -2 -14  261.37   86.37  20
  -1  -2  14  248.59   86.61  11
  -1  -2  14  321.78   94.70  12
  -1  -2  14  283.41   96.98   8
   1  -2 -14  407.44  105.84  18
   1  -2 -14  232.68   84.50  17
   1  -2 -14  246.07   90.79   5
  -1  -2  13  -25.66   40.18  12
   1  -2 -13   16.53   32.15  14
  -1  -2  13   60.48   59.73  16
   1  -2 -13   38.70   45.36  18
   1  -2 -13   -2.22   47.95  20
   1  -2 -13   -2.21   36.64  19
   1  -2 -13   -4.34   38.89   4
  -1  -2  13  -26.70   39.93  11
   1  -2 -13    9.24   33.76  21
   1  -2 -13  -18.66   53.19  17
  -1  -2  13  -40.19   53.47   8
   1  -2 -13  -10.38   40.79   5
   1  -2 -12  333.72   94.95  20
   1  -2 -12  320.86   39.45   3
   1  -2 -12  328.98   79.57  14
  -1  -2  12  371.26   95.72  16
  -1  -2  12  323.16   90.14   8
  -1  -2  12  355.58   92.12  11
   1  -2 -12  351.44   95.37  19
   1  -2 -12  429.15  103.97  18
   1  -2 -12  315.71   83.30   4
   1  -2 -12  383.61   96.15  17
   1  -2 -12  345.30   96.51   5
   1  -2 -12  307.05   87.66  21
  -1  -2  12  298.89   80.64  12
   1  -2 -11 1023.45  125.85  14
   1  -2 -11 1062.88  130.72   4
  -1  -2  11 1135.41  144.73  12
  -1  -2  11 1108.56  146.59   8
   1  -2 -11 1041.86  144.57  17
   1  -2 -11 1006.58  139.22  21
   1  -2 -11 1073.08   69.50   3
  -1  -2  11 1014.02  138.14  16
  -1  -2  11 1106.19  149.51  11
   1  -2 -11 1147.03   75.98   3
   1  -2 -11 1075.11  150.23  20
   1  -2 -11 1051.69  145.24  18
   1  -2 -11 1001.02  141.60  19
  -1  -2  11  944.91   53.19   3
   1  -2 -11  918.89  133.84   7
   1  -2 -10  541.80   90.04  14
   1  -2 -10  619.73   98.08   4
  -1  -2  10  484.81   95.19  12
   1  -2 -10  730.48  116.80  20
   1  -2 -10  681.01  112.53  18
  -1  -2  10  696.79  117.81  11
  -1  -2  10  593.13  102.91   8
   1  -2 -10  617.24   56.65   3
   1  -2 -10  671.25  110.91  21
   1  -2 -10  549.20   98.38  19
   1  -2 -10  579.12   51.95   3
  -1  -2  10  597.15  105.70  16
   1  -2 -10  637.54  108.90  17
   1  -2 -10  517.95  101.03   7
  -1  -2  10  573.47   44.44   3
   1  -2  -9  652.39  106.07   7
   1  -2  -9  715.96  101.48   4
  -1  -2   9  664.14  100.20  12
   1  -2  -9  704.87  108.80  20
   1  -2  -9  663.78   50.33   1
  -1  -2   9  632.73  101.82  16
   1  -2  -9  707.15   57.05   3
   1  -2  -9  616.94   90.22  14
   1  -2  -9  579.11   59.38  15
   1  -2  -9  806.15  114.15  21
   1  -2  -9  714.35  108.02  17
   1  -2  -9  728.87  110.72  18
  -1  -2   9  635.74   47.84   3
   1  -2  -9  765.43  114.64  19
  -1  -2   9  735.58   58.88   2
  -1  -2   9  648.07  100.71   8
   1  -2  -8  755.41  102.67  18
   1  -2  -8  531.30   88.48  12
  -1  -2   8  582.01   88.49   8
   1  -2  -8  717.43   62.01  15
  -1  -2   8  717.31   59.61   2
   1  -2  -8  678.45   98.63  20
   1  -2  -8  725.41   57.39   3
   1  -2  -8  680.04   91.91   4
   1  -2  -8  619.72   95.14   7
   1  -2  -8  740.01  102.18  19
   1  -2  -8  522.82   86.84  21
   1  -2  -8  719.11   91.58  14
  -1  -2   8  676.10   48.05   3
   1  -2  -8  595.61   92.66  17
   1  -2  -8  650.74   50.35   1
  -1  -2   8  653.97   93.95  16
  -1  -2   8  641.22   89.77  12
  -1  -2   7  252.35   42.55  14
   1  -2  -7  260.16   34.20   3
   1  -2  -7  186.02   51.77   7
   1  -2  -7  200.62   33.03  15
  -1  -2   7  168.41   45.60  12
  -1  -2   7  245.69   37.55   2
   1  -2  -7  213.61   30.07   1
  -1  -2   7  245.81   55.21   8
  -1  -2   7  283.39   31.43   3
  -1  -2   7  213.38   51.80  21
  -1  -2   7  293.32   61.71  16
   1  -2  -7  204.76   48.96  14
  -1  -2   6 4814.48  160.98  14
  -1  -2   6 4669.82  199.89  12
   1  -2  -6 4653.96  138.41   1
  -1  -2   6 5048.33  164.00   2
  -1  -2   6 4673.20  207.59  16
   1  -2  -6 4975.67  145.75   3
   1  -2  -6 4676.21  148.50  15
  -1  -2   6 4575.79  209.05   8
  -1  -2   6 5222.53  133.21   3
  -1  -2   6 4323.27  196.70  21
   1  -2  -6 4721.29  219.56   7
  -1  -2   5 6562.52  212.74  13
  -1  -2   5 6654.91  169.00  14
  -1  -2   5 6534.59  209.35  19
   1  -2  -5 6872.37  168.15   3
  -1  -2   5 6921.92  194.53   2
  -1  -2   5 6291.52  221.96  16
   1  -2  -5 6326.08  169.99  15
  -1  -2   5 6863.08  153.69   3
  -1  -2   5 6150.71  220.40   8
   1  -2  -5 6443.57  238.35   7
  -1  -2   5 6396.68  208.95  18
  -1  -2   5 5836.38  203.88  21
  -1  -2   5 6042.16  203.66  12
  -1  -2   4  232.60   40.49  16
  -1  -2   4  285.75   40.19  12
  -1  -2   4  272.58   45.31   5
  -1  -2   4  250.69   41.31   8
  -1  -2   4  298.98   44.04  13
  -1  -2   4  280.26   31.82  14
  -1  -2   4  245.00   38.52  21
   1  -2  -4  259.91   35.04  15
  -1  -2   4  296.64   41.63   2
   1  -2  -4  294.83   35.15   3
  -1  -2   4  286.66   32.27   3
   1  -2  -4  255.50   46.10   7
   1  -2  -4  269.54   39.68  16
  -1  -2   4  287.70   39.10  18
  -1  -2   4  261.41   36.66  19
   1  -2  -3 5799.96  156.08   3
  -1  -2   3 5175.83  139.91  21
  -1  -2   3 5450.93  179.16  13
  -1  -2   3 5320.10  138.85  19
  -1  -2   3 5464.06  199.31   1
  -1  -2   3 5376.91  163.10   8
  -1  -2   3 5661.30  182.52   5
   1  -2  -3 5448.01  159.12  16
  -1  -2   3 5094.73  187.10  11
  -1  -2   3 5390.62  141.42  18
  -1  -2   3 5049.70  136.86  12
  -1  -2   3 5586.15  132.48  14
   1  -2  -3 5467.00  184.27   7
  -1  -2   3 5274.20  169.58  16
   1  -2  -3 5314.50  148.28  15
  -1  -2   3 5728.45  179.55   2
   1  -2  -2 1363.43   90.80  11
   1  -2  -2 1413.06   87.08   7
   1  -2  -2 1478.01   95.24  10
  -1  -2   2 1577.01   95.14  13
  -1  -2   2 1381.60   87.54  11
  -1  -2   2 1355.26   57.47  19
   1  -2  -2 1496.57   80.84   3
  -1  -2   2 1374.72   56.88  21
   1  -2  -2 1426.07   77.27  15
  -1  -2   2 1380.33   79.41  16
  -1  -2   2 1486.80   59.98  10
  -1  -2   2 1454.69   97.68   1
  -1  -2   2 1513.94   86.54   5
  -1  -2   2 1333.25   68.26   8
  -1  -2   2 1392.73   56.31  12
  -1  -2   121536.81  303.61  11
  -1  -2   121907.10  359.65   1
  -1  -2   121085.31  172.59  12
   1  -2  -122468.30  352.29  11
   1  -2  -122713.20  354.79  10
   1  -2  -121733.00  325.31   7
  -1  -2   123202.89  355.02  13
  -1  -2   123015.89  314.35   5
  -1  -2   121612.21  248.68   6
  -1  -2   122157.40  211.89   8
  -1  -2   012919.48  153.88  17
  -1  -2   013033.98  254.61   7
  -1  -2   014216.97  278.21  13
  -1  -2   012393.99  151.55  19
  -1  -2   013359.38  135.46  10
  -1  -2   012963.08  152.16  12
  -1  -2   013428.38  204.72   6
  -1  -2   012580.29  153.78  18
  -1  -2   012993.58  201.28  11
  -1  -2   013712.78  269.61   1
  -1  -2   014067.27  240.72   5
  -1  -2   013652.98  253.09  15
   1  -2   012981.78  249.57   7
   1  -2   013336.88  267.21  10
   1  -2   013740.78  273.44  11
  -1  -2   012671.69  151.88  21
  -1  -2  -121486.11  243.64  18
  -1  -2  -121855.00  241.55  12
  -1  -2  -121876.20  243.82  21
  -1  -2  -120924.71  318.53   7
  -1  -2  -121680.80  242.83  17
  -1  -2  -121798.60  294.73   6
  -1  -2  -122366.40  323.07   1
  -1  -2  -121228.91  218.61  11
  -1  -2  -122161.30  245.72  20
  -1  -2  -121475.61  243.57  19
   1  -2   120994.41  339.98  10
   1  -2   120802.11  322.70   7
  -1  -2  -123428.09  359.74  13
  -1  -2  -122244.60  294.13  15
  -1  -2  -122166.90  304.33   5
   1  -2   121388.11  348.42  11
  -1  -2  -121453.81  247.52  12
  -1  -2  -220452.32  355.39  14
  -1  -2  -220861.51  294.30  21
   1  -2   221324.31  385.16  19
  -1  -2  -220419.72  318.78   7
   1  -2   221208.61  353.71  11
  -1  -2  -221018.01  301.67  12
   1  -2   220427.82  344.21  10
  -1  -2  -222118.00  299.65  16
  -1  -2  -221448.71  263.74  15
   1  -2   220055.22  293.00  16
  -1  -2  -220738.81  295.42  19
  -1  -2  -221640.51  299.72   1
  -1  -2  -220731.91  228.73   8
  -1  -2  -222144.80  336.28   6
  -1  -2  -220162.52  186.79  11
  -1  -2  -220489.02  292.84  20
  -1  -2  -220498.22  293.97  18
  -1  -2  -220566.61  293.17  17
   1  -2   326408.36  443.09  19
   1  -2   326981.46  311.17   4
  -1  -2  -326155.86  257.61  15
  -1  -2  -326226.36  392.43  12
   1  -2   325260.57  400.60  10
  -1  -2  -325706.17  320.01   8
  -1  -2  -325484.17  381.32  19
  -1  -2  -325049.07  431.53  14
  -1  -2  -326890.46  391.03   2
  -1  -2  -325015.97  376.67  21
   1  -2   324925.08  355.25  16
   1  -2   325385.07  402.19  11
  -1  -2  -325158.77  377.15  17
  -1  -2  -327141.76  390.22   9
  -1  -2  -325778.87  306.55   1
  -1  -2  -327473.25  419.93   6
  -1  -2  -324956.88  377.62  18
  -1  -2  -326367.76  354.00  16
  -1  -2  -325731.87  377.81   7
  -1  -2  -326229.76  400.81  21
  -1  -2  -4 2835.56  136.14   7
  -1  -2  -4 2848.98  147.79  21
  -1  -2  -4 3079.93  132.00  16
  -1  -2  -4 3004.47  128.79   8
  -1  -2  -4 2801.75  144.95  12
  -1  -2  -4 2909.61  127.17   2
  -1  -2  -4 2643.97   71.10  15
  -1  -2  -4 2797.29  142.47  17
  -1  -2  -4 2789.05  142.99  18
  -1  -2  -4 2794.32  142.81  21
  -1  -2  -4 2861.37  157.75  14
   1  -2   4 3006.64  104.27   4
   1  -2   4 2778.22  146.46   8
   1  -2   4 2878.86  142.77  11
  -1  -2  -4 2899.28   94.17   1
   1  -2   4 2713.06  141.18  10
  -1  -2  -4 3074.06  134.04   9
   1  -2   4 2793.68  132.01  16
  -1  -2  -4 2803.89  143.16  19
   1  -2   5 5234.03  207.52  10
  -1  -2  -5 5202.33  199.85   7
  -1  -2  -5 5152.20  215.80  21
  -1  -2  -5 5232.54  215.78  17
   1  -2   5 5490.59  207.75  11
  -1  -2  -5 5016.26  211.88  18
  -1  -2  -5 5449.75  185.91   9
   1  -2   5 5175.02  212.28   8
  -1  -2  -5 5294.03  230.69  14
   1  -2   5 5418.33  200.99  16
   1  -2   5 5212.87  143.33   4
  -1  -2  -5 5197.98  215.38  19
  -1  -2  -5 5582.72  176.08   2
  -1  -2  -5 5369.50  194.03   8
  -1  -2  -6 8230.62  306.10  14
   1  -2   6 8224.71  277.40  10
  -1  -2  -6 8001.32  292.64  19
   1  -2   6 8267.78  272.53  16
  -1  -2  -6 8131.90  271.74   7
  -1  -2  -6 8561.25  214.57   2
  -1  -2  -6 7929.97  288.33  21
   1  -2   6 8337.41  194.17   4
  -1  -2  -6 7881.88  289.43  18
  -1  -2  -6 7843.19  258.09   3
   1  -2   6 8267.29  269.35  11
   1  -2   6 8318.88  288.16   8
  -1  -2  -6 8014.89  290.55  17
  -1  -2  -7 4577.08  155.16   2
  -1  -2  -7 4278.36  231.40  18
   1  -2   7 4405.75  210.80  11
   1  -2   7 4569.36  218.06  16
  -1  -2  -7 4233.03  230.93  19
  -1  -2  -7 4449.82  240.65  14
  -1  -2  -7 4471.13  201.65   3
   1  -2   7 4454.14  153.06   4
  -1  -2  -7 4299.74  230.73  17
  -1  -2  -7 4256.32  214.37   7
   1  -2   7 4690.17  233.78   8
  -1  -2  -7 4406.04  231.47  21
   1  -2   7 4535.11  222.63  10
  -1  -2  -8   57.44   40.74  18
  -1  -2  -8   38.93   29.07   3
   1  -2   8   40.01   18.47   4
  -1  -2  -8   21.97   35.14  21
  -1  -2  -8    0.11   30.12  14
   1  -2   8    6.42   27.94  21
  -1  -2  -8   74.53   40.08  19
   1  -2   8   37.32   32.82  16
  -1  -2  -8    2.75   32.89   7
   1  -2   8   43.34   30.90  11
  -1  -2  -8   41.03   15.63   2
  -1  -2  -8   49.83   38.57  17
   1  -2   8   75.79   46.30  12
   1  -2   8   59.20   38.80   8
   1  -2   8   19.23   29.51  10
  -1  -2  -9  646.38   98.72   7
  -1  -2  -9  720.58   58.76   2
   1  -2   9  499.77   98.25  21
   1  -2   9  629.79   67.53   4
  -1  -2  -9  564.16   77.79   3
   1  -2   9  621.95   97.25  16
  -1  -2  -9  624.82  101.26  21
  -1  -2  -9  694.48  107.29  19
  -1  -2  -9  718.84  108.35  14
   1  -2   9  600.86  101.20   8
   1  -2   9  567.30   99.01  12
  -1  -2  -9  642.80  103.62  17
   1  -2   9  632.12   98.40  10
  -1  -2  -9  519.26   92.89  18
   1  -2   9  603.00   90.36  11
  -1  -2 -10  250.62   70.68   5
   1  -2  10  330.55   80.68  16
  -1  -2 -10  222.05   68.07  19
  -1  -2 -10  325.96   79.53  18
  -1  -2 -10  339.71   81.46  14
   1  -2  10  198.32   68.25  12
  -1  -2 -10  345.90   82.07  21
  -1  -2 -10  263.11   73.70  17
  -1  -2 -10  189.40   61.88   7
   1  -2  10  210.05   59.82  11
  -1  -2 -10  289.37   59.68   3
   1  -2  10  250.08   74.22  21
   1  -2  10  339.51   84.70   8
  -1  -2 -11  386.31   90.43   7
  -1  -2 -11  520.61  107.27  19
  -1  -2 -11  439.87   95.63  14
   1  -2  11  446.66  101.66  21
  -1  -2 -11  465.89   74.16   3
   1  -2  11  441.71  100.30  12
   1  -2  11  337.49   88.41   8
  -1  -2 -11  493.95  101.46  17
  -1  -2 -11  376.58   89.98  18
  -1  -2 -11  484.93  104.74  21
   1  -2  11  369.03   88.15  16
  -1  -2 -11  356.68   69.23   4
   1  -2  11  386.23   80.55  11
  -1  -2 -11  457.76   96.32   5
  -1  -2 -12  105.04   59.73   5
  -1  -2 -12   38.30   37.78  14
   1  -2  12   81.98   59.67  12
   1  -2  12   86.54   50.44  11
  -1  -2 -12  134.10   45.34   3
   1  -2  12  116.59   63.59  21
  -1  -2 -12  114.34   59.48  18
   1  -2  12  128.88   63.90  16
  -1  -2 -12   92.95   44.45   4
  -1  -2 -12   82.17   49.48  21
  -1  -2 -12  150.22   65.87  17
   1  -2  12   90.66   68.18   8
  -1  -2 -12   64.43   52.66  19
  -1  -2 -13  -18.44   48.06  17
   1  -2  13   58.11   56.44  16
  -1  -2 -13   -5.01   35.64  19
   1  -2  13   30.38   32.93  11
  -1  -2 -13   67.58   50.82  21
  -1  -2 -13  -20.39   56.13  18
  -1  -2 -13   31.74   44.96   5
   1  -2  13   -3.92   41.72  12
  -1  -2 -13   67.07   51.66  14
  -1  -2 -13   21.05   28.95   4
  -1  -2 -13   54.39   30.20   3
   1  -2  13   -1.63   47.88   8
   1  -2  13    4.86   49.80  21
  -1  -2 -14   -7.46   48.66  14
   1  -2  14  -42.55   48.06  21
  -1  -2 -14    3.47   19.40   3
   1  -2  14  -89.05   50.57  11
  -1  -2 -14  -13.79   41.24   5
   1  -2  14   20.89   47.97  10
  -1  -2 -14   41.91   36.50   4
  -1  -2 -14   20.50   39.20  17
  -1  -2 -14  -35.38   46.99  19
   1  -2  14  -43.70   58.67   8
   1  -2  14   60.23   51.28  16
  -1  -2 -14   23.74   47.24  21
  -1  -2 -14  -15.55   43.36  18
   1  -2  14    3.01   46.04  12
  -1  -2 -15   32.53   56.51  17
  -1  -2 -15   48.54   51.27  19
   1  -2  15    4.28   43.41   8
  -1  -2 -15  103.47   49.96   4
   1  -2  15   40.07   51.62  10
  -1  -2 -15   53.77   54.89  21
  -1  -2 -15   55.29   52.50  18
  -1  -2 -15   27.95   23.41   3
   1  -2  15   -2.01   46.74  16
  -1  -2 -15   45.49   52.08  14
   1  -2  15   26.50   37.41  11
   1  -2  15  -43.57   59.60  12
  -1  -2 -15   83.24   63.51   5
   1  -2  16   62.36   60.23  16
   1  -2  16  119.46   74.36   8
   1  -2  16   27.15   58.78  10
  -1  -2 -16   75.91   61.42  19
  -1  -2 -16   71.11   60.28  21
  -1  -2 -16   30.62   41.67  14
  -1  -2 -16    1.08   27.21   4
  -1  -2 -16  -18.06   45.74  18
   1  -2  16  -76.37   55.42  11
  -1  -2 -16   38.77   58.92  17
   1  -2  16  100.82   72.08  12
  -1  -2 -16   17.74   48.33   5
   1  -2  17  -43.29   57.63  16
  -1  -2 -17  -88.11   62.69  21
  -1  -2 -17   39.05   54.36  17
  -1  -2 -17   36.99   45.25  19
   1  -2  17  -18.61   42.57  11
  -1  -2 -17   53.78   54.84  14
   1  -2  17   16.47   51.21  10
  -1  -2 -17    5.16   34.58  20
   1  -2  17 -138.14   84.54  12
  -1  -2 -17   25.09   41.11   5
   1  -2  17  -30.07   54.94   8
  -1  -2 -17  -40.86   41.10   4
  -1  -2 -17   34.44   43.72  18
  -1  -2 -18   78.20   64.93  21
  -1  -2 -18    6.64   41.39  18
  -1  -2 -18   21.57   47.28  19
   1  -2  18  -11.30   53.87  12
   1  -2  18  108.22   64.86  11
   1  -2  18  118.55   79.17  10
  -1  -2 -18   37.36   67.13  17
   1  -2  18    4.90   50.76  16
  -1  -2 -18   75.20   78.15  20
  -1  -2 -18  -32.62   49.15   5
   1  -2  18  -26.26   50.79   8
  -1  -2 -18   98.25   64.46  14
  -1  -2 -19   13.27   54.19  17
  -1  -2 -19  125.29   68.14  14
  -1  -2 -19  -76.07   70.60   5
   1  -2  19  -34.25   66.12  10
  -1  -2 -19   37.78   68.49  20
  -1  -2 -19  141.52   82.50  19
   1  -2  19  190.52   81.02  11
  -1  -2 -19   47.90   59.89  21
   1  -2  19 -147.50   89.47  12
   1  -2  19  108.31   78.91  16
  -1  -2 -19  -52.83   58.89  18
   1  -2  19  101.29   79.10   8
  -1  -2 -20   65.40   58.51  14
   1  -2  20 -102.29   77.73   8
  -1  -2 -20  -24.17   54.15  20
  -1  -2 -20  -30.46   55.29  18
   1  -2  20   77.13   68.07  16
   1  -2  20   18.71   34.73  11
   1  -2  20   27.27   58.65  10
   1  -2  20  114.69   82.08  12
  -1  -2 -20   -0.95   68.50  17
  -1  -2 -20   79.29   70.35  19
  -1  -2 -20 -210.24   99.53   5
  -1  -2 -20  -62.98   67.26  21
  -1  -2 -21    0.33   52.47   5
   1  -2  21 -200.09  104.46  10
   1  -2  21   -1.83   59.73  12
  -1  -2 -21  -44.15   59.28  14
  -1  -1  22   77.02   60.14  11
  -1  -1  21   32.82   62.01  12
   1  -1 -21  -99.31   82.03   5
   1  -1 -21  -20.84   60.70  20
   1  -1 -21   10.74   56.30  19
   1  -1 -21 -119.45   75.67  12
  -1  -1  21 -144.85   85.88   8
   1  -1 -21   30.98   64.66  21
  -1  -1  21   89.22   74.81  11
   1  -1 -21   -7.48   56.45  18
   1  -1 -21  -40.39   53.56  17
  -1  -1  21   34.34   53.11  16
  -1  -1  20  149.44   74.94  11
  -1  -1  20  100.30   78.67  12
   1  -1 -20   43.24   62.01  12
  -1  -1  20 -104.37   77.71  16
   1  -1 -20  -19.23   55.90  20
   1  -1 -20   15.90   56.13  21
   1  -1 -20   55.29   58.90   5
   1  -1 -20  124.22   68.59   4
  -1  -1  20   35.82   65.13   8
   1  -1 -20  -47.58   62.96  19
   1  -1 -20   26.65   49.04  17
   1  -1 -20   -3.66   51.92  18
   1  -1 -19  -75.06   57.01   4
   1  -1 -19  -17.98   38.08  21
  -1  -1  19   66.64   65.68   8
   1  -1 -19  -17.25   40.87  17
  -1  -1  19 -117.66   75.38  12
  -1  -1  19  -68.11   72.66  16
   1  -1 -19   93.57   67.61  20
   1  -1 -19  -18.79   46.47  18
   1  -1 -19  -20.12   50.66   5
   1  -1 -19   -6.83   37.28  19
  -1  -1  19 -107.62   64.53  11
   1  -1 -18  -88.43   68.46  19
   1  -1 -18  -42.04   57.51  17
   1  -1 -18   48.83   46.10   4
   1  -1 -18   39.18   52.92  18
   1  -1 -18  105.59   69.82  20
  -1  -1  18  110.47   73.13   8
  -1  -1  18    7.04   52.32  12
  -1  -1  18  108.48   66.84  11
  -1  -1  18   30.80   54.87  16
   1  -1 -18  128.76   74.20   5
   1  -1 -18    0.93   30.78  14
   1  -1 -18   54.40   57.05  21
   1  -1 -17   66.44   57.97  18
   1  -1 -17   27.78   73.59   5
   1  -1 -17  165.60   92.20  17
   1  -1 -17   91.04   66.52  19
  -1  -1  17  174.23   87.55  11
  -1  -1  17  152.55   79.02   8
  -1  -1  17  140.40   80.79  16
  -1  -1  17   37.04   54.49  12
   1  -1 -17  121.28   63.82   4
   1  -1 -17  146.58   75.76  21
   1  -1 -17  178.51   94.02  20
   1  -1 -17  122.76   59.83  14
   1  -1 -16   -0.68   46.01  21
   1  -1 -16   62.68   54.50   4
   1  -1 -16   55.66   54.84  20
  -1  -1  16  -11.98   51.18  12
  -1  -1  16    6.89   43.14  11
   1  -1 -16   42.13   59.09  18
   1  -1 -16   14.06   42.98  19
  -1  -1  16   10.35   57.46  16
   1  -1 -16   27.52   63.62   5
  -1  -1  16   30.70   68.44   8
   1  -1 -16   25.27   33.03  14
   1  -1 -16   50.18   52.57  17
   1  -1 -15  236.34   69.21  14
  -1  -1  15  150.39   73.02  11
   1  -1 -15   66.88   48.15   4
   1  -1 -15  250.75   92.42  21
   1  -1 -15  211.94   85.00  19
  -1  -1  15  245.16   87.67   8
   1  -1 -15  308.28  102.50  20
  -1  -1  15   92.35   62.73  12
   1  -1 -15  235.57   88.78  18
   1  -1 -15  230.25   86.99  17
  -1  -1  15  306.29   99.46  16
   1  -1 -15  205.77   85.36   5
   1  -1 -14  408.98  106.17  20
   1  -1 -14  420.62   90.86  14
  -1  -1  14  532.37  116.37  11
   1  -1 -14  481.45  113.48  21
   1  -1 -14  393.74  103.46  17
   1  -1 -14  427.34  105.07  19
   1  -1 -14  494.15  100.22   4
   1  -1 -14  360.77   97.19  18
  -1  -1  14  341.14  102.30  16
  -1  -1  14  404.46  109.28  12
  -1  -1  14  395.74  112.97   8
   1  -1 -14  538.84  120.78   5
   1  -1 -13  551.41   99.95  14
   1  -1 -13  502.73  110.15  20
  -1  -1  13  382.90  100.46  16
   1  -1 -13  493.04   97.45   4
  -1  -1  13  491.34  108.56  12
   1  -1 -13  556.41  115.38  19
   1  -1 -13  635.25  120.09  18
   1  -1 -13  479.58  111.64   5
  -1  -1  13  517.48  114.47   8
   1  -1 -13  533.46  112.77  21
   1  -1 -13  559.39  113.17  17
   1  -1 -12   13.44   29.29  14
   1  -1 -12    8.31   36.89  19
   1  -1 -12   51.85   42.28  20
  -1  -1  12   65.52   54.74  16
   1  -1 -12   27.10   39.11   5
   1  -1 -12   31.11   42.61  21
   1  -1 -12   33.98   40.32  17
   1  -1 -12   16.79   40.21  18
   1  -1 -12   -3.83   37.44   4
   1  -1 -12   13.64    5.26   3
  -1  -1  12   30.38   41.56  12
  -1  -1  12    8.43   42.71   8
   1  -1 -11   -6.07   25.66  14
   1  -1 -11  -12.53   47.87  20
   1  -1 -11  -14.26   38.89  21
   1  -1 -11    1.18   35.10   5
   1  -1 -11  -24.93   35.19  17
   1  -1 -11   24.08   35.00  19
   1  -1 -11    7.13    5.15   3
   1  -1 -11   27.28   35.08  18
  -1  -1  11   20.59   31.98  12
  -1  -1  11  -90.60   53.41   8
   1  -1 -11   -6.12    5.40   3
  -1  -1  11   15.45   35.15  16
   1  -1 -11   -8.76   39.32   4
   1  -1 -10 1643.43  142.25  14
   1  -1 -10 1619.34  164.70  18
   1  -1 -10 1590.51  164.42  20
   1  -1 -10 1484.90  145.19   4
  -1  -1  10 1484.75  157.94   8
   1  -1 -10 1629.85  164.04  17
   1  -1 -10 1535.07  162.45   5
   1  -1 -10 1347.18   55.57   3
  -1  -1  10 1431.24  151.95  12
  -1  -1  10 1690.02  164.61  16
   1  -1 -10 1495.48  158.44  19
   1  -1 -10 1675.83  169.18  21
   1  -1 -10 1220.15   53.91   3
   1  -1  -9  660.24  100.18  21
  -1  -1   9  812.56  111.33   8
  -1  -1   9  634.53   40.61   2
   1  -1  -9  700.12  105.79   5
   1  -1  -9  777.47   93.89  14
   1  -1  -9  743.20   98.61   4
   1  -1  -9  681.78   41.81   3
  -1  -1   9  725.58  106.29  12
   1  -1  -9  694.38   40.59   3
   1  -1  -9  687.49  104.07  18
   1  -1  -9  779.72  112.40  20
   1  -1  -9  738.53  110.58  19
   1  -1  -9  877.11  116.21  17
  -1  -1   9  785.92  109.28  16
   1  -1  -8  354.62   72.22   7
   1  -1  -8  454.14   34.26   3
   1  -1  -8  432.45   54.46  15
  -1  -1   8  461.19   38.99   2
  -1  -1   8  396.96   74.33  12
   1  -1  -8  429.48   79.08  20
  -1  -1   8  378.31   73.90   8
   1  -1  -8  429.62   79.16  21
   1  -1  -8  452.37   78.50  19
   1  -1  -8  429.65   31.88   3
  -1  -1   8  421.43   75.22  16
   1  -1  -8  392.19   63.54  14
   1  -1  -8  435.94   77.37  18
   1  -1  -8  415.51   76.48  17
   1  -1  -8  455.33   47.43   1
  -1  -1   8  432.84   60.58  14
   1  -1  -8  465.50   75.86   4
  -1  -1   710246.21  262.92  14
  -1  -1   7 9491.44  326.20   8
   1  -1  -7 9982.64  287.83  14
  -1  -1   7 9607.07  186.88   2
   1  -1  -7 9574.91  144.96   3
   1  -1  -7 9756.37  210.79   1
  -1  -1   710141.81  326.30  16
   1  -1  -7 9421.38  234.41  15
  -1  -1   7 9817.90  321.13  12
   1  -1  -7 9451.40  307.98   4
   1  -1  -710085.91  333.51   7
   1  -1  -7 9397.90  153.12   3
  -1  -1   6 6561.84  239.87  12
   1  -1  -6 6586.42  251.38   7
  -1  -1   6 6632.64  162.13   2
   1  -1  -6 6689.74  245.01   4
   1  -1  -6 6620.19  216.51  14
  -1  -1   6 6718.11  190.47  14
  -1  -1   6 6712.37  223.17   1
   1  -1  -6 6839.42  120.19   3
  -1  -1   6 6652.83  242.79  16
  -1  -1   6 6595.04  252.12   8
   1  -1  -6 6614.30  168.18   1
   1  -1  -6 6335.59  183.46  15
   1  -1  -5 6824.38  229.44   4
  -1  -1   5 6551.83  215.80  12
  -1  -1   5 6884.24  225.45  17
   1  -1  -5 6957.37  120.15   3
  -1  -1   5 6898.98  225.55  18
   1  -1  -5 7324.34  227.25   6
  -1  -1   5 6892.21  168.25  14
   1  -1  -5 6724.11  167.35   1
   1  -1  -5 6876.25  233.70   7
  -1  -1   5 7194.73  220.53   1
  -1  -1   5 6998.36  225.44  19
  -1  -1   5 7044.20  170.81   2
  -1  -1   5 6825.79  226.67  16
   1  -1  -5 6904.16  181.66  15
   1  -1  -5 6679.72  199.96  14
  -1  -1   5 6802.88  232.48   8
  -1  -1   4 6621.51  207.19   5
  -1  -1   4 6340.41  132.81  14
  -1  -1   4 6203.72  197.87  16
  -1  -1   4 6263.26  185.44  12
   1  -1  -4 6518.83  213.77  12
  -1  -1   4 6659.14  167.47   2
  -1  -1   4 5953.29   97.84   3
   1  -1  -4 6545.30  117.53   3
   1  -1  -4 6352.86  167.07  15
  -1  -1   4 6472.46  191.51  18
  -1  -1   4 6431.83  190.61  17
  -1  -1   4 6598.64  192.68  19
  -1  -1   4 6308.62  198.30   1
  -1  -1   4 6192.58  200.57   8
   1  -1  -4 6787.50  199.28   6
   1  -1  -4 6314.75  202.58   7
   1  -1  -4 6367.83  158.18   1
   1  -1  -4 6223.82  205.73   4
  -1  -1   3 5203.06  172.06   1
  -1  -1   3 5191.47  151.16   9
   1  -1  -3 4964.06  158.65   7
   1  -1  -3 5102.08  136.35   1
  -1  -1   3 5118.20  143.45  19
  -1  -1   3 4802.32  154.76   8
  -1  -1   3 4772.42  135.97  12
  -1  -1   3 4908.46  160.46  16
   1  -1  -3 5191.65  158.34   6
   1  -1  -3 5271.20  108.97   3
  -1  -1   3 5417.90  151.37   2
   1  -1  -3 5011.04  141.71  15
  -1  -1   3 5011.64  142.28  17
  -1  -1   3 5466.80  164.26   5
  -1  -1   3 5150.28  144.74  18
  -1  -1   3 4900.80   87.93  14
  -1  -1   2 1751.57   90.32  13
   1  -1  -2 1715.44   93.48  10
   1  -1  -2 1755.76   66.72   3
  -1  -1   2 1660.68   60.68  12
  -1  -1   2 1847.03   97.01   1
  -1  -1   2 1710.53   64.20  17
  -1  -1   2 1743.99   77.61   5
   1  -1  -2 1711.63   79.12  15
   1  -1  -2 1664.63   79.54   7
  -1  -1   2 1751.48   64.97  18
  -1  -1   2 1640.68   84.57  16
  -1  -1   2 1760.35   75.04  10
  -1  -1   2 1702.01   78.13   8
  -1  -1   2 1718.30   64.14  19
  -1  -1   121311.11  308.70   1
  -1  -1   120748.21  235.37  10
  -1  -1   120612.81  212.02   5
  -1  -1   121098.61  301.92  13
   1  -1  -120655.21  289.05  11
   1  -1  -121194.61  308.33  10
   1  -1  -119862.72  264.05  15
   1  -1  -120259.72  236.15   7
  -1  -1   120189.52  227.56   8
  -1  -1   050502.95  281.02   5
  -1  -1   049198.46  354.75  14
   1  -1   049584.85  338.95   7
   1  -1   049827.25  424.19  11
  -1  -1   050678.54  356.36  10
  -1  -1   051375.04  463.11  13
  -1  -1   050397.65  448.60   1
   1  -1   048376.76  460.60  10
  -1  -1   048593.86  348.13   7
  -1  -1  -161593.15  467.42   1
  -1  -1  -157903.28  366.33  19
  -1  -1  -158315.58  371.97   7
  -1  -1  -161538.05  412.03  10
  -1  -1  -158466.07  369.04  18
  -1  -1  -159343.77  476.24  14
   1  -1   158585.27  513.46  10
  -1  -1  -159007.67  368.95  17
  -1  -1  -162011.14  507.06  13
   1  -1   161179.05  533.94  19
  -1  -1  -159660.36  369.67   8
   1  -1   161178.45  471.88  11
  -1  -1  -158351.67  358.65  12
  -1  -1  -159446.26  364.27  21
   1  -1   295670.94  625.83  16
  -1  -1  -295370.44  700.61  14
  -1  -1  -295968.14  531.35   7
  -1  -1  -294597.05  533.90   4
  -1  -1  -298190.92  605.29  12
   1  -1   295033.24  681.80  10
  -1  -1  -296198.83  686.40   3
  -1  -1  -296806.43  549.59   1
   1  -1   298825.51  714.81  19
  -1  -1  -293782.96  607.73  17
  -1  -1  -293844.06  607.89  19
  -1  -1  -293727.56  608.07  18
   1  -1   299999.00  620.72  11
  -1  -1  -297361.22  618.91  21
  -1  -1  -295464.04  499.56  15
  -1  -1  -298856.21  547.77   8
   1  -1   334838.79  466.87  18
  -1  -1  -332506.91  364.98   7
  -1  -1  -332050.01  421.18  18
  -1  -1  -334564.49  381.97   8
   1  -1   333163.60  431.41  10
   1  -1   333637.00  383.37  11
   1  -1   335031.48  423.13   5
  -1  -1  -334902.59  436.34  21
  -1  -1  -332860.10  424.60  17
   1  -1   333728.60  408.07  16
  -1  -1  -332482.91  424.59   3
  -1  -1  -333666.90  426.82  12
  -1  -1  -332751.81  459.20  14
  -1  -1  -334689.59  378.94   2
   1  -1   332832.20  432.38   8
   1  -1   335008.28  460.22  19
  -1  -1  -331838.61  420.24  19
   1  -1   4 8160.74  123.67   4
   1  -1   4 8344.43  207.57  11
   1  -1   4 8419.93  236.26  10
  -1  -1  -4 8543.83  188.61   2
  -1  -1  -4 8729.29  246.06  12
   1  -1   4 8740.61  217.41   3
  -1  -1  -4 8631.43  249.24  21
   1  -1   4 8463.04  128.16  13
   1  -1   4 8874.62  238.73   5
  -1  -1  -4 8423.32  255.94  14
  -1  -1  -4 8446.92  227.93   3
   1  -1   4 8253.39  226.03  16
   1  -1   4 8355.62  236.80   8
  -1  -1  -4 8439.79  213.91   7
   1  -1   4 8945.23  254.32  19
  -1  -1  -4 8671.98  221.67   8
   1  -1   4 9059.61  258.16  18
   1  -1   5 4700.29  191.57  10
  -1  -1  -5 4723.18  179.85   7
  -1  -1  -5 5061.42  190.20   8
   1  -1   5 5013.54  114.85   4
   1  -1   5 4751.79  170.86  11
  -1  -1  -5 4689.67  178.27   3
   1  -1   5 5107.46  178.48   3
   1  -1   5 4748.26  187.80  16
  -1  -1  -5 5002.87  142.80   2
   1  -1   5 4884.89  196.53   8
  -1  -1  -5 4881.20  210.28  14
  -1  -1  -6 1539.87  127.10  14
  -1  -1  -6 1353.52  108.14   7
   1  -1   6 1565.89   75.30   4
   1  -1   6 1469.91  114.18  16
  -1  -1  -6 1439.91  115.47   5
  -1  -1  -6 1493.80   75.90   2
   1  -1   6 1536.51  105.74  11
   1  -1   6 1562.52  121.04   8
  -1  -1  -6 1511.61  105.25   3
  -1  -1  -7  425.70   68.48   7
  -1  -1  -7  518.38   64.39   3
   1  -1   7  514.50   76.36  16
  -1  -1  -7  549.50   44.70   2
  -1  -1  -7  570.74   84.57  14
  -1  -1  -7  495.41   77.11   5
   1  -1   7  548.60   78.96   8
   1  -1   7  530.35   69.01  11
   1  -1   8  270.46   55.40  11
   1  -1   8  301.02   65.99  16
  -1  -1  -8  285.57   64.09  14
  -1  -1  -8  296.93   51.53   3
   1  -1   8  278.62   65.67   8
  -1  -1  -8  290.40   48.20   4
  -1  -1  -8  310.45   32.01   2
  -1  -1  -8  196.13   51.22   7
  -1  -1  -8  282.71   63.89   5
  -1  -1  -9 1153.60   97.78   4
   1  -1   9 1361.95  123.64  11
  -1  -1  -9 1309.22  142.75  18
   1  -1   9 1145.56  137.54  12
   1  -1   9 1297.44  137.75   8
  -1  -1  -9 1257.16  139.08  17
  -1  -1  -9 1354.69  144.77  21
  -1  -1  -9 1224.14  132.26   5
  -1  -1  -9 1335.04  109.70   3
   1  -1   9 1369.17  138.44  16
  -1  -1  -9 1263.64  139.28  14
  -1  -1  -9 1235.65   57.93   2
   1  -1   9 1139.50  137.92  21
  -1  -1  -9 1315.55  144.83  19
  -1  -1 -10  286.05   76.54  17
   1  -1  10  229.05   58.90  11
  -1  -1 -10  236.28   51.07   4
   1  -1  10  242.17   73.69  12
   1  -1  10  275.75   76.32  21
  -1  -1 -10  329.38   81.51  18
  -1  -1 -10  323.04   81.63  19
  -1  -1 -10  273.95   71.13  14
  -1  -1 -10  364.43   80.09  21
   1  -1  10  322.61   78.40  16
  -1  -1 -10  308.19   55.63   3
   1  -1  10  360.15   80.87   8
  -1  -1 -10  326.84   77.78   5
   1  -1  11  633.01  101.19  11
  -1  -1 -11  648.74   82.38   3
   1  -1  11  634.52  109.66  16
   1  -1  11  649.47  122.39  21
  -1  -1 -11  643.26  112.04   5
   1  -1  11  682.65  123.40  12
  -1  -1 -11  747.96  122.69  18
  -1  -1 -11  688.52  118.25  19
   1  -1  11  719.84  121.34   8
  -1  -1 -11  631.02   83.74   4
  -1  -1 -11  603.07  112.15  17
  -1  -1 -11  695.84  118.05  21
  -1  -1 -11  650.55  114.00  14
  -1  -1 -12 1514.97  179.18  21
  -1  -1 -12 1230.72  120.37   4
   1  -1  12 1304.13  171.56  12
  -1  -1 -12 1324.01  172.33  19
  -1  -1 -12 1307.18  170.08  18
  -1  -1 -12 1350.71  119.65   3
  -1  -1 -12 1469.53  179.51  17
   1  -1  12 1508.69  175.20  16
  -1  -1 -12 1401.47  167.96   5
   1  -1  12 1447.29  184.81  21
   1  -1  12 1458.88  174.10   8
  -1  -1 -12 1508.18  171.77  14
   1  -1  12 1389.59  149.66  11
  -1  -1 -13  636.99   91.60   4
  -1  -1 -13  765.60  130.91  14
   1  -1  13  770.79  119.20  11
  -1  -1 -13  770.99  134.91  18
   1  -1  13  775.34  135.40  16
   1  -1  13  882.64  144.81   8
  -1  -1 -13  617.10   81.75   3
  -1  -1 -13  648.59  124.58  17
  -1  -1 -13  754.09  135.55  19
  -1  -1 -13  782.71  135.27   5
  -1  -1 -13  760.94  138.91  21
   1  -1  13  721.18  135.60  12
  -1  -1 -14   -2.78   34.51  18
  -1  -1 -14    5.46   32.84  14
  -1  -1 -14  -26.67   45.22  17
   1  -1  14  -49.32   55.45  12
   1  -1  14   13.82   32.18  11
  -1  -1 -14   49.64   32.94   4
  -1  -1 -14  -32.47   43.42  19
  -1  -1 -14   13.77   36.38  21
  -1  -1 -14   -4.33   36.31   5
   1  -1  14  -15.90   48.52   8
   1  -1  14  -34.81   56.10  16
  -1  -1 -14   33.58   24.70   3
  -1  -1 -15  -23.89   38.80  14
   1  -1  15    4.37   42.57  12
  -1  -1 -15   10.65   27.33   4
   1  -1  15   34.56   48.92   8
  -1  -1 -15   55.49   27.83   3
   1  -1  15   37.01   41.49  11
  -1  -1 -15   12.80   37.33  21
  -1  -1 -15   42.30   61.77  18
  -1  -1 -15   43.38   50.60  17
  -1  -1 -15   -7.80   44.16   5
  -1  -1 -15   56.22   50.59  19
   1  -1  15    2.76   43.58  16
  -1  -1 -16   14.76   49.90  19
  -1  -1 -16  -37.22   33.78   4
  -1  -1 -16   10.81   43.92  21
  -1  -1 -16   37.30   39.04  14
  -1  -1 -16  -71.47   62.40   5
   1  -1  16   98.84   66.38   8
  -1  -1 -16  -89.36   64.05  17
  -1  -1 -16   -4.68   45.72  18
   1  -1  16   -1.94   43.37  16
   1  -1  16  -15.03   52.23  12
   1  -1  16   84.90   51.14  11
  -1  -1 -17   39.93   46.84  14
   1  -1  17  -37.47   54.08   8
  -1  -1 -17  103.63   65.95  21
  -1  -1 -17   37.96   47.79  19
   1  -1  17  -36.42   60.27  12
   1  -1  17  -50.65   45.75  11
  -1  -1 -17   92.04   62.06  18
  -1  -1 -17  -77.99   60.10  17
   1  -1  17   20.39   51.60  16
  -1  -1 -17  -39.08   53.94   5
   1  -1  18  -73.60   57.34  11
  -1  -1 -18   54.87   56.60  14
   1  -1  18 -104.89   77.49  12
   1  -1  18   33.08   58.59  10
  -1  -1 -18  -27.80   53.62  19
  -1  -1 -18   -2.45   45.90  18
  -1  -1 -18   38.21   51.82  17
   1  -1  18   82.14   68.70  16
  -1  -1 -18  -47.31   58.49  21
  -1  -1 -18   41.42   50.11   5
   1  -1  18  223.39   92.14   8
   1  -1  19   98.75   75.74  16
  -1  -1 -19  -86.18   66.23  14
   1  -1  19    8.87   55.37  12
   1  -1  19 -115.02   63.07  11
   1  -1  19   39.75   41.01   9
  -1  -1 -19   -1.75   46.41  17
   1  -1  19   29.76   78.69  10
  -1  -1 -19   61.78   61.30  19
  -1  -1 -19  -10.52   43.06  18
   1  -1  19  156.36   86.51   8
  -1  -1 -19  121.55   76.14  21
  -1  -1 -19   69.67   68.44   5
  -1  -1 -20  -17.23   45.84  18
   1  -1  20   14.61   48.22  16
  -1  -1 -20   -0.30   61.45   5
   1  -1  20  -83.90   70.74   8
   1  -1  20  -30.98   60.77  12
   1  -1  20   77.37   74.31  10
  -1  -1 -20  147.18   78.66  17
  -1  -1 -20  -37.08   58.32  20
  -1  -1 -20   38.94   58.95  21
  -1  -1 -20  -69.09   61.79  14
  -1  -1 -20   96.78   70.73  19
  -1  -1 -21   47.80   46.68  14
   1  -1  21    8.64   52.75  16
  -1  -1 -21  132.24   86.37  20
  -1  -1 -21   64.73   68.54  19
  -1  -1 -21  134.83   71.16  21
   1  -1  21  294.37  123.56   8
  -1  -1 -21  -69.76   70.14  18
  -1  -1 -21  -57.02   61.08  17
   1  -1  21   95.90   87.84  10
   1  -1  21   61.83   70.84  12
  -1  -1 -21  -91.95   78.86   5
  -1  -1 -22   77.44   62.18  14
  -1   0  22  -89.18   63.04  11
  -1   0  21   11.10   43.42  11
  -1   0  21  -63.83   67.37   8
   1   0 -21  -67.17   75.17   5
  -1   0  21   16.75   62.92  16
   1   0 -21  -87.53   71.23  19
   1   0 -21   67.30   61.40  21
   1   0 -21  -35.64   54.52  18
   1   0 -21  -14.21   48.12  17
   1   0 -21   91.19   73.65  20
   1   0 -20   -6.28   45.04  21
  -1   0  20  -57.55   67.91  11
   1   0 -20  -37.87   54.64  18
   1   0 -20 -120.88   67.20   4
  -1   0  20   24.59   45.38   8
   1   0 -20  -87.53   73.82  20
  -1   0  20  -74.41   76.37  12
   1   0 -20  -14.02   43.41  19
   1   0 -20  -65.41   47.98  17
  -1   0  20    5.02   52.69  16
   1   0 -20  -36.87   57.12   5
  -1   0  19  -81.93   78.66  16
   1   0 -19  -26.42   34.72   4
   1   0 -19  -48.23   56.99  21
   1   0 -19  -60.03   59.02  18
  -1   0  19   72.07   71.20  12
   1   0 -19  118.15   71.86  17
  -1   0  19   83.95   59.81  11
   1   0 -19   27.82   48.70  19
  -1   0  19  -33.47   55.57   8
   1   0 -19   88.67   72.21   5
   1   0 -19  -29.54   49.48  20
   1   0 -18   10.10   46.04  21
   1   0 -18   29.69   49.00  19
  -1   0  18  -16.55   48.57  11
  -1   0  18   85.26   69.52  12
   1   0 -18  -55.62   62.95   5
   1   0 -18   72.67   54.26   4
   1   0 -18  -57.59   57.30  18
   1   0 -18  -62.58   58.44  17
  -1   0  18   33.59   59.11  16
   1   0 -18   36.77   87.08  20
  -1   0  18  117.45   74.74   8
   1   0 -18   59.26   44.36  14
   1   0 -17  235.39   77.09  14
  -1   0  17  332.17  108.88   8
   1   0 -17  271.90  100.32  21
   1   0 -17  257.47   98.61   5
  -1   0  17  210.88  103.55  11
   1   0 -17  253.42  100.58  18
   1   0 -17  317.40  108.36  19
   1   0 -17  495.10  120.69  17
   1   0 -17  124.26   69.23   4
   1   0 -17  265.09   97.61  20
  -1   0  17  194.26  106.77  12
  -1   0  17  323.59  117.14  16
   1   0 -16   88.05   58.03   4
   1   0 -16   57.52   52.89  21
   1   0 -16   30.39   46.32   5
   1   0 -16   68.16   46.90  18
   1   0 -16   77.70   64.26  20
  -1   0  16  -36.37   58.36  16
   1   0 -16  156.85   72.25  17
   1   0 -16   57.40   45.20  14
   1   0 -16   40.13   48.62  19
  -1   0  16    0.91   57.33   8
  -1   0  16   50.22   58.22  12
   1   0 -15  237.76   98.46  20
   1   0 -15  211.36   79.28  21
   1   0 -15  267.84   94.32   5
  -1   0  15  109.03   70.74  12
   1   0 -15  109.58   67.96  17
  -1   0  15  138.84   76.30  16
   1   0 -15  238.94   92.05  18
   1   0 -15  130.09   60.71   4
   1   0 -15  114.63   50.40  14
  -1   0  15   90.62   62.68   8
   1   0 -15  163.24   81.88  19
  -1   0  14   -6.37   40.88  12
   1   0 -14    1.55   33.93  14
   1   0 -14   14.72   36.80  21
   1   0 -14   11.89   48.05  19
   1   0 -14  -51.68   46.92  17
   1   0 -14   -6.07   40.27   4
   1   0 -14  -28.38   43.64  18
  -1   0  14    2.49   46.62   8
  -1   0  14   37.46   51.76  16
   1   0 -14   16.90   46.01   5
  -1   0  13  607.01  119.35  16
   1   0 -13  428.38  102.81   5
  -1   0  13  519.18  111.08  12
   1   0 -13  534.90  111.48  18
   1   0 -13  532.23  112.67  21
   1   0 -13  601.05  116.24  19
   1   0 -13  496.54   97.29   4
   1   0 -13  544.36  108.89  17
   1   0 -13  517.04   91.61  14
  -1   0  13  534.57  113.52   8
   1   0 -12    5.87   31.43  21
  -1   0  12  -25.30   39.12   8
  -1   0  12    2.14   36.47  12
   1   0 -12   24.65   28.06  14
  -1   0  12   19.44   39.09  16
   1   0 -12  -10.45   35.76   4
   1   0 -12   26.32   40.10  19
   1   0 -12    0.62   28.90  18
   1   0 -12   26.67   40.98   5
   1   0 -12   -2.75   32.66  17
   1   0 -11   26.54   41.26  18
   1   0 -11   37.46   22.17  14
  -1   0  11   -5.37   51.16   8
   1   0 -11   33.49   32.37   4
   1   0 -11   21.01   30.07  17
  -1   0  11   59.04   41.00  12
   1   0 -11   45.11   30.57  21
   1   0 -11   21.28   29.29  19
  -1   0  11    6.27   47.30  16
   1   0 -11   27.32   32.32   5
   1   0 -10  325.49   72.66  18
   1   0 -10  255.32   55.57  14
   1   0 -10  298.12   72.31  19
   1   0 -10  271.85   63.57   4
   1   0 -10  286.32   70.39  21
  -1   0  10  263.70   71.36  16
   1   0 -10  272.74   67.48  17
  -1   0  10  276.29   73.03   6
  -1   0  10  360.65   84.00   8
  -1   0  10  256.28   69.67  12
   1   0 -10  267.68   72.48   5
  -1   0   9  614.08   67.97   1
  -1   0   9  625.25   98.46  12
   1   0  -9  595.31   93.07  21
   1   0  -9  649.09   95.48  17
   1   0  -9  625.96   95.98  19
  -1   0   9  613.09   94.58  16
   1   0  -9  665.39   99.93   5
  -1   0   9  757.33  103.46   6
  -1   0   9  627.49   98.23   8
   1   0  -9  623.53   78.29  14
   1   0  -9  555.35   88.91  18
   1   0  -9  481.13   79.09   4
   1   0  -8 3496.94  169.39  14
   1   0  -8 3660.70  200.49   4
  -1   0   8 3585.77  215.66  12
   1   0  -8 3548.98  206.20  17
   1   0  -8 3768.92  213.26  19
   1   0  -8 3645.19  210.80  21
  -1   0   8 3448.14  215.24   8
   1   0  -8 3658.77  215.74   5
  -1   0   8 4002.48  218.57  16
  -1   0   8 3226.12   92.50   2
   1   0  -8 3621.15  209.39  18
  -1   0   8 3733.95  159.41   1
  -1   0   8 3382.47  197.10   6
  -1   0   7 1458.63  120.46   6
  -1   0   7 1559.67  134.44  12
   1   0  -7 1565.68  129.79  18
   1   0  -7 1548.97  128.87  17
   1   0  -7 1490.49  103.97  15
   1   0  -7 1388.38  125.49   5
  -1   0   7 1604.28  136.28   8
   1   0  -7 1543.61  129.15  21
  -1   0   7 1613.27  101.63   1
   1   0  -7 1574.00  130.96  19
   1   0  -7 1533.04  104.00  14
  -1   0   7 1584.70   70.91   2
  -1   0   7 1496.25  126.70  16
   1   0  -7 1460.19  120.98   4
   1   0  -6 9662.54  291.92  19
  -1   0   610322.71  267.76  15
  -1   0   610017.61  182.46   2
   1   0  -6 9810.20  303.38   5
   1   0  -6 9459.45  246.67  15
   1   0  -6 9618.29  291.12  18
  -1   0   610039.61  308.83   8
  -1   0   610356.81  245.52   1
  -1   0   6 9796.82  283.07   6
   1   0  -6 9598.45  292.39  21
   1   0  -6 9866.26  237.12  14
   1   0  -610106.01  298.08  17
  -1   0   610193.31  295.79  16
   1   0  -6 9823.03  231.07   1
   1   0  -6 9871.78  289.45   4
  -1   0   6 9982.41  305.27  12
  -1   0   5 4198.79  166.39   6
   1   0  -5 4194.90  137.66  14
   1   0  -5 4064.23  152.75  15
   1   0  -5 4184.89  181.59   5
   1   0  -5 4066.34  174.10   4
  -1   0   5 4471.69  187.61  18
   1   0  -5 4428.43  183.41  12
   1   0  -5 4550.51  167.83   6
  -1   0   5 4269.49  184.73   8
   1   0  -5 4147.88  173.73  18
   1   0  -5 4154.54  143.48   1
   1   0  -5 4114.67  172.80  17
  -1   0   5 4404.77  185.43  19
  -1   0   5 4273.73  180.53  12
  -1   0   5 4431.93  122.75   2
  -1   0   5 4483.99  166.28  15
   1   0  -5 4102.95  172.39  19
  -1   0   5 4450.83  186.49  17
  -1   0   5 4461.15  154.34   1
  -1   0   5 4243.18  175.93  16
   1   0  -5 4078.46  172.32  21
   1   0  -4  105.08   20.11  14
  -1   0   4  105.67   27.04  17
   1   0  -4   94.69   25.11  18
  -1   0   4   65.07   22.33  19
   1   0  -4   81.99   22.83  15
   1   0  -4  102.64   26.97  12
  -1   0   4  114.30   20.67   2
   1   0  -4  107.88   28.36  21
  -1   0   4  103.12   29.91   8
  -1   0   4   92.59   27.21  16
  -1   0   4   97.43   26.60  18
  -1   0   4  111.10   28.68  21
  -1   0   4  104.73   24.40   1
   1   0  -4  112.18   27.46  20
   1   0  -4  117.08   24.72   6
  -1   0   4  115.77   27.40   6
   1   0  -4  113.91   24.30   1
   1   0  -4  117.89   28.05  17
   1   0  -4  118.70   28.02  19
  -1   0   4  133.26   27.70  15
   1   0  -4   95.04   27.56   4
  -1   0   4  105.54   29.34  12
  -1   0   3 7280.49  185.12  21
   1   0  -3 7310.04  156.51   6
  -1   0   3 7026.47  135.06   9
  -1   0   3 7163.79  181.47  17
  -1   0   3 6908.61  174.77  12
   1   0  -3 6966.20  191.66   4
  -1   0   3 6985.35  158.74   6
  -1   0   3 6826.82  188.74   8
   1   0  -3 7367.47  183.20  12
   1   0  -3 6821.08  175.17  20
  -1   0   3 7577.56  181.46   1
   1   0  -3 7129.13  175.99  19
   1   0  -3 7172.38  175.74  17
  -1   0   3 7435.46  184.29  18
   1   0  -3 7272.97  177.28  18
  -1   0   3 7240.94  182.23  19
   1   0  -3 7151.69  171.64   1
  -1   0   3 7597.10  160.02   2
  -1   0   3 7039.57  187.39  16
   1   0  -3 7105.90  175.58  21
   1   0  -3 6741.73  174.09  15
   1   0  -3 7246.84  125.40  14
  -1   0   2  856.07   52.95  17
   1   0  -2  803.05   59.54   4
  -1   0   2  831.29   52.43  20
   1   0  -2  862.97   53.56  12
  -1   0   2  820.65   43.20   6
  -1   0   2  802.08   51.34  19
  -1   0   2  890.24   59.50   1
   1   0  -2  771.87   50.64  20
   1   0  -2  813.69   51.42  21
  -1   0   2  822.23   34.72   3
  -1   0   2  833.61   44.61   9
   1   0  -2  776.25   49.90  18
   1   0  -2  785.31   50.27  19
   1   0  -2  814.02   50.94  17
  -1   0   2  820.30   51.99  18
   1   0  -2  818.57   58.79  10
   1   0  -2  836.45   36.90   3
   1   0  -2  791.52   50.41  12
   1   0  -2  799.05   43.46   9
  -1   0   2  804.20   58.49  16
  -1   0   2  821.30   52.67  21
  -1   0   2  752.50   56.44   8
   1   0  -2  803.05   57.10  15
   1   0  -2  851.09   43.55   6
  -1   0   114549.97  188.72  18
  -1   0   114824.17  229.04   1
  -1   0   114373.67  186.76  17
  -1   0   114031.17  185.59  12
  -1   0   114528.37  188.58  20
  -1   0   114344.47  187.16  19
   1   0  -114451.07  187.85   9
  -1   0   114337.87  176.22   3
  -1   0   113775.48  186.71  21
   1   0  -114756.17  228.35  10
  -1   0   115099.56  173.35   7
   1   0  -114718.57  156.04   6
   1   0  -114450.87  216.02   4
  -1   0   114304.27  147.74   6
   1   0  -114786.17  226.42  15
   1   0   011341.40  160.46   4
  -1   0   011452.40  169.40  18
  -1   0   011495.20  169.67  17
   1   0   011220.00  174.63   9
  -1   0   011270.40  167.66  12
  -1   0   011231.60  177.70   3
   1   0   011434.50  198.98  10
  -1   0   011443.20  169.17  19
  -1   0   011229.90  169.42  21
  -1   0   011893.39  192.97  13
  -1   0   011621.50  152.53  14
   1   0   011539.30  189.37  15
   1   0   1 2381.21   93.32  10
   1   0   1 2416.05   66.17  11
  -1   0  -1 2431.08   83.78  17
  -1   0  -1 2353.01   82.04  18
  -1   0  -1 2409.44   83.36  12
   1   0   1 2493.62   58.76   5
  -1   0  -1 2395.40   56.78   5
  -1   0  -1 2522.50   86.27  13
   1   0   1 2449.40   88.36   9
   1   0   1 2377.91   84.07  15
   1   0   1 2383.21   57.54   4
  -1   0  -1 2541.30   93.36   3
  -1   0  -1 2543.40   69.11  11
  -1   0  -1 2402.74   87.04  14
  -1   0  -1 2523.37   59.19   4
   1   0   1 2373.34   84.02  19
  -1   0  -1 2418.13   84.56  21
   1   0   222581.00  226.44   7
  -1   0  -222829.99  252.66  13
  -1   0  -222506.00  245.45   5
  -1   0  -222221.00  298.83  21
   1   0   222610.20  211.44  11
   1   0   222563.20  306.82  10
  -1   0  -222402.70  300.67   3
  -1   0  -222446.30  294.92  12
   1   0   222066.30  300.39  16
   1   0   223368.49  300.66   9
  -1   0  -222948.39  208.82  11
  -1   0  -223004.19  300.61  17
   1   0   221904.30  250.93  13
   1   0   222721.50  303.77  18
   1   0   222755.20  300.71  19
  -1   0  -222609.80  313.11  14
   1   0   222987.89  254.91   5
   1   0   222472.20  296.86   8
  -1   0  -329675.63  314.86   2
  -1   0  -329525.13  276.55  11
  -1   0  -330432.53  398.74  12
   1   0   329316.74  303.47  13
  -1   0  -330854.82  403.12  17
   1   0   329287.64  377.86  16
   1   0   329338.94  272.28  11
  -1   0  -328730.04  367.00   3
   1   0   330595.52  404.93  18
   1   0   329590.23  387.51  10
   1   0   330673.52  366.38   5
  -1   0  -328962.14  348.59   5
  -1   0  -328358.94  400.61  14
   1   0   330069.13  335.52   7
   1   0   329685.73  379.25   8
  -1   0  -330726.32  405.81  21
   1   0   330760.62  402.53  19
   1   0   4   48.28   19.81  18
  -1   0  -4   38.91   13.28   2
   1   0   4   50.41   19.16  19
   1   0   4   34.76   12.81  11
   1   0   4   36.51   21.08   8
  -1   0  -4   29.98   19.49   5
  -1   0  -4   38.27   19.92  12
   1   0   4   45.06   18.65   7
  -1   0  -4   39.70   19.74  17
  -1   0  -4   37.93   20.27   3
  -1   0  -4   45.76   29.16  14
   1   0   4   34.36   22.40  16
  -1   0  -4   27.42   14.82  21
  -1   0  -4   27.32    9.66   4
   1   0   4   40.74   17.27   3
  -1   0  -5  956.10   53.00   4
   1   0   5 1025.90   88.03   8
   1   0   5 1064.48   83.62   3
   1   0   5  990.92   69.50  11
  -1   0  -5  951.91   56.89   2
  -1   0  -5  906.64   82.74   5
  -1   0  -5 1011.94   78.37   3
   1   0   5 1012.17   87.02  16
  -1   0  -5  973.45   91.23  14
   1   0   5 1021.25   85.29   7
   1   0   6 4873.59  171.48  11
  -1   0  -6 4910.39  178.68   3
  -1   0  -6 4943.12  211.69   5
  -1   0  -6 4956.71  125.26   2
   1   0   6 5233.97  210.16  16
   1   0   6 4963.69  189.00   3
   1   0   6 5067.31  211.00   8
  -1   0  -6 4793.38  137.02   4
  -1   0  -6 4797.27  215.30  14
  -1   0  -7  890.81   67.04   4
  -1   0  -7  917.70   81.22   3
  -1   0  -7 1029.12  108.66  14
  -1   0  -7  991.63   53.86   2
   1   0   7  912.90   82.27  11
   1   0   7  946.58  101.08  16
   1   0   7 1052.87  106.44   8
  -1   0  -7  923.14  100.86   5
   1   0   8 3766.00  181.24  11
  -1   0  -8 3955.51  171.42   3
  -1   0  -8 4180.41  226.54  14
  -1   0  -8 4091.49  155.93   4
  -1   0  -8 4062.22  223.75   5
   1   0   8 4257.43  223.79  16
  -1   0  -8 3764.08   95.80   2
   1   0   8 4432.72  231.61   8
  -1   0  -9   25.47   22.40   4
  -1   0  -9   55.71   40.80  18
   1   0   9   27.44   30.74  12
   1   0   9   40.84   41.09  21
   1   0   9   16.55   21.99  11
  -1   0  -9   13.66   20.19   3
  -1   0  -9  -53.57   38.35  17
  -1   0  -9   32.38   30.42  19
   1   0   9   11.06   36.00  16
  -1   0  -9   10.41   37.21  14
  -1   0  -9   16.08   37.68   5
   1   0   9   42.35   44.36   8
  -1   0 -10 2529.96  143.80   4
   1   0  10 2779.63  209.64   8
   1   0  10 2773.26  224.03  12
  -1   0 -10 2727.76  152.17   3
   1   0  10 2885.68  233.05  21
   1   0  10 2577.36  173.73  11
   1   0  10 2944.56  213.12  16
  -1   0 -10 2687.14  215.56  18
  -1   0 -10 2786.88  219.18  19
  -1   0 -10 2843.50  212.05   5
  -1   0 -10 2848.53  209.20  14
  -1   0 -10 2682.38  213.36  17
  -1   0 -11   23.96   25.33   4
  -1   0 -11    9.15   41.76   5
  -1   0 -11   32.32   53.88  18
  -1   0 -11   23.48   40.04  19
  -1   0 -11   20.61   46.39  17
   1   0  11   77.64   54.03   8
  -1   0 -11    0.43   20.89   3
   1   0  11   63.99   54.86  16
   1   0  11   27.37   34.46  11
  -1   0 -11   20.51   39.21  14
   1   0  11   35.06   50.58  12
  -1   0 -12  328.84   62.61   4
  -1   0 -12  346.43   92.16   5
   1   0  12  427.69  101.92   8
  -1   0 -12  417.68   89.62  14
  -1   0 -12  393.15   96.18  17
  -1   0 -12  381.16  101.94  18
   1   0  12  324.64   75.99  11
  -1   0 -12  317.48   87.62  19
   1   0  12  436.20   99.69  16
   1   0  12  404.24  104.81  12
  -1   0 -12  354.86   62.08   3
   1   0  12  338.97   46.66   1
  -1   0 -12  424.70   98.52  21
   1   0  13   11.43   33.23  11
  -1   0 -13   30.62   42.79   5
  -1   0 -13  -98.94   53.59  14
  -1   0 -13   47.06   56.69  17
   1   0  13   -4.80   51.27  12
  -1   0 -13   21.61   26.32   4
  -1   0 -13   65.36   58.32  21
  -1   0 -13   19.52   42.84  19
  -1   0 -13   47.29   63.96  18
   1   0  13   32.97   47.98  16
  -1   0 -13   -5.86   23.01   3
   1   0  13   40.09   50.43   8
  -1   0 -14   -6.57   37.89  14
   1   0  14   30.69   48.21   8
  -1   0 -14  -47.00   46.62  18
   1   0  14    8.28   25.87  11
  -1   0 -14   13.92   36.24  19
   1   0  14  -38.50   59.97  12
  -1   0 -14    1.55   20.01   3
  -1   0 -14   -5.13   17.95   4
  -1   0 -14    2.26   42.98   5
  -1   0 -14   -4.54   36.65  17
   1   0  14   13.49   52.51  16
  -1   0 -14  -23.89   41.10  21
  -1   0 -15   34.95   47.94  17
  -1   0 -15   -1.23   50.88   5
   1   0  15   56.13   58.56   8
   1   0  15   66.03   48.13  11
  -1   0 -15   99.62   60.88  19
   1   0  15  -33.07   63.95  12
  -1   0 -15   47.81   49.81  21
  -1   0 -15   10.69   19.09   3
  -1   0 -15   84.25   66.27  14
  -1   0 -15   30.58   39.73  18
   1   0  15   29.34   48.80  16
  -1   0 -15  -20.58   24.85   4
   1   0  16   13.75   52.03  12
   1   0  16   -4.12   30.36   9
  -1   0 -16   57.34   56.25  19
  -1   0 -16    6.04   40.54  17
  -1   0 -16   12.83   44.08  18
  -1   0 -16   20.04   27.67   4
  -1   0 -16   17.44   50.41   5
  -1   0 -16   19.52   32.74  14
   1   0  16    8.91   49.31  16
   1   0  16  108.76   52.87  11
  -1   0 -16   -3.98   49.76  21
   1   0  16  -49.64   53.96   8
  -1   0 -17   72.14   55.55  14
   1   0  17    8.14   56.85  12
  -1   0 -17   62.73   57.05  18
  -1   0 -17   32.05   48.67  19
   1   0  17   28.54   38.60   9
  -1   0 -17   77.46   60.69  17
  -1   0 -17   -7.85   39.79  21
   1   0  17   -3.93   43.96  16
  -1   0 -17   55.18   57.35   5
   1   0  17  -14.36   49.71   8
   1   0  17  154.32   70.90  11
   1   0  18  -19.55   53.11   8
  -1   0 -18   35.51   58.82  14
  -1   0 -18   -8.45   45.09  21
  -1   0 -18   48.87   66.47  18
  -1   0 -18   65.13   58.53   5
   1   0  18  -79.89   73.43  12
  -1   0 -18   33.97   54.83  19
   1   0  18   -9.56   26.81   9
   1   0  18   69.53   55.21  16
  -1   0 -18  -48.31   56.23  17
   1   0  18   55.25   51.79  11
  -1   0 -19   67.89   62.02  18
  -1   0 -19  -54.79   58.81  17
  -1   0 -19   21.95   51.29  21
  -1   0 -19   37.89   69.68   5
   1   0  19   19.30   55.44  12
   1   0  19  -79.98   57.94  11
   1   0  19   30.88   62.08  16
   1   0  19   42.01   60.48   8
  -1   0 -19   22.10   39.71  14
  -1   0 -19  -27.70   50.94  19
   1   0  20  120.89  102.92  10
   1   0  20   83.94   83.73  12
   1   0  20   95.05   80.76   8
  -1   0 -20    0.31   45.41  19
  -1   0 -20  -42.76   55.75  14
  -1   0 -20   60.05   65.26   5
   1   0  20  -15.63   56.93  16
  -1   0 -20  -24.49   49.52  17
  -1   0 -20  -38.95   46.43  18
  -1   0 -20  -96.68   67.04  21
  -1   0 -21  111.45   64.27  14
   1   0  21  -23.82   64.95  10
   1   0  21   73.79   73.07  12
  -1   0 -21   53.17   61.40  19
  -1   0 -21  149.97   89.43   5
  -1   0 -21 -122.49   78.24  17
   1   0  21    2.85   61.54  16
  -1   0 -21   66.36   65.58  18
  -1   0 -21   53.98   62.15  21
   1   0  21   -8.86   60.00   8
  -1   0 -22   45.93   57.28  14
  -1   1  21   25.06   61.85  16
  -1   1  21   11.39   44.94  11
   1   1 -21   69.23   69.49   5
   1   1 -21  -12.22   41.39  19
   1   1 -21   46.02   52.86  18
   1   1 -21   56.81   58.46  20
   1   1 -21 -136.58   77.29  21
   1   1 -21  128.43   82.28  17
  -1   1  21 -216.77  108.52   8
   1   1 -20  -41.07   49.81  19
   1   1 -20   -9.62   48.79   5
   1   1 -20   62.96   78.34  20
  -1   1  20    4.68   52.52  16
   1   1 -20   22.66   47.02  21
  -1   1  20   68.43   61.79  11
  -1   1  20   76.30   67.75   8
   1   1 -20 -120.09   80.58  17
   1   1 -20 -147.61   78.86  18
   1   1 -19  -94.46   71.34  21
   1   1 -19   96.64   57.34   4
   1   1 -19    8.10   56.48   5
   1   1 -19  -13.69   48.58  19
   1   1 -19   -6.85   44.25  18
   1   1 -19   54.66   59.84  20
  -1   1  19  -20.24   45.16  11
   1   1 -19   21.49   52.63  17
  -1   1  19   42.67   73.85  16
  -1   1  19  -53.51   67.79   8
   1   1 -18   65.88   58.04  19
   1   1 -18    9.57   41.94   4
   1   1 -18   15.27   46.18  18
   1   1 -18  103.89   61.56  20
   1   1 -18   77.14   50.00   5
   1   1 -18  -16.07   47.22  21
  -1   1  18 -100.96   70.92  16
  -1   1  18  -62.24   67.70   8
   1   1 -18   77.83   60.63  17
   1   1 -17  141.06   81.19  17
   1   1 -17  163.80   81.96   5
   1   1 -17   48.46   43.40   4
   1   1 -17   95.90   67.31  21
   1   1 -17   88.69   54.39  14
   1   1 -17  239.48   94.58  19
   1   1 -17  182.91   89.96  18
  -1   1  17   78.62   64.23   8
  -1   1  17  146.47   93.91  12
  -1   1  17  103.42   73.36  16
   1   1 -16   14.08   28.51  14
   1   1 -16   26.60   38.59   4
   1   1 -16    7.19   37.24  21
   1   1 -16   17.58   42.70  19
   1   1 -16   51.57   51.90  17
   1   1 -16   42.29   52.10  18
  -1   1  16   48.87   65.21  12
   1   1 -16   91.25   62.53   5
  -1   1  16   -4.35   48.84   8
  -1   1  16    8.39   57.75  16
  -1   1  15  197.58   90.34  12
   1   1 -15  153.02   70.19  19
   1   1 -15  156.90   65.47   4
   1   1 -15  197.65   79.14   5
   1   1 -15  275.05   88.83  18
   1   1 -15  184.65   61.94  14
   1   1 -15  162.82   73.43  17
  -1   1  15  159.01   81.61   8
  -1   1  15  188.57   84.11  16
   1   1 -15  242.56   84.21  21
   1   1 -14  415.86   96.46   4
  -1   1  14  691.71  131.26  16
  -1   1  14  455.36  114.81   8
   1   1 -14  369.19   77.80  14
   1   1 -14  412.61  101.10  19
  -1   1  14  330.12  103.38  12
   1   1 -14  405.63  100.20  21
   1   1 -14  420.06  101.32  18
   1   1 -14  573.86  125.30   5
   1   1 -14  498.69  111.33  17
   1   1 -13  530.78  108.44  19
   1   1 -13  402.08   89.69   4
   1   1 -13  617.59  116.67  18
   1   1 -13  570.25  118.48   5
  -1   1  13  529.95  117.23  12
   1   1 -13  548.26  109.81  21
   1   1 -13  527.95   88.86  14
  -1   1  13  544.55  112.23  16
  -1   1  13  532.98  116.96   8
  -1   1  13  560.94  114.97   6
   1   1 -13  522.54  105.99  17
  -1   1  12   -6.38   37.06   6
  -1   1  12   54.12   53.32  12
   1   1 -12   31.34   42.34  17
   1   1 -12   39.64   38.57  18
  -1   1  12    1.29   39.33   8
   1   1 -12   39.72   35.43  21
   1   1 -12   10.06   26.60  14
   1   1 -12   22.31   34.73   4
   1   1 -12   37.59   49.02   5
  -1   1  12   61.16   47.77  16
   1   1 -12   41.22   41.27  19
  -1   1  11   43.27   35.75  16
   1   1 -11   -3.53   34.87  18
   1   1 -11   -0.14   34.20  17
   1   1 -11   -5.59   27.49  14
  -1   1  11  -17.31   42.61   6
   1   1 -11   11.34   27.55  21
  -1   1  11  -15.91   35.31  12
   1   1 -11   -0.94   27.54   4
   1   1 -11   -8.18   37.33  19
   1   1 -11   36.41   41.94   5
  -1   1  11   -5.14   42.80   8
   1   1 -10 1541.81  124.17  14
  -1   1  10 1529.24  163.71   8
   1   1 -10 1464.55  150.82  19
   1   1 -10 1509.02  159.85   5
   1   1 -10 1482.83  152.57  21
   1   1 -10 1445.96  141.91   4
   1   1 -10 1503.01  150.69  17
  -1   1  10 1534.53  157.86   6
  -1   1  10 1605.69  170.49  12
  -1   1  10 1515.17  154.10  16
   1   1 -10 1595.10  155.90  18
   1   1  -9  670.01   77.73  14
   1   1  -9  838.88  108.23  17
  -1   1   9  690.59  108.49  12
   1   1  -9  687.09   96.88   4
  -1   1   9  706.12   46.34   2
  -1   1   9  823.95  109.28  16
   1   1  -9  819.68  113.39   5
  -1   1   9  700.09  101.07   6
  -1   1   9  798.26  112.30   8
   1   1  -9  738.97  102.60  18
   1   1  -9  772.36  104.15  19
   1   1  -9  714.36  101.57  21
   1   1  -8  421.06   56.92  14
   1   1  -8  401.82   71.91   4
  -1   1   8  457.99   78.06   6
  -1   1   8  447.96   56.80  15
  -1   1   8  543.89   83.22  16
  -1   1   8  465.28   82.46  12
  -1   1   8  416.47   77.10   8
   1   1  -8  458.41   75.37  17
   1   1  -8  511.87   79.27  21
   1   1  -8  457.26   74.71  19
   1   1  -8  395.77   71.35  18
   1   1  -8  456.04   79.23   5
   1   1  -710109.41  246.51  14
   1   1  -7 9704.11  309.12   4
   1   1  -7 9664.75  327.03   5
  -1   1   710217.91  252.52  15
   1   1  -710045.01  316.63  21
   1   1  -7 9494.40  308.55  19
   1   1  -7 9856.18  313.70  17
  -1   1   710205.71  339.06   8
  -1   1   710112.81  319.66  16
  -1   1   7 9999.64  325.51   6
  -1   1   7 9886.66  341.94  12
   1   1  -710029.51  317.28  18
   1   1  -6 6450.94  232.98  18
   1   1  -6 6537.40  240.03   4
   1   1  -6 6346.31  225.20  15
   1   1  -6 6744.52  160.39   2
   1   1  -6 7042.12  225.85   6
  -1   1   6 6802.21  240.30  16
  -1   1   6 6480.68  250.90   8
   1   1  -6 6617.89  249.94   5
   1   1  -6 6410.82  233.48  21
   1   1  -6 6609.78  236.24  19
   1   1  -6 6460.86  177.48  14
  -1   1   6 6920.78  196.63  15
  -1   1   6 6741.21  246.31   6
   1   1  -6 6518.46  233.75  17
   1   1  -5 7163.03  204.41   6
   1   1  -5 6586.36  225.12   4
   1   1  -5 6587.16  212.25  19
   1   1  -5 6645.30  212.58  17
   1   1  -5 7079.60  222.45  12
  -1   1   5 7000.70  221.98  16
   1   1  -5 6991.27  224.48  21
   1   1  -5 6646.28  163.94   2
   1   1  -5 6712.07  228.99   5
  -1   1   5 6813.18  236.54   8
  -1   1   5 6686.16  222.94   6
   1   1  -5 6648.09  212.92  18
   1   1  -5 6540.49  153.55  14
   1   1  -5 6621.51  217.66  15
  -1   1   5 6946.02  185.08  15
   1   1  -5 6571.38  213.49  21
   1   1  -5 6796.45  211.94   1
   1   1  -4 6444.31  207.88   4
  -1   1   4 6519.35  212.26   8
   1   1  -4 6704.45  192.27  12
   1   1  -4 6665.34  200.47   1
   1   1  -4 6319.75  183.80  21
   1   1  -4 6527.81  202.62   5
   1   1  -4 6984.77  196.51  21
  -1   1   4 6509.37  213.88  18
   1   1  -4 6383.03  184.19  18
  -1   1   4 6407.53  212.64  17
  -1   1   4 6591.75  216.98  21
   1   1  -4 6071.63  179.82  19
   1   1  -4 6312.65  183.31  17
   1   1  -4 6495.57  164.09   2
  -1   1   4 6470.63  194.92  16
   1   1  -4 6582.54  168.31   6
  -1   1   4 6767.87  171.28  15
   1   1  -4 6903.47  208.84   8
  -1   1   4 6367.47  196.45   6
   1   1  -4 6471.93  124.80  14
   1   1  -4 6178.44  198.77  15
  -1   1   4 6279.55  211.07  19
   1   1  -3 4720.47   84.76  14
   1   1  -3 5363.35  163.42   8
  -1   1   3 5133.48  171.27   8
  -1   1   3 5341.94  175.26  19
   1   1  -3 5077.87  156.08   5
  -1   1   3 5118.62  107.93   3
   1   1  -3 4946.12  143.55   2
   1   1  -3 5216.82  144.74  21
  -1   1   3 5234.47  141.33  15
  -1   1   3 5106.95  170.81  17
  -1   1   3 5334.19  174.82  18
   1   1  -3 5008.64  169.09   4
   1   1  -3 5126.09  139.99  12
   1   1  -3 4946.60  135.29  18
   1   1  -3 4888.75  136.42  21
   1   1  -3 5055.28  137.28  17
  -1   1   3 5321.40  175.38  20
   1   1  -3 5100.03  122.03   6
   1   1  -3 5031.15  136.69  19
  -1   1   3 5191.51  157.92  16
  -1   1   3 5124.94  172.99  21
   1   1  -3 4778.43  164.73  15
  -1   1   3 4817.92  153.23   6
   1   1  -2 1873.76   66.00  12
   1   1  -2 1845.01   95.12   4
  -1   1   2 1840.22   94.67  12
  -1   1   2 1808.97   93.57  18
   1   1  -2 1931.90   84.39   8
  -1   1   2 1838.90   67.57   3
   1   1  -2 1875.49   64.09  21
   1   1  -2 1849.91   63.09  17
   1   1  -2 1747.46   92.88  15
   1   1  -2 1805.22   87.43   2
   1   1  -2 1810.24   78.41   5
  -1   1   2 1833.44   86.39   6
  -1   1   2 1949.15   82.72  15
  -1   1   2 1937.73   97.76  21
   1   1  -2 1801.05   85.39   9
  -1   1   2 1823.90   94.02  17
  -1   1   2 1940.44   97.10  19
   1   1  -2 1913.40   64.22  19
  -1   1   2 1730.41   82.82  16
   1   1  -2 1887.97   67.54  21
  -1   1   2 1869.58   95.57  20
   1   1  -2 1875.62   52.63   6
   1   1  -2 1862.58   63.30  18
  -1   1   121472.81  246.39   7
  -1   1   121519.51  307.11  19
  -1   1   120920.21  305.31  21
  -1   1   120855.81  302.09  12
   1   1  -121041.11  295.79   2
  -1   1   121049.61  241.43   3
   1   1  -120947.01  214.75   5
   1   1  -120258.62  288.72   4
  -1   1   120205.82  274.31   6
   1   1  -120209.32  277.81   9
  -1   1   121418.61  306.86  18
  -1   1   120981.71  303.57  17
   1   1  -120427.02  295.31  15
   1   1  -121029.91  229.14  10
  -1   1   050929.64  473.77  12
   1   1   048940.16  351.85  10
  -1   1   050391.15  474.30  21
  -1   1   048963.16  351.59   7
  -1   1   050579.44  433.84  14
  -1   1   050863.34  477.20  18
  -1   1   050358.65  475.23  17
  -1   1   050365.15  473.15  19
   1   1   049755.05  280.36   5
  -1   1   048686.06  389.27   3
   1   1   048555.86  408.19   4
   1   1   047884.77  429.10   9
  -1   1   049783.55  401.78   5
   1   1   048129.87  420.86  15
  -1   1   050108.15  436.14   6
  -1   1  -158496.67  487.39  14
   1   1   158787.27  495.43   2
   1   1   159138.37  361.71  17
   1   1   157871.88  381.35   7
   1   1   159794.36  493.39   9
  -1   1  -160113.76  522.07  12
   1   1   159159.07  413.20   6
  -1   1  -160477.26  528.75  17
  -1   1  -158033.68  452.38   3
   1   1   157547.88  364.90  12
   1   1   161680.34  438.64   4
  -1   1  -160278.96  526.69  18
  -1   1  -158540.87  446.72   5
  -1   1  -160322.16  529.91  21
   1   1   159532.96  363.42  18
   1   1   158753.57  411.76  10
   1   1   158798.27  372.03  21
   1   1   159432.77  432.00  15
   1   1   158959.47  361.63  19
   1   1   297103.83  610.21  19
  -1   1  -298781.71  704.58  18
   1   1   297151.73  539.51   7
   1   1   296369.13  609.71  17
  -1   1  -298962.71  701.64  12
   1   1   295871.64  610.24  12
  -1   1  -299352.51  710.00  21
   1   1   296156.23  594.31  10
   1   1   296208.83  555.35   1
  -1   1  -298233.12  706.26  17
   1   1   297246.72  511.75  15
  -1   1  -294129.05  613.16   5
   1   1   293358.26  621.77  21
  -1   1  -294657.85  669.12  14
   1   1   297457.52  612.49  18
  -1   1  -296020.24  401.53  13
   1   1   295360.24  645.58   9
   1   1   295523.14  636.13   2
   1   1   297105.23  542.50   8
   1   1   295671.54  648.80   6
  -1   1  -295737.34  620.72   3
  -1   1  -333354.80  436.30  14
   1   1   332975.20  433.05  21
   1   1   332529.41  374.43   2
   1   1   332667.41  282.96  15
   1   1   333346.60  403.24  16
  -1   1  -334719.59  449.67  12
   1   1   331765.51  422.78  12
   1   1   333340.90  375.01   8
   1   1   333983.29  368.70   7
   1   1   332628.21  311.21   1
   1   1   334193.69  428.51  17
   1   1   332448.11  394.42   9
   1   1   334306.89  427.76  19
  -1   1  -332371.01  403.89   5
  -1   1  -335109.08  457.37  17
  -1   1  -334711.89  455.97  21
   1   1   334854.89  433.38  18
  -1   1  -333104.40  388.84   3
   1   1   332745.11  439.82   6
  -1   1  -335230.98  388.83  11
   1   1   4 8626.53  153.87   1
  -1   1  -4 8200.79  124.31   4
  -1   1  -4 9083.33  253.25  12
   1   1   4 8755.82  249.02  19
   1   1   4 9016.69  223.98   8
  -1   1  -4 8992.56  214.50  11
  -1   1  -4 8513.05  230.83   5
   1   1   4 8840.42  251.25  17
  -1   1  -4 9224.97  257.38  21
   1   1   4 8666.30  192.02   2
  -1   1  -4 8767.47  244.63  14
   1   1   4 8702.82  249.31  18
   1   1   4 8618.20  216.95   9
  -1   1  -4 9433.26  260.56  17
   1   1   4 9123.36  219.64   7
   1   1   4 8706.65  226.91  16
  -1   1  -4 8763.17  212.50   3
   1   1   4 8493.21  143.48  15
   1   1   4 8489.57  250.25   6
   1   1   5 4892.90  185.14   8
   1   1   5 4865.30  209.68   6
   1   1   5 4924.24  143.16   2
  -1   1  -5 4559.71  187.83   5
  -1   1  -5 4704.08  193.74  14
  -1   1  -5 4642.70  162.73   3
   1   1   5 5057.99  187.39  16
  -1   1  -5 4726.29  112.57   4
   1   1   5 4899.42  182.91   7
  -1   1  -5 4955.80  174.31  11
   1   1   5 4698.58  171.97   9
   1   1   5 5046.12  116.42  15
  -1   1  -6 1308.59  111.28  14
   1   1   6 1463.17  102.11   9
  -1   1  -6 1368.59  113.33   5
  -1   1  -6 1440.58   95.22   3
   1   1   6 1371.59  109.07   8
   1   1   6 1412.06   76.06   2
   1   1   6 1448.04  110.30  16
   1   1   6 1478.22  126.86   6
  -1   1  -6 1376.12   71.52   4
  -1   1  -7  572.32   52.48   4
   1   1   7  552.21   77.73   8
  -1   1  -7  515.25   60.47   3
   1   1   7  609.00   80.30  16
  -1   1  -7  552.73   80.21   5
   1   1   7  667.05   94.74   6
   1   1   7  482.39   63.91   9
  -1   1  -7  612.18   81.02  14
  -1   1  -8  319.71   44.25   4
   1   1   8  330.29   58.07   9
   1   1   8  386.17   72.24   8
  -1   1  -8  316.23   49.62   3
  -1   1  -8  303.19   62.18  14
   1   1   8  154.01   53.70   6
  -1   1  -8  305.02   67.19   5
  -1   1  -8  268.53   29.67   2
   1   1   8  327.44   66.45  16
  -1   1  -9 1351.33  145.42  18
  -1   1  -9 1175.93  127.13  14
  -1   1  -9 1408.44  148.73  17
   1   1   9 1281.45  132.67  16
   1   1   9 1343.46  151.27   6
  -1   1  -9 1380.21  146.14  19
  -1   1  -9 1333.76  140.62   5
   1   1   9 1427.49  155.26  12
  -1   1  -9 1265.51  101.33   3
   1   1   9 1395.14  118.59   9
   1   1   9 1341.25  136.67   8
  -1   1  -9 1301.96   94.54   4
  -1   1  -9 1079.41   53.15   2
  -1   1  -9 1215.49   55.10   2
  -1   1 -10  241.84   68.10  19
  -1   1 -10  237.82   46.31   4
   1   1  10  298.36   61.47   9
  -1   1 -10  278.90   75.08  18
   1   1  10  334.66   60.38  11
  -1   1 -10  256.47   69.36   5
   1   1  10  262.10   78.59  12
  -1   1 -10  267.99   75.38  17
  -1   1 -10  233.10   64.14  14
   1   1  10  174.22   21.34   1
   1   1  10  301.45   75.65  16
  -1   1 -10  308.33   54.56   3
   1   1  10  290.79   71.46   8
   1   1  10  194.87   34.14  15
  -1   1 -11  794.41  118.93  14
   1   1  11  728.94  114.75  16
   1   1  11  790.23  101.05   9
  -1   1 -11  675.54  120.24  18
   1   1  11  758.53  121.27   8
   1   1  11  626.71  119.76  12
  -1   1 -11  793.49  127.31  19
  -1   1 -11  776.77  126.70   5
   1   1  11  697.21   93.85  11
  -1   1 -11  747.57  124.91  17
  -1   1 -11  699.76   81.19   4
   1   1  11  613.46   62.85  15
  -1   1 -11  689.41   81.58   3
   1   1  12 1506.72  174.15   8
   1   1  12 1310.60  177.09  12
   1   1  12 1522.91  144.42   9
  -1   1 -12 1481.14  178.41  18
   1   1  12 1332.97  134.99  11
  -1   1 -12 1330.50  114.66   3
  -1   1 -12 1472.84  164.48  14
  -1   1 -12 1412.46  170.32   5
  -1   1 -12 1290.59  170.88  19
  -1   1 -12 1683.64  190.55  17
   1   1  12 1615.44  173.70  16
  -1   1 -12 1332.95  117.79   4
  -1   1 -13  724.59  122.13  14
  -1   1 -13  726.81  133.65   5
   1   1  13  784.96  146.15  12
   1   1  13  746.73  106.34  11
  -1   1 -13  699.12  132.26  18
  -1   1 -13  659.18   83.37   3
  -1   1 -13  782.58  137.06  17
  -1   1 -13  623.89  125.40  19
   1   1  13  741.54  107.20   9
   1   1  13  724.00  124.65  16
  -1   1 -13  629.79   87.24   4
   1   1  13  910.79  139.95   8
  -1   1 -14    1.61   35.51  21
  -1   1 -14  -10.98   44.51   5
   1   1  14   22.57   51.97  12
  -1   1 -14  -61.03   50.19  18
  -1   1 -14   54.17   49.83  19
   1   1  14  -17.16   30.75   9
   1   1  14   48.70   51.04   8
   1   1  14   55.48   52.65  16
  -1   1 -14    5.60   35.57  17
  -1   1 -14   16.61   18.04   3
  -1   1 -14   29.24   27.84   4
  -1   1 -14    5.95   38.55  14
   1   1  14    1.94   21.88  11
  -1   1 -15   22.78   21.03   3
   1   1  15   39.52   47.58  12
  -1   1 -15   62.29   33.96   4
  -1   1 -15   79.58   67.55  21
   1   1  15   36.61   35.21  11
  -1   1 -15   71.45   54.43  18
   1   1  15   26.45   48.04  16
  -1   1 -15   51.62   56.48  14
   1   1  15    7.51   56.97   8
  -1   1 -15   81.28   69.88  19
   1   1  15   53.29   33.55   9
  -1   1 -15   -1.68   64.39   5
  -1   1 -15   58.74   61.39  17
   1   1  16   29.69   43.37  11
  -1   1 -16  -35.38   39.88  14
  -1   1 -16  -34.64   56.33   5
   1   1  16   -0.66   55.31   8
   1   1  16   29.31   55.18  16
  -1   1 -16  106.98   61.83  18
   1   1  16    3.79   46.34  12
  -1   1 -16  -43.52   47.00  21
  -1   1 -16   -5.91   35.93  19
  -1   1 -16   60.96   55.82  17
  -1   1 -16   12.66   27.73   4
   1   1  16   32.81   35.99   9
   1   1  17   15.43   27.40  11
  -1   1 -17   32.87   55.36  19
  -1   1 -17   23.68   48.72   5
   1   1  17   16.09   49.10   8
  -1   1 -17    3.81   51.30  18
   1   1  17   52.61   62.88  12
  -1   1 -17  -80.67   61.83  17
  -1   1 -17   90.20   63.40  14
  -1   1 -17  -98.22   69.11  21
   1   1  17   -1.60   47.49  16
   1   1  17   20.26   33.52   9
  -1   1 -18  -12.84   50.08   5
  -1   1 -18   37.24   55.40  17
   1   1  18   25.53   56.02  16
   1   1  18   35.00   32.22  11
   1   1  18   84.12   70.90  12
   1   1  18  -27.91   55.91   8
  -1   1 -18  129.74   75.75  14
  -1   1 -18  -80.57   63.45  18
  -1   1 -18  132.64   87.77  19
  -1   1 -18    0.82   46.53  21
  -1   1 -19   24.40   46.83  14
  -1   1 -19   68.58   53.24  21
   1   1  19   53.61   70.46  12
  -1   1 -19   81.87   62.58  17
   1   1  19  129.02   77.09   8
  -1   1 -19   58.08   56.00  19
  -1   1 -19   49.21   66.80   5
  -1   1 -19  104.52   64.79  18
   1   1  19   25.37   57.18  16
  -1   1 -20   27.26   53.79  19
  -1   1 -20    5.29   49.48  17
  -1   1 -20   44.13   57.81  18
   1   1  20  123.00   79.48   8
   1   1  20 -106.09   76.97  16
   1   1  20  -20.89   59.35  12
  -1   1 -20   62.82   56.32  14
  -1   1 -20  -80.81   70.21   5
  -1   1 -20  -61.93   65.48  21
  -1   1 -21    0.33   59.79  21
  -1   1 -21   43.93   59.04  14
   1   1  21  -58.92   76.16  16
   1   1  21 -128.42   88.44  10
  -1   1 -21   25.99   53.10  19
  -1   1 -21  146.15   95.42   5
  -1   1 -21 -169.28   90.77  17
   1   1  21   -2.59   35.83   8
  -1   1 -21   58.93   62.37  18
   1   1  21   31.10   60.01  12
  -1   2  21   40.30   63.81   8
   1   2 -21   29.82   55.29  20
   1   2 -21   72.50   58.74  19
   1   2 -21 -134.85   70.17  17
  -1   2  21   70.54   76.71  16
   1   2 -21  113.44   72.08  21
   1   2 -21  -84.93   66.85  18
   1   2 -20 -151.71   80.54  21
   1   2 -20    6.11   41.22  19
  -1   2  20   66.81   60.17  11
   1   2 -20  -21.50   53.40   5
   1   2 -20  -86.38   65.45  20
  -1   2  20   55.44   66.60  16
   1   2 -20  -22.54   55.28  17
   1   2 -20   21.53   57.15  18
  -1   2  20  108.72   82.40   8
   1   2 -19  -17.43   39.86   4
   1   2 -19   79.89   67.04  19
   1   2 -19   70.88   72.78   5
   1   2 -19   42.59   56.33  18
   1   2 -19  -23.44   51.70  21
   1   2 -19  -39.95   49.31  17
  -1   2  19   58.83   57.70   8
   1   2 -18   12.13   36.43  19
   1   2 -18  -13.71   37.10   4
   1   2 -18  -14.89   42.06  18
  -1   2  18   84.08   70.42  16
   1   2 -18   36.67   43.74  17
  -1   2  18  -75.71   63.46   8
   1   2 -18  -42.34   49.98  21
   1   2 -18    0.82   36.67   5
   1   2 -17   23.97   40.33  17
   1   2 -17   12.89   39.01   4
   1   2 -17   78.65   56.39  19
   1   2 -17   64.55   51.02  18
  -1   2  17  -27.68   49.79  16
   1   2 -17   61.57   56.84  21
   1   2 -17   49.24   59.42   5
  -1   2  17   28.55   52.61   8
   1   2 -16   74.87   46.21  14
   1   2 -16  100.67   64.99  21
   1   2 -16   63.97   49.74  19
  -1   2  16  152.69   83.18   6
   1   2 -16   80.84   65.90   5
   1   2 -16  142.95   61.98   4
  -1   2  16   70.16   63.09  16
   1   2 -16  156.54   70.97  18
  -1   2  16   67.83   59.40   8
   1   2 -16   65.69   51.93  17
   1   2 -15    7.42   24.03  14
  -1   2  15   12.38   43.06   8
   1   2 -15   45.83   45.65  18
  -1   2  15   63.75   63.46   6
   1   2 -15   74.34   55.94  19
   1   2 -15  -11.65   33.42  17
   1   2 -15   16.05   60.35   5
   1   2 -15   66.18   44.50   4
  -1   2  15  -90.45   61.99  16
   1   2 -15  -58.67   49.79  21
   1   2 -14  145.69   53.15  14
   1   2 -14  404.61  107.94   5
   1   2 -14  372.34   90.20   4
   1   2 -14  232.69   76.96  21
  -1   2  14  187.89   80.87   6
   1   2 -14  307.83   88.41  17
   1   2 -14  208.08   83.97  19
   1   2 -14  329.14   92.06  18
  -1   2  14  388.95  100.89  16
  -1   2  14  265.76   94.60   8
   1   2 -13   23.04   36.97  18
  -1   2  13   43.55   65.61   6
   1   2 -13   37.54   41.76   4
  -1   2  13   29.77   39.39  16
  -1   2  13  -14.26   47.34   8
   1   2 -13   49.15   45.18  17
   1   2 -13   62.76   36.20  14
   1   2 -13   11.48   34.57  19
  -1   2  13    5.08   15.44   9
   1   2 -13   36.81   38.08  21
   1   2 -13   59.26   49.01   5
   1   2 -12  339.37   83.21  19
  -1   2  12  394.92   50.44   9
   1   2 -12  382.86   85.94   4
   1   2 -12  323.63   82.10  18
   1   2 -12  329.47   83.78  21
  -1   2  12  244.98   85.12   6
  -1   2  12  319.41   84.94  16
   1   2 -12  305.78   79.14  17
  -1   2  12  306.20   84.91   8
   1   2 -12  274.77   59.20  14
   1   2 -12  385.92   97.26   5
  -1   2  11 1091.54  140.27  16
   1   2 -11 1008.01  105.68  14
   1   2 -11 1060.66  128.35   4
  -1   2  11  970.85   58.13   2
   1   2 -11  961.78  130.30  19
  -1   2  11  987.20  140.58   6
   1   2 -11 1154.31  142.85  18
   1   2 -11 1046.77  134.94  17
   1   2 -11 1039.02  143.97   5
  -1   2  11  796.15  129.66   8
  -1   2  11 1140.47   78.88   9
   1   2 -11 1084.40  137.01  21
   1   2 -10  596.28   97.41  21
   1   2 -10  624.66   79.26  14
   1   2 -10  507.35   88.75   4
   1   2 -10  613.89   99.22  17
  -1   2  10  604.80   52.62   2
  -1   2  10  464.66   87.59  16
   1   2 -10  525.36   98.33   5
  -1   2  10  587.75   52.54   9
   1   2 -10  495.18   90.26  19
  -1   2  10  510.36   98.77   6
   1   2 -10  610.65  100.11  18
  -1   2  10  502.80   57.13  15
  -1   2  10  630.68  108.28   8
   1   2  -9  644.46   94.91  19
   1   2  -9  773.63  103.76  17
  -1   2   9  628.32   60.73  15
  -1   2   9  718.42   52.05   9
   1   2  -9  737.26  101.28  18
   1   2  -9  726.62  100.57  21
   1   2  -9  737.61  109.30   5
  -1   2   9  691.62  106.66   6
   1   2  -9  565.63   88.29   4
   1   2  -9  643.58   74.31  14
  -1   2   9  715.91  107.75   8
  -1   2   9  729.19  103.85  16
   1   2  -9  746.34   60.11   2
  -1   2   9  787.12   63.53   2
  -1   2   8  697.94   91.84  16
   1   2  -8  821.59   76.85  14
   1   2  -8  897.07  110.97   5
  -1   2   8  622.62   96.42   6
   1   2  -8  811.09   98.90  19
  -1   2   8  771.77   47.72   9
   1   2  -8  821.50   98.55  17
   1   2  -8  779.35   96.88  18
   1   2  -8  783.18   64.38   2
  -1   2   8  686.32   60.74  15
   1   2  -8  814.93  100.50   4
  -1   2   8  749.30  102.21   8
   1   2  -7  228.97   52.44  17
   1   2  -7  254.21   54.23  19
   1   2  -7  242.67   54.26   4
   1   2  -7  214.85   54.31   5
  -1   2   7  192.27   52.69   6
  -1   2   7  209.78   57.32   8
   1   2  -7  232.71   53.39  18
  -1   2   7  204.31   21.82   9
   1   2  -7  253.00   41.19  14
  -1   2   7  216.32   49.92  16
   1   2  -7  310.60   42.54   2
  -1   2   7  175.48   29.93  15
   1   2  -6 4812.53  214.16   4
   1   2  -6 4724.01  199.91  18
   1   2  -6 4907.02  188.32   6
  -1   2   6 4830.49  148.08  15
   1   2  -6 4801.07  201.33  19
   1   2  -6 4656.31  198.85  17
   1   2  -6 4687.59  160.36   2
  -1   2   6 5000.71  223.64   8
   1   2  -6 4912.95  222.42   5
   1   2  -6 4593.71  152.87  14
  -1   2   6 4776.08  200.23  16
  -1   2   6 4635.97  217.96   6
   1   2  -5 6180.13  163.72  14
   1   2  -5 6086.39  228.88   4
   1   2  -5 6450.21  205.42  12
   1   2  -5 6478.49  208.27  17
   1   2  -5 6385.27  194.18   6
   1   2  -5 6052.31  203.30  19
   1   2  -5 6713.89  211.49  21
   1   2  -5 6323.99  208.06  17
  -1   2   5 6092.85  232.50   6
   1   2  -5 5943.88  201.80  18
  -1   2   5 6594.69  166.84  15
  -1   2   5 6304.09  232.32   8
  -1   2   5 6199.69  206.02  16
   1   2  -5 6129.75  186.03   2
   1   2  -5 6273.30  230.60   5
  -1   2   4  237.47   44.68   8
   1   2  -4  262.54   40.87   2
   1   2  -4  270.97   42.04   8
  -1   2   4  263.84   48.31   6
   1   2  -4  255.75   36.54  12
   1   2  -4  256.05   46.86   4
   1   2  -4  267.25   38.35  21
   1   2  -4  291.84   50.74  15
   1   2  -4  285.92   39.81  19
  -1   2   4  262.34   39.83  16
   1   2  -4  274.51   39.32  18
   1   2  -4  262.33   38.65  17
   1   2  -4  288.84   46.41   5
   1   2  -4  258.92   36.60  17
  -1   2   3 5378.74  157.15  16
  -1   2   3 5560.69  201.37  18
  -1   2   3 5157.49  185.09   6
  -1   2   3 5493.28  199.85  17
   1   2  -3 5170.54  189.05   4
  -1   2   3 5384.13  198.07  19
   1   2  -3 5332.22  173.56   2
   1   2  -3 5528.99  164.13   8
   1   2  -3 5261.86  139.31  18
  -1   2   3 5667.49  203.71  20
   1   2  -3 5266.26  140.15  17
   1   2  -3 5155.02  174.87   5
   1   2  -3 5196.64  138.27  17
   1   2  -3 5276.53  139.17  19
   1   2  -3 5316.52  175.48  16
   1   2  -3 5372.07  137.98  12
  -1   2   3 5617.65  203.35  21
  -1   2   3 5516.91  201.24  12
  -1   2   3 5486.22  188.26   8
   1   2  -3 5389.32  141.13  21
   1   2  -3 5333.07  196.91  15
  -1   2   2 1407.13   97.21  18
  -1   2   2 1459.34   99.36  12
  -1   2   2 1460.44   99.51  20
   1   2  -2 1398.39   64.92   6
  -1   2   2 1357.82   71.37  16
   1   2  -2 1413.35   91.21   2
  -1   2   2 1322.36   75.74   3
  -1   2   2 1468.16   99.53  17
   1   2  -2 1335.96   89.16  13
  -1   2   2 1320.32   90.49   6
   1   2  -2 1397.41   56.31  12
   1   2  -2 1492.55   58.62  18
  -1   2   2 1455.62   99.24  19
   1   2  -2 1347.06   82.05   5
   1   2  -2 1449.37   57.54  19
   1   2  -2 1387.10   57.57  17
   1   2  -2 1465.28   69.81   8
   1   2  -2 1313.78   56.30  21
  -1   2   2 1418.53   98.48  21
   1   2  -2 1390.28   57.45  18
   1   2  -2 1461.50   95.90   4
   1   2  -2 1478.62   98.04  15
  -1   2   123277.39  343.73   7
   1   2  -122035.50  353.90   4
  -1   2   121153.31  352.29   6
  -1   2   122126.30  377.23  12
   1   2  -121291.71  303.90   5
  -1   2   122015.30  308.33   3
  -1   2   122979.49  381.88  19
   1   2  -121225.71  341.01   9
   1   2  -121261.71  352.01   2
   1   2  -121328.21  232.58   6
  -1   2   122803.19  383.17  17
  -1   2   121958.60  380.85  21
   1   2  -121953.00  353.53  15
  -1   2   123257.69  385.63  18
   1   2   012657.99  145.01  19
  -1   2   013264.68  257.66   7
   1   2   012751.79  145.13  18
  -1   2   013764.18  300.00  18
   1   2   012530.39  190.51   6
  -1   2   012969.08  242.14   3
  -1   2   013626.78  297.44  12
   1   2   012629.49  144.04  17
[truncated: 2,008,172 more chars]
