# Supplementary material for: Crystal structures of (S)-(−)-1-(4-chloro­phen­yl)-N-[(pyridin-2-yl)methyl­idene]ethan-1-amine and its cis-di­chlorido­{(S)-(−)-1-(4-chloro­phen­yl)-N-[(pyridin-2-yl)methyl­idene]ethan-1-amine}palladium(II) complex
Source: Acta Crystallogr E Crystallogr Commun. 2026 Jan 8;82(Pt 2):143–7. doi: 10.1107/S2056989025011430 (PMC12874261; doi:10.1107/S2056989025011430)
Supplement: Supplementary file 2 [file e-82-00143-im-i-l_mosup3.hkl]

data_im-i-l_mo                                                                  
_shelx_title ' '                                                                
_shelx_refln_list_code          4                                               
_shelx_F_calc_maximum       72.33                                               
_exptl_crystal_F_000       256.00                                               
_reflns_d_resolution_high  0.7202                                               
                                                                                
loop_                                                                           
 _space_group_symop_operation_xyz                                               
 'x, y, z'                                                                      
 '-x, y+1/2, -z'                                                                
                                                                                
_cell_length_a     5.6763                                                       
_cell_length_b     8.5159                                                       
_cell_length_c    13.7606                                                       
_cell_angle_alpha  90.000                                                       
_cell_angle_beta   89.226                                                       
_cell_angle_gamma  90.000                                                       
                                                                                
_shelx_F_squared_multiplier     1.000                                           
                                                                                
loop_                                                                           
 _refln_index_h                                                                 
 _refln_index_k                                                                 
 _refln_index_l                                                                 
 _refln_F_squared_calc                                                          
 _refln_F_squared_meas                                                          
 _refln_F_squared_sigma                                                         
 _refln_observed_status                                                         
   1 -11   0          0.34          0.07         0.95 o                         
   2 -11   0          0.02         -1.03         1.03 o                         
   0 -10   0          5.05          4.85         1.19 o                         
   1 -10   0          0.82          1.09         0.65 o                         
   2 -10   0          2.08          3.24         1.01 o                         
   3 -10   0          1.15          0.13         0.98 o                         
   4 -10   0          0.02         -0.11         0.91 o                         
   1  -9   0          1.91          1.71         0.63 o                         
   2  -9   0          0.41         -0.11         0.45 o                         
   3  -9   0          0.23         -0.79         0.79 o                         
   4  -9   0          0.05         -0.82         0.82 o                         
   5  -9   0          0.01          0.93         0.88 o                         
   0  -8   0          8.69          8.50         1.33 o                         
   1  -8   0          6.55          3.76         0.68 o                         
   2  -8   0          6.57          7.22         0.73 o                         
   3  -8   0          4.08          3.03         0.75 o                         
   4  -8   0          1.23          0.97         0.67 o                         
   5  -8   0          1.70          1.72         0.92 o                         
   1  -7   0         16.52         15.90         1.01 o                         
   2  -7   0          1.75          1.29         0.41 o                         
   3  -7   0          0.07         -0.47         0.57 o                         
   4  -7   0          6.27          5.29         0.75 o                         
   5  -7   0          0.49          0.21         0.58 o                         
   6  -7   0          0.32         -1.40         1.40 o                         
   0  -6   0         21.68         23.36         1.69 o                         
   1  -6   0         20.59         20.62         0.78 o                         
   2  -6   0          0.78          0.87         0.30 o                         
   3  -6   0          7.46          7.14         0.89 o                         
   4  -6   0          4.81          3.84         0.72 o                         
   5  -6   0          3.10          3.09         0.64 o                         
   6  -6   0          0.04         -0.87         0.87 o                         
   1  -5   0         59.96         60.48         1.40 o                         
   2  -5   0          6.37          7.75         0.51 o                         
   3  -5   0          0.25          0.32         0.40 o                         
   4  -5   0          0.55         -0.39         0.44 o                         
   5  -5   0          3.34          2.59         0.50 o                         
   6  -5   0          0.95          0.20         0.79 o                         
   7  -5   0          0.35         -0.13         0.93 o                         
   0  -4   0        249.54        265.66         3.45 o                         
   1  -4   0        316.16        326.42         3.23 o                         
   2  -4   0          1.76          1.41         0.22 o                         
   3  -4   0         29.75         29.02         0.95 o                         
   4  -4   0          0.83          0.87         0.24 o                         
   5  -4   0         10.09         10.59         0.82 o                         
   6  -4   0          0.00         -0.71         0.71 o                         
   7  -4   0          1.76          4.12         1.08 o                         
   1  -3   0        190.16        191.48         1.87 o                         
   2  -3   0         98.67        104.86         1.68 o                         
   3  -3   0         10.61          9.95         0.57 o                         
   4  -3   0          7.02          6.47         0.52 o                         
   5  -3   0          1.17          0.47         0.35 o                         
   6  -3   0          0.35         -0.35         0.73 o                         
   7  -3   0          0.20          0.29         0.88 o                         
   0  -2   0       5203.10       4910.77        21.49 o                         
   1  -2   0        623.82        652.28         5.61 o                         
   2  -2   0        684.70        670.25         5.78 o                         
   3  -2   0         22.65         25.85         0.53 o                         
   4  -2   0         56.52         56.00         0.92 o                         
   5  -2   0         14.75         15.52         0.83 o                         
   6  -2   0          1.83          1.31         0.55 o                         
   7  -2   0          0.08          0.55         0.74 o                         
   1  -1   0       2522.31       2483.04        14.15 o                         
   2  -1   0        193.21        194.93         1.25 o                         
   3  -1   0        110.90        119.76         1.21 o                         
   4  -1   0          7.35          7.08         0.41 o                         
   5  -1   0          2.94          1.68         0.40 o                         
   6  -1   0          6.08          6.42         0.75 o                         
   7  -1   0          0.08          0.54         0.62 o                         
   1   0   0        617.74        569.11         2.49 o                         
   2   0   0       1603.94       1589.33        11.73 o                         
   3   0   0         17.83         21.16         0.61 o                         
   4   0   0         39.60         36.97         1.24 o                         
   5   0   0         26.07         25.88         1.20 o                         
   6   0   0         11.34         12.81         0.96 o                         
   7   0   0          0.10         -0.98         0.98 o                         
   1   1   0       2523.82       2466.73        11.87 o                         
   2   1   0        192.85        195.18         1.85 o                         
   3   1   0        111.47        123.59         1.92 o                         
   4   1   0          7.52          7.28         0.61 o                         
   5   1   0          2.87          1.77         0.46 o                         
   6   1   0          6.04          6.68         0.75 o                         
   7   1   0          0.08         -0.79         0.79 o                         
   0   2   0       5230.92       4801.40        18.32 o                         
   1   2   0        602.27        641.10         4.33 o                         
   2   2   0        696.61        683.68         4.67 o                         
   3   2   0         20.08         24.11         0.86 o                         
   4   2   0         55.85         57.60         1.64 o                         
   5   2   0         14.57         16.56         1.07 o                         
   6   2   0          1.88          1.83         0.74 o                         
   7   2   0          0.07          0.51         0.74 o                         
   1   3   0        190.33        193.70         1.73 o                         
   2   3   0         98.19        105.91         1.96 o                         
   3   3   0         10.59         11.11         0.92 o                         
   4   3   0          6.92          6.66         0.81 o                         
   5   3   0          1.14          0.30         0.63 o                         
   6   3   0          0.35          0.61         0.70 o                         
   7   3   0          0.20          1.80         0.79 o                         
   0   4   0        243.16        265.25         3.30 o                         
   1   4   0        312.90        320.89         2.56 o                         
   2   4   0          2.45          2.13         0.24 o                         
   3   4   0         30.25         28.58         1.24 o                         
   4   4   0          0.71          0.80         0.54 o                         
   5   4   0         10.22         10.41         1.11 o                         
   6   4   0          0.00         -0.38         0.69 o                         
   7   4   0          1.77          1.97         0.89 o                         
   1   5   0         60.08         64.71         1.63 o                         
   2   5   0          6.27          7.92         0.49 o                         
   3   5   0          0.26          0.16         0.32 o                         
   4   5   0          0.53          0.95         0.57 o                         
   5   5   0          3.31          2.01         0.67 o                         
   6   5   0          0.93          1.52         0.97 o                         
   7   5   0          0.35          0.88         1.17 o                         
   0   6   0         22.95         24.29         1.35 o                         
   1   6   0         19.79         20.22         1.49 o                         
   2   6   0          0.71          0.41         0.22 o                         
   3   6   0          7.67          8.30         1.07 o                         
   4   6   0          4.66          4.02         0.80 o                         
   5   6   0          3.10          3.00         0.97 o                         
   6   6   0          0.04          0.41         1.04 o                         
   1   7   0         16.48         17.21         1.47 o                         
   2   7   0          1.73          1.24         0.39 o                         
   3   7   0          0.07         -0.74         0.78 o                         
   4   7   0          6.23          6.66         1.45 o                         
   5   7   0          0.50          0.93         0.93 o                         
   6   7   0          0.32          0.90         1.30 o                         
   0   8   0          8.67          7.58         1.52 o                         
   1   8   0          6.34          4.26         0.89 o                         
   2   8   0          6.75          7.29         1.10 o                         
   3   8   0          4.01          3.91         1.03 o                         
   4   8   0          1.24          1.47         1.26 o                         
   5   8   0          1.72          4.17         1.40 o                         
   1   9   0          1.92          1.10         0.78 o                         
   2   9   0          0.40         -0.03         0.90 o                         
   3   9   0          0.23          1.22         1.01 o                         
   4   9   0          0.06         -0.77         1.22 o                         
   5   9   0          0.01         -1.19         1.24 o                         
   0  10   0          5.09          6.09         1.61 o                         
   1  10   0          0.80          0.80         0.74 o                         
   2  10   0          2.10          3.06         1.02 o                         
   3  10   0          1.14          3.20         1.28 o                         
   4  10   0          0.02         -0.97         1.15 o                         
   1  11   0          0.34          0.73         0.91 o                         
   2  11   0          0.02         -0.39         0.99 o                         
  -2 -11   1          0.16          1.31         0.93 o                         
  -1 -11   1          0.47         -0.35         0.94 o                         
   0 -11   1          0.05          0.08         0.62 o                         
   1 -11   1          0.89          0.21         0.88 o                         
   2 -11   1          0.12         -0.83         0.83 o                         
  -4 -10   1          0.29          0.67         0.84 o                         
  -3 -10   1          0.24          1.00         0.87 o                         
  -2 -10   1          0.18          0.29         0.95 o                         
  -1 -10   1          0.08         -0.33         0.56 o                         
   0 -10   1          0.40          0.28         0.65 o                         
   1 -10   1          0.20          1.27         0.61 o                         
   2 -10   1          0.47          0.80         0.83 o                         
   3 -10   1          0.07         -0.69         0.86 o                         
   4 -10   1          0.14         -0.58         0.90 o                         
  -5  -9   1          0.22          0.13         0.82 o                         
  -4  -9   1          0.84          0.28         0.73 o                         
  -3  -9   1          0.40         -0.75         0.75 o                         
  -2  -9   1          3.52          1.52         0.79 o                         
  -1  -9   1          0.94          1.28         0.60 o                         
   0  -9   1          7.55          8.90         0.99 o                         
   1  -9   1          2.45          2.59         0.67 o                         
   2  -9   1          0.24         -0.35         0.46 o                         
   3  -9   1          1.47          1.62         0.83 o                         
   4  -9   1          0.03         -0.79         0.79 o                         
   5  -9   1          0.25         -0.92         0.92 o                         
  -5  -8   1          0.28          0.28         0.77 o                         
  -4  -8   1          5.09          3.74         0.76 o                         
  -3  -8   1          0.25          0.65         0.71 o                         
  -2  -8   1          0.23          0.06         0.45 o                         
  -1  -8   1         14.12         13.30         1.08 o                         
   0  -8   1         12.76         15.33         1.16 o                         
   1  -8   1          8.38          9.55         0.89 o                         
   2  -8   1          3.82          3.19         0.56 o                         
   3  -8   1          1.64          1.20         0.61 o                         
   4  -8   1          2.27          2.65         0.75 o                         
   5  -8   1          1.13          0.36         0.90 o                         
  -6  -7   1          1.06          1.46         1.29 o                         
  -5  -7   1          3.39          3.70         0.78 o                         
  -4  -7   1          5.76          6.63         0.88 o                         
  -3  -7   1         12.22         11.06         1.11 o                         
  -2  -7   1         26.88         31.55         1.21 o                         
  -1  -7   1         20.69         18.75         0.82 o                         
   0  -7   1         71.50         74.25         2.26 o                         
   1  -7   1         45.84         54.95         1.81 o                         
   2  -7   1         42.99         44.67         1.48 o                         
   3  -7   1          6.51          5.10         0.49 o                         
   4  -7   1          4.94          4.64         0.81 o                         
   5  -7   1          0.49         -0.02         0.55 o                         
   6  -7   1          0.30          0.88         0.91 o                         
  -6  -6   1          0.68          0.67         0.81 o                         
  -5  -6   1          1.05          0.84         0.50 o                         
  -4  -6   1          5.74          5.85         0.75 o                         
  -3  -6   1          1.84          0.85         0.60 o                         
  -2  -6   1          7.12          6.30         0.54 o                         
  -1  -6   1         16.44         17.30         0.82 o                         
   0  -6   1          9.24          8.69         0.67 o                         
   1  -6   1         94.80         95.48         1.55 o                         
   2  -6   1         25.21         24.57         0.98 o                         
   3  -6   1          8.42          7.97         0.48 o                         
   4  -6   1          3.35          2.31         0.63 o                         
   5  -6   1          1.68          1.86         0.58 o                         
   6  -6   1          0.30          0.31         0.91 o                         
  -7  -5   1          0.33          0.82         0.83 o                         
  -6  -5   1          0.32         -0.03         0.76 o                         
  -5  -5   1          0.94          0.89         0.42 o                         
  -4  -5   1         18.06         18.72         1.02 o                         
  -3  -5   1          1.43          0.98         0.29 o                         
  -2  -5   1          1.48          0.89         0.22 o                         
  -1  -5   1        189.24        189.44         2.43 o                         
   0  -5   1        145.11        153.83         2.32 o                         
   1  -5   1          6.46          4.87         0.44 o                         
   2  -5   1        127.76        130.90         1.97 o                         
   3  -5   1          2.32          1.48         0.18 o                         
   4  -5   1          3.25          2.46         0.47 o                         
   5  -5   1          2.29          1.50         0.44 o                         
   6  -5   1          2.96          2.95         0.97 o                         
   7  -5   1          0.10          1.02         1.04 o                         
  -7  -4   1          0.33         -0.24         0.71 o                         
  -6  -4   1          0.75          0.20         0.63 o                         
  -5  -4   1          6.03          4.90         0.58 o                         
  -4  -4   1          5.19          4.70         0.49 o                         
  -3  -4   1          0.27         -0.24         0.24 o                         
  -2  -4   1         58.16         55.70         2.03 o                         
  -1  -4   1        192.67        200.82         2.46 o                         
   0  -4   1         40.45         41.23         0.94 o                         
   1  -4   1        303.98        319.53         2.82 o                         
   2  -4   1         14.37         13.19         0.58 o                         
   3  -4   1          5.71          4.29         0.30 o                         
   4  -4   1          2.00          1.39         0.30 o                         
   5  -4   1          6.50          5.99         0.65 o                         
   6  -4   1          0.31         -0.53         0.53 o                         
   7  -4   1          0.08         -0.86         0.86 o                         
  -7  -3   1          1.56          1.45         0.73 o                         
  -6  -3   1          2.92          3.56         0.78 o                         
  -5  -3   1          9.69          9.21         0.76 o                         
  -4  -3   1         28.36         29.85         1.23 o                         
  -3  -3   1         24.79         26.54         0.90 o                         
  -2  -3   1        215.73        226.73         2.82 o                         
  -1  -3   1        213.49        220.33         1.84 o                         
   0  -3   1        397.07        379.28         2.69 o                         
   1  -3   1        420.30        415.56         2.97 o                         
   2  -3   1        369.00        357.33         2.62 o                         
   3  -3   1        172.35        169.37         2.68 o                         
   4  -3   1         11.09         10.51         0.37 o                         
   5  -3   1          2.82          2.04         0.23 o                         
   6  -3   1          4.03          4.28         0.79 o                         
   7  -3   1          0.47         -0.93         0.93 o                         
  -7  -2   1          0.21          1.10         0.75 o                         
  -6  -2   1          1.63          1.42         0.59 o                         
  -5  -2   1         10.32          9.23         0.60 o                         
  -4  -2   1         28.72         29.15         0.67 o                         
  -3  -2   1         46.67         42.86         0.81 o                         
  -2  -2   1         26.98         25.99         0.91 o                         
  -1  -2   1       1071.16       1091.98         9.43 o                         
   0  -2   1       1288.80       1284.46         9.01 o                         
   1  -2   1       1066.11       1081.06         5.98 o                         
   2  -2   1         99.34         99.21         1.05 o                         
   3  -2   1         32.25         36.86         0.72 o                         
   4  -2   1          8.44          9.05         0.42 o                         
   5  -2   1          6.68          6.26         0.57 o                         
   6  -2   1          0.26          0.46         0.53 o                         
   7  -2   1          0.60          1.23         0.82 o                         
  -7  -1   1          0.12          0.15         0.92 o                         
  -6  -1   1          0.91          0.28         0.43 o                         
  -5  -1   1         26.07         25.77         1.08 o                         
  -4  -1   1         46.71         44.90         0.83 o                         
  -3  -1   1         44.40         37.02         0.72 o                         
  -2  -1   1        234.40        218.35         1.37 o                         
  -1  -1   1       1110.19       1025.66         6.89 o                         
   1  -1   1       3053.14       2965.00        16.59 o                         
   2  -1   1        560.59        554.08         3.15 o                         
   3  -1   1        301.21        315.18         2.35 o                         
   4  -1   1          9.91         10.88         0.60 o                         
   5  -1   1          7.96          8.27         0.71 o                         
   6  -1   1         18.97         22.61         1.32 o                         
   7  -1   1          0.46          1.34         0.70 o                         
  -7   0   1          0.07         -0.78         0.78 o                         
  -6   0   1          4.42          3.04         0.61 o                         
  -5   0   1         56.50         64.21         1.82 o                         
  -4   0   1         17.64         16.12         0.61 o                         
  -3   0   1         21.68         20.75         0.58 o                         
  -2   0   1        137.69        140.45         1.19 o                         
  -1   0   1        779.92        721.14         3.26 o                         
   1   0   1        120.94        121.54         0.89 o                         
   2   0   1        164.65        143.70         1.20 o                         
   3   0   1          0.01          0.99         0.22 o                         
   4   0   1         27.40         31.35         1.17 o                         
   5   0   1         59.73         63.69         1.86 o                         
   6   0   1          5.41          5.73         0.73 o                         
   7   0   1          2.76          3.06         1.23 o                         
  -7   1   1          0.11          0.58         0.81 o                         
  -6   1   1          0.91          0.41         0.44 o                         
  -5   1   1         25.37         25.76         1.26 o                         
  -4   1   1         47.89         45.72         1.25 o                         
  -3   1   1         46.21         39.96         0.95 o                         
  -2   1   1        240.56        222.54         1.97 o                         
  -1   1   1       1127.27       1040.84         4.76 o                         
   1   1   1       3039.80       2944.90         9.27 o                         
   2   1   1        545.37        535.87         4.04 o                         
   3   1   1        300.25        309.46         2.84 o                         
   4   1   1          8.84          8.74         0.66 o                         
   5   1   1          7.46          6.79         0.68 o                         
   6   1   1         19.19         21.36         1.23 o                         
   7   1   1          0.46          0.74         0.88 o                         
  -7   2   1          0.22          1.03         0.85 o                         
  -6   2   1          1.70          1.72         0.78 o                         
  -5   2   1         10.50          9.83         0.74 o                         
  -4   2   1         28.55         29.80         0.99 o                         
  -3   2   1         48.35         47.24         0.88 o                         
  -2   2   1         28.24         26.29         0.97 o                         
  -1   2   1       1059.20       1093.78         8.21 o                         
   0   2   1       1286.83       1321.99         4.49 o                         
   1   2   1       1056.89       1070.71         5.08 o                         
   2   2   1         97.08         95.60         1.34 o                         
   3   2   1         33.09         38.23         1.08 o                         
   4   2   1          8.67          9.27         0.69 o                         
   5   2   1          6.75          7.21         0.74 o                         
   6   2   1          0.26          0.41         0.65 o                         
   7   2   1          0.61          1.86         0.80 o                         
  -7   3   1          1.54         -0.12         0.95 o                         
  -6   3   1          3.03          3.19         0.82 o                         
  -5   3   1          9.83          9.72         1.15 o                         
  -4   3   1         28.80         30.60         1.56 o                         
  -3   3   1         23.13         26.29         1.18 o                         
  -2   3   1        224.18        231.90         2.86 o                         
  -1   3   1        205.67        211.53         1.66 o                         
   0   3   1        405.95        394.54         2.06 o                         
   1   3   1        417.47        418.42         2.53 o                         
   2   3   1        364.42        357.22         2.82 o                         
   3   3   1        170.67        180.12         2.78 o                         
   4   3   1         11.65         11.23         0.80 o                         
   5   3   1          2.59          1.61         0.45 o                         
   6   3   1          4.06          4.32         0.97 o                         
   7   3   1          0.45          0.88         0.77 o                         
  -7   4   1          0.34          1.14         1.25 o                         
  -6   4   1          0.77         -0.53         0.68 o                         
  -5   4   1          6.06          4.12         0.89 o                         
  -4   4   1          4.92          3.41         0.62 o                         
  -3   4   1          0.32          0.07         0.27 o                         
  -2   4   1         58.19         56.52         1.38 o                         
  -1   4   1        190.50        197.26         1.82 o                         
   0   4   1         41.92         44.93         1.02 o                         
   1   4   1        300.67        326.03         2.54 o                         
   2   4   1         14.94         14.86         0.66 o                         
   3   4   1          5.95          5.88         0.47 o                         
   4   4   1          2.08          1.60         0.58 o                         
   5   4   1          6.43          5.52         0.88 o                         
   6   4   1          0.31         -0.84         0.84 o                         
   7   4   1          0.08          0.15         1.02 o                         
  -7   5   1          0.33          0.26         0.93 o                         
  -6   5   1          0.31          0.55         0.87 o                         
  -5   5   1          1.00         -0.02         0.66 o                         
  -4   5   1         18.00         18.62         1.33 o                         
  -3   5   1          1.57          1.74         0.56 o                         
  -2   5   1          1.85          1.58         0.25 o                         
  -1   5   1        192.43        187.48         2.19 o                         
   0   5   1        144.44        154.12         2.44 o                         
   1   5   1          7.18          5.78         0.47 o                         
   2   5   1        125.40        127.85         2.08 o                         
   3   5   1          2.08          1.20         0.48 o                         
   4   5   1          3.06          1.88         0.57 o                         
   5   5   1          2.27          1.46         0.67 o                         
   6   5   1          2.98          3.97         1.13 o                         
   7   5   1          0.09          0.16         1.02 o                         
  -6   6   1          0.67          1.97         0.92 o                         
  -5   6   1          1.07         -0.41         0.79 o                         
  -4   6   1          5.74          6.13         1.14 o                         
  -3   6   1          1.75          0.78         0.72 o                         
  -2   6   1          7.32          6.95         0.45 o                         
  -1   6   1         16.55         17.00         1.34 o                         
   0   6   1          9.01          9.54         0.70 o                         
   1   6   1         94.12        102.90         3.32 o                         
   2   6   1         25.44         24.08         1.03 o                         
   3   6   1          8.39          7.38         0.80 o                         
   4   6   1          3.39          1.95         0.77 o                         
   5   6   1          1.68          1.41         0.83 o                         
   6   6   1          0.30          0.65         0.85 o                         
  -6   7   1          1.06          2.45         1.30 o                         
  -5   7   1          3.42          3.64         0.97 o                         
  -4   7   1          5.71          6.25         1.28 o                         
  -3   7   1         12.21         12.63         1.25 o                         
  -2   7   1         26.68         29.23         1.26 o                         
  -1   7   1         21.24         22.62         1.81 o                         
   0   7   1         70.51         74.58         1.79 o                         
   1   7   1         46.77         55.34         2.86 o                         
   2   7   1         42.76         44.88         2.22 o                         
   3   7   1          6.47          6.45         1.11 o                         
   4   7   1          4.98          6.15         1.41 o                         
   5   7   1          0.49          0.76         0.98 o                         
   6   7   1          0.29          0.65         1.18 o                         
  -5   8   1          0.28         -1.18         1.18 o                         
  -4   8   1          5.05          3.74         1.47 o                         
  -3   8   1          0.26         -0.71         0.90 o                         
  -2   8   1          0.22         -0.14         0.61 o                         
  -1   8   1         14.13         14.65         1.44 o                         
   0   8   1         12.83         16.13         1.24 o                         
   1   8   1          8.47         10.46         1.21 o                         
   2   8   1          3.77          3.82         0.96 o                         
   3   8   1          1.64          0.17         0.89 o                         
   4   8   1          2.28          2.25         1.22 o                         
   5   8   1          1.13          2.37         1.14 o                         
  -5   9   1          0.22          0.23         1.38 o                         
  -4   9   1          0.85         -0.12         1.29 o                         
  -3   9   1          0.39          0.40         1.07 o                         
  -2   9   1          3.48          2.85         0.97 o                         
  -1   9   1          0.93          1.41         0.82 o                         
   0   9   1          7.58          8.00         1.14 o                         
   1   9   1          2.47          3.27         0.81 o                         
   2   9   1          0.23          0.52         0.72 o                         
   3   9   1          1.50          0.99         1.01 o                         
   4   9   1          0.03          0.21         1.14 o                         
   5   9   1          0.24          0.82         1.26 o                         
  -4  10   1          0.28         -1.38         1.38 o                         
  -3  10   1          0.24         -0.18         1.16 o                         
  -2  10   1          0.18         -0.86         0.95 o                         
  -1  10   1          0.08          0.42         0.76 o                         
   0  10   1          0.41          0.51         0.82 o                         
   1  10   1          0.20          0.25         0.79 o                         
   2  10   1          0.47         -0.41         0.92 o                         
   3  10   1          0.07          1.25         1.32 o                         
   4  10   1          0.14         -1.27         1.27 o                         
  -2  11   1          0.16         -0.16         0.80 o                         
  -1  11   1          0.47          0.62         0.84 o                         
   0  11   1          0.05         -0.82         1.16 o                         
   1  11   1          0.89          1.70         0.98 o                         
   2  11   1          0.12         -0.09         1.04 o                         
  -2 -11   2          0.33         -0.91         0.94 o                         
  -1 -11   2          0.14         -0.31         1.09 o                         
   0 -11   2          2.35          2.09         0.73 o                         
   1 -11   2          0.74          1.72         0.91 o                         
   2 -11   2          0.12          0.26         1.02 o                         
  -4 -10   2          0.07         -0.94         0.94 o                         
  -3 -10   2          0.34         -0.01         0.84 o                         
  -2 -10   2          0.40          0.31         0.93 o                         
  -1 -10   2          0.40          0.86         0.65 o                         
   0 -10   2          1.73          1.34         0.73 o                         
   1 -10   2          3.09          2.27         0.67 o                         
   2 -10   2          0.40         -0.66         0.88 o                         
   3 -10   2          0.33          0.17         0.74 o                         
   4 -10   2          0.10         -0.83         0.83 o                         
  -5  -9   2          0.80          1.32         1.31 o                         
  -4  -9   2          0.55          0.89         0.80 o                         
  -3  -9   2          1.78          1.39         0.84 o                         
  -2  -9   2          0.66         -0.77         0.77 o                         
  -1  -9   2          6.83          6.97         0.90 o                         
   0  -9   2          6.20          7.44         0.93 o                         
   1  -9   2          7.66          9.41         0.93 o                         
   2  -9   2          0.99          0.11         0.49 o                         
   3  -9   2          0.25          0.10         0.72 o                         
   4  -9   2          0.79          0.44         0.81 o                         
   5  -9   2          0.58          0.51         0.81 o                         
  -5  -8   2          0.75          1.02         0.88 o                         
  -4  -8   2          0.15         -0.16         0.57 o                         
  -3  -8   2          3.41          2.83         0.71 o                         
  -2  -8   2         11.54         12.06         0.91 o                         
  -1  -8   2         25.28         25.64         1.45 o                         
   0  -8   2         10.86         11.67         1.01 o                         
   1  -8   2         13.49         14.14         1.01 o                         
   2  -8   2         10.16          9.10         0.86 o                         
   3  -8   2          7.85          6.67         0.89 o                         
   4  -8   2          2.58          1.70         0.79 o                         
   5  -8   2          0.65         -0.47         0.84 o                         
  -6  -7   2          0.48          1.24         1.01 o                         
  -5  -7   2          0.85          1.68         0.69 o                         
  -4  -7   2          2.32          2.58         0.68 o                         
  -3  -7   2          9.33         10.78         1.06 o                         
  -2  -7   2          3.18          2.09         0.44 o                         
  -1  -7   2         24.40         24.48         1.10 o                         
   0  -7   2         14.56         16.67         0.96 o                         
   1  -7   2         28.34         31.71         1.35 o                         
   2  -7   2         26.52         24.89         1.18 o                         
   3  -7   2          1.20          0.15         0.30 o                         
   4  -7   2          0.73         -0.13         0.79 o                         
   5  -7   2          0.62          0.21         0.61 o                         
   6  -7   2          0.39          1.14         0.97 o                         
  -6  -6   2          0.02         -0.17         0.81 o                         
  -5  -6   2          4.17          3.94         0.69 o                         
  -4  -6   2         11.32         10.46         0.93 o                         
  -3  -6   2         15.22         18.02         1.25 o                         
  -2  -6   2          3.27          3.80         0.44 o                         
  -1  -6   2         24.14         23.47         1.02 o                         
   0  -6   2         58.75         63.12         1.67 o                         
   1  -6   2        128.87        130.02         2.11 o                         
   2  -6   2         40.24         38.54         1.33 o                         
   3  -6   2          5.47          3.92         0.38 o                         
   4  -6   2          1.46          0.75         0.57 o                         
   5  -6   2          0.37         -0.46         0.49 o                         
   6  -6   2          0.82          0.54         0.95 o                         
  -7  -5   2          0.32         -0.87         0.87 o                         
  -6  -5   2          1.73          1.64         0.78 o                         
  -5  -5   2          3.15          3.80         0.60 o                         
  -4  -5   2         16.80         16.55         0.97 o                         
  -3  -5   2          9.14          7.88         0.57 o                         
  -2  -5   2          6.04          5.13         0.36 o                         
  -1  -5   2         85.43         85.42         1.67 o                         
   0  -5   2          2.07          2.71         0.34 o                         
   1  -5   2         48.66         48.13         1.24 o                         
   2  -5   2         47.37         48.66         1.27 o                         
   3  -5   2         20.84         16.91         0.64 o                         
   4  -5   2          5.02          4.04         0.58 o                         
   5  -5   2          0.45         -0.49         0.49 o                         
   6  -5   2          0.32         -0.76         0.76 o                         
   7  -5   2          0.41          0.96         0.88 o                         
  -7  -4   2          0.42         -0.70         0.91 o                         
  -6  -4   2          0.47          0.99         0.65 o                         
  -5  -4   2          2.96          2.54         0.46 o                         
  -4  -4   2          3.16          2.92         0.43 o                         
  -3  -4   2         40.02         41.36         1.26 o                         
  -2  -4   2         75.82         77.10         1.83 o                         
  -1  -4   2        216.12        217.28         2.72 o                         
   0  -4   2         29.31         34.30         0.90 o                         
   1  -4   2        306.76        298.10         2.50 o                         
   2  -4   2        219.07        209.25         1.96 o                         
   3  -4   2          5.53          5.28         0.30 o                         
   4  -4   2          1.73          1.51         0.16 o                         
   5  -4   2          4.36          4.52         0.60 o                         
   6  -4   2          1.16          0.65         0.81 o                         
   7  -4   2          0.11          1.73         0.84 o                         
  -7  -3   2          0.12         -0.08         0.78 o                         
  -6  -3   2          2.13          1.66         0.71 o                         
  -5  -3   2          0.89         -0.02         0.36 o                         
  -4  -3   2         19.99         19.42         0.96 o                         
  -3  -3   2          2.85          2.37         0.35 o                         
  -2  -3   2        125.90        121.45         2.15 o                         
  -1  -3   2        325.57        311.85         3.15 o                         
   0  -3   2        102.40         88.63         1.09 o                         
   1  -3   2        841.34        822.46         4.76 o                         
   2  -3   2        257.45        282.58         2.08 o                         
   3  -3   2         32.83         33.61         0.72 o                         
   4  -3   2         24.83         23.10         0.62 o                         
   5  -3   2          0.03         -0.25         0.25 o                         
   6  -3   2          1.83          2.26         0.83 o                         
   7  -3   2          0.09          0.61         1.18 o                         
  -7  -2   2          0.25          2.08         0.63 o                         
  -6  -2   2          8.26          8.45         1.03 o                         
  -5  -2   2         22.81         24.15         0.98 o                         
  -4  -2   2          0.17         -0.20         0.20 o                         
  -3  -2   2         51.96         47.05         0.81 o                         
  -2  -2   2         70.10         69.45         1.33 o                         
  -1  -2   2         72.28         70.70         0.95 o                         
   0  -2   2        560.69        575.00         2.78 o                         
   1  -2   2       1045.29       1038.25         5.99 o                         
   2  -2   2        390.41        420.22         2.73 o                         
   3  -2   2         30.03         27.23         0.57 o                         
   4  -2   2         44.85         46.86         0.92 o                         
   5  -2   2          2.38          2.27         0.48 o                         
   6  -2   2          1.29          1.06         0.62 o                         
   7  -2   2          0.62          1.98         0.91 o                         
  -7  -1   2          0.47          1.27         0.91 o                         
  -6  -1   2          8.14          8.19         0.84 o                         
  -5  -1   2         29.01         26.91         0.99 o                         
  -4  -1   2          0.87          0.81         0.22 o                         
  -3  -1   2        111.53        114.63         1.27 o                         
  -2  -1   2        113.74        123.55         1.19 o                         
  -1  -1   2         92.31         85.72         0.99 o                         
   0  -1   2        899.82        942.85         3.67 o                         
   1  -1   2       5158.08       4792.23        20.34 o                         
   2  -1   2         31.80         27.84         0.50 o                         
   3  -1   2        438.04        447.34         2.84 o                         
   4  -1   2          1.87          1.65         0.32 o                         
   5  -1   2         21.12         24.46         1.18 o                         
   6  -1   2          1.38          1.57         0.50 o                         
   7  -1   2          1.99          1.60         0.71 o                         
  -7   0   2          0.33          0.86         0.89 o                         
  -6   0   2          0.46         -0.05         0.49 o                         
  -5   0   2         10.93         10.47         0.82 o                         
  -4   0   2        122.62        121.73         1.72 o                         
  -3   0   2         87.59         94.03         1.30 o                         
  -2   0   2        338.29        326.09         1.85 o                         
  -1   0   2         43.42         40.73         0.50 o                         
   0   0   2        172.17        155.46         4.43 o                         
   1   0   2       1132.21       1126.71         3.18 o                         
   2   0   2        153.36        155.60         1.26 o                         
   3   0   2         79.35         80.15         1.24 o                         
   4   0   2         57.18         56.16         1.65 o                         
   5   0   2          7.01          7.70         0.72 o                         
   6   0   2          9.25          9.90         0.91 o                         
   7   0   2          0.52          1.01         0.98 o                         
  -7   1   2          0.48          1.90         0.77 o                         
  -6   1   2          8.12          8.24         1.11 o                         
  -5   1   2         29.97         32.33         1.41 o                         
  -4   1   2          1.03          1.05         0.28 o                         
  -3   1   2        109.98        113.97         1.57 o                         
  -2   1   2        106.50        115.27         1.10 o                         
  -1   1   2        100.03         92.61         0.80 o                         
   0   1   2        876.45        928.12         3.44 o                         
   1   1   2       5159.72       4802.81        13.61 o                         
   2   1   2         34.87         30.57         0.63 o                         
   3   1   2        439.41        435.74         3.43 o                         
   4   1   2          1.61          1.10         0.35 o                         
   5   1   2         21.45         25.22         1.21 o                         
   6   1   2          1.34          1.52         0.56 o                         
   7   1   2          1.98          0.91         0.92 o                         
  -7   2   2          0.24         -0.26         0.70 o                         
  -6   2   2          8.16          7.31         1.12 o                         
  -5   2   2         23.12         25.95         1.12 o                         
  -4   2   2          0.25         -0.09         0.22 o                         
  -3   2   2         53.99         48.20         1.40 o                         
  -2   2   2         70.24         67.54         1.57 o                         
  -1   2   2         72.28         70.03         0.79 o                         
   0   2   2        546.37        563.87         2.17 o                         
   1   2   2       1059.35       1069.73         4.02 o                         
   2   2   2        385.57        409.69         3.02 o                         
   3   2   2         30.39         27.98         0.93 o                         
   4   2   2         44.82         48.32         1.48 o                         
   5   2   2          2.58          2.18         0.50 o                         
   6   2   2          1.24          0.75         0.59 o                         
   7   2   2          0.63          1.69         0.69 o                         
  -7   3   2          0.13          0.68         0.88 o                         
  -6   3   2          2.17          1.96         0.76 o                         
  -5   3   2          0.98          0.48         0.66 o                         
  -4   3   2         19.85         21.48         1.40 o                         
  -3   3   2          3.04          2.31         0.49 o                         
  -2   3   2        123.59        116.63         2.14 o                         
  -1   3   2        332.43        321.75         2.20 o                         
   0   3   2        105.93         93.13         1.01 o                         
   1   3   2        845.23        843.93         6.10 o                         
   2   3   2        251.39        272.40         2.65 o                         
   3   3   2         34.18         36.53         1.07 o                         
   4   3   2         24.14         22.67         1.05 o                         
   5   3   2          0.04          0.09         0.48 o                         
   6   3   2          1.82          1.09         0.73 o                         
   7   3   2          0.08          0.32         0.79 o                         
  -7   4   2          0.42         -0.61         0.79 o                         
  -6   4   2          0.45          0.55         0.73 o                         
  -5   4   2          2.99          2.61         0.76 o                         
  -4   4   2          3.11          3.14         0.69 o                         
  -3   4   2         40.75         39.65         1.35 o                         
  -2   4   2         73.37         70.93         1.30 o                         
  -1   4   2        217.29        223.49         2.18 o                         
   0   4   2         27.07         32.03         0.89 o                         
   1   4   2        313.83        312.49         2.77 o                         
   2   4   2        219.15        218.07         2.81 o                         
   3   4   2          5.93          5.91         0.52 o                         
   4   4   2          1.53          1.63         0.41 o                         
   5   4   2          4.31          3.71         0.82 o                         
   6   4   2          1.12          0.78         0.75 o                         
   7   4   2          0.12          1.31         1.06 o                         
  -7   5   2          0.31          1.45         0.86 o                         
  -6   5   2          1.78          2.26         0.90 o                         
  -5   5   2          3.22          3.00         0.90 o                         
  -4   5   2         17.17         17.22         1.50 o                         
  -3   5   2          8.68          8.14         0.75 o                         
  -2   5   2          6.38          6.27         0.35 o                         
  -1   5   2         85.60         82.79         1.40 o                         
   0   5   2          1.80          2.14         0.32 o                         
   1   5   2         49.44         49.26         1.41 o                         
   2   5   2         46.34         48.94         1.21 o                         
   3   5   2         20.82         17.58         0.90 o                         
   4   5   2          5.04          4.26         0.76 o                         
   5   5   2          0.44          1.05         0.65 o                         
   6   5   2          0.32          0.50         0.88 o                         
   7   5   2          0.40          1.47         0.98 o                         
  -6   6   2          0.02         -0.88         0.88 o                         
  -5   6   2          4.10          4.57         0.91 o                         
  -4   6   2         11.51          9.42         1.25 o                         
  -3   6   2         15.37         17.19         1.31 o                         
  -2   6   2          3.14          3.29         0.31 o                         
  -1   6   2         23.80         23.37         1.22 o                         
   0   6   2         60.16         65.09         1.83 o                         
   1   6   2        127.85        124.37         3.52 o                         
   2   6   2         40.97         40.00         1.78 o                         
   3   6   2          5.32          4.07         0.68 o                         
   4   6   2          1.39          0.27         0.44 o                         
   5   6   2          0.34         -0.42         0.74 o                         
   6   6   2          0.83          2.07         0.99 o                         
  -6   7   2          0.49          1.33         1.06 o                         
  -5   7   2          0.83          1.94         1.00 o                         
  -4   7   2          2.37          2.73         0.93 o                         
  -3   7   2          9.36         11.51         1.19 o                         
  -2   7   2          3.01          1.96         0.37 o                         
  -1   7   2         24.69         26.22         1.33 o                         
   0   7   2         14.64         15.84         1.25 o                         
   1   7   2         28.38         28.87         1.64 o                         
   2   7   2         26.42         24.70         1.85 o                         
   3   7   2          1.18         -0.29         0.78 o                         
   4   7   2          0.75          1.24         0.86 o                         
   5   7   2          0.61          0.36         0.86 o                         
   6   7   2          0.40          0.27         0.82 o                         
  -5   8   2          0.74         -1.28         1.45 o                         
  -4   8   2          0.14          1.50         1.20 o                         
  -3   8   2          3.41          1.92         0.93 o                         
  -2   8   2         11.55         11.67         1.16 o                         
  -1   8   2         25.15         27.23         1.96 o                         
   0   8   2         11.03         11.81         1.10 o                         
   1   8   2         13.50         15.27         1.54 o                         
   2   8   2         10.31          9.73         1.58 o                         
   3   8   2          7.80          7.23         1.39 o                         
   4   8   2          2.59          2.11         1.20 o                         
   5   8   2          0.64          0.86         1.13 o                         
  -5   9   2          0.80          1.96         1.60 o                         
  -4   9   2          0.56          2.22         1.23 o                         
  -3   9   2          1.75          1.39         1.02 o                         
  -2   9   2          0.64         -0.20         0.83 o                         
  -1   9   2          6.90          7.07         1.12 o                         
   0   9   2          6.13          6.26         1.04 o                         
   1   9   2          7.71          8.26         1.20 o                         
   2   9   2          0.98          0.29         0.60 o                         
   3   9   2          0.26          0.03         1.05 o                         
   4   9   2          0.78          2.94         1.25 o                         
   5   9   2          0.58          1.33         1.90 o                         
  -4  10   2          0.07          1.84         1.69 o                         
  -3  10   2          0.34         -0.70         1.18 o                         
  -2  10   2          0.39          0.63         0.83 o                         
  -1  10   2          0.40          0.43         0.67 o                         
   0  10   2          1.71          1.81         0.78 o                         
   1  10   2          3.09          1.55         0.77 o                         
   2  10   2          0.41          1.68         1.14 o                         
   3  10   2          0.33          0.08         1.23 o                         
   4  10   2          0.10         -0.29         1.32 o                         
  -2  11   2          0.32          0.03         1.16 o                         
  -1  11   2          0.14         -0.84         0.84 o                         
   0  11   2          2.35          1.76         0.87 o                         
   1  11   2          0.74          1.60         1.05 o                         
   2  11   2          0.12         -1.33         1.33 o                         
  -2 -11   3          0.18         -1.24         1.24 o                         
  -1 -11   3          0.11         -0.94         0.94 o                         
   0 -11   3          0.74          0.09         0.77 o                         
   1 -11   3          0.69          1.61         0.76 o                         
   2 -11   3          0.36          1.49         1.23 o                         
  -4 -10   3          0.65          0.17         1.09 o                         
  -3 -10   3          0.63         -0.07         0.79 o                         
  -2 -10   3          1.20         -0.15         0.96 o                         
  -1 -10   3          0.00          0.00         0.58 o                         
   0 -10   3          0.83          1.46         0.63 o                         
   1 -10   3          3.96          4.77         0.84 o                         
   2 -10   3          0.68          1.02         0.98 o                         
   3 -10   3          1.44          1.41         0.89 o                         
   4 -10   3          0.31         -0.30         0.93 o                         
  -4  -9   3          0.21         -0.28         0.79 o                         
  -3  -9   3          1.44          0.75         0.77 o                         
  -2  -9   3          0.62         -0.04         0.89 o                         
  -1  -9   3          1.66          1.09         0.70 o                         
   0  -9   3          7.05          7.48         0.87 o                         
   1  -9   3          2.74          3.44         0.70 o                         
   2  -9   3          1.48          0.98         0.50 o                         
   3  -9   3          3.22          3.91         0.99 o                         
   4  -9   3          3.24          3.40         1.10 o                         
  -5  -8   3          0.35          0.32         0.71 o                         
  -4  -8   3          0.97          0.35         0.76 o                         
  -3  -8   3          3.75          4.09         0.84 o                         
  -2  -8   3          1.71          0.76         0.41 o                         
  -1  -8   3          7.00          7.09         0.85 o                         
   0  -8   3          2.60          2.14         0.49 o                         
   1  -8   3         35.61         39.39         1.62 o                         
   2  -8   3          8.82         10.05         0.87 o                         
   3  -8   3          2.54          1.91         0.85 o                         
   4  -8   3          1.23          1.21         0.78 o                         
   5  -8   3          0.28          0.61         0.81 o                         
  -6  -7   3          0.14         -0.66         0.89 o                         
  -5  -7   3          0.59          0.46         0.56 o                         
  -4  -7   3          8.36          8.05         0.98 o                         
  -3  -7   3          9.96         10.54         1.10 o                         
  -2  -7   3          9.65         10.03         0.77 o                         
  -1  -7   3         10.47          9.14         0.78 o                         
   0  -7   3          5.60          3.87         0.45 o                         
   1  -7   3          7.34          6.67         0.71 o                         
   2  -7   3         11.74         11.63         0.86 o                         
   3  -7   3          7.73          7.31         0.64 o                         
   4  -7   3          1.78          1.43         0.71 o                         
   5  -7   3          0.12         -0.07         0.68 o                         
   6  -7   3          0.60          1.11         1.07 o                         
  -6  -6   3          0.35          1.13         0.85 o                         
  -5  -6   3          0.42          0.12         0.62 o                         
  -4  -6   3         20.71         22.17         1.31 o                         
  -3  -6   3         17.46         16.91         0.98 o                         
  -2  -6   3          1.45          0.95         0.34 o                         
  -1  -6   3         26.83         26.64         1.17 o                         
   0  -6   3         55.54         52.37         1.41 o                         
   1  -6   3          8.45          8.20         0.62 o                         
   2  -6   3        136.43        142.46         2.57 o                         
   3  -6   3         22.57         19.53         0.91 o                         
   4  -6   3          0.79          0.08         0.67 o                         
   5  -6   3          0.12         -0.23         0.56 o                         
   6  -6   3          0.01         -0.78         0.78 o                         
  -7  -5   3          0.21          0.59         0.95 o                         
  -6  -5   3          0.35          0.81         0.93 o                         
  -5  -5   3          0.29         -0.01         0.48 o                         
  -4  -5   3          2.51          1.76         0.44 o                         
  -3  -5   3         15.35         15.73         0.86 o                         
  -2  -5   3         21.14         22.34         0.85 o                         
  -1  -5   3         28.21         32.90         1.14 o                         
   0  -5   3         22.80         22.34         0.76 o                         
   1  -5   3         45.60         44.06         1.17 o                         
   2  -5   3         37.03         35.62         1.14 o                         
   3  -5   3         23.89         21.39         0.70 o                         
   4  -5   3          0.32          0.15         0.23 o                         
   5  -5   3          4.29          3.96         0.65 o                         
   6  -5   3          0.14         -0.75         0.75 o                         
   7  -5   3          0.24          0.10         0.99 o                         
  -7  -4   3          0.72          0.35         1.19 o                         
  -6  -4   3         11.06         14.65         1.29 o                         
  -5  -4   3          0.78          0.84         0.46 o                         
  -4  -4   3         30.12         30.52         1.14 o                         
  -3  -4   3         19.24         19.02         0.87 o                         
  -2  -4   3         35.08         31.37         0.96 o                         
  -1  -4   3         49.57         55.02         1.22 o                         
   0  -4   3        561.15        588.13         3.92 o                         
   1  -4   3          7.10          5.44         0.37 o                         
   2  -4   3        248.51        246.71         2.38 o                         
   3  -4   3          9.26          8.92         0.41 o                         
   4  -4   3         32.70         32.15         0.80 o                         
   5  -4   3          1.93          0.70         0.44 o                         
   6  -4   3          0.72          0.48         0.78 o                         
   7  -4   3          0.30         -0.32         0.96 o                         
  -7  -3   3          1.19          0.33         0.69 o                         
  -6  -3   3          0.26          0.46         0.53 o                         
  -5  -3   3          4.03          3.64         0.57 o                         
  -4  -3   3          6.08          5.24         0.50 o                         
  -3  -3   3         62.82         62.14         1.38 o                         
  -2  -3   3         28.55         25.71         0.81 o                         
  -1  -3   3         51.58         55.74         1.01 o                         
   0  -3   3        335.70        347.58         2.40 o                         
   1  -3   3         46.66         51.09         0.92 o                         
   2  -3   3         86.04         86.21         1.50 o                         
   3  -3   3         15.41         14.01         0.57 o                         
   4  -3   3          8.32          7.36         0.32 o                         
   5  -3   3          9.49          9.70         0.69 o                         
   6  -3   3          0.34          0.62         0.77 o                         
   7  -3   3          0.02         -1.00         1.00 o                         
  -7  -2   3          0.45          0.17         0.76 o                         
  -6  -2   3          4.04          3.67         0.73 o                         
  -5  -2   3          4.23          4.03         0.54 o                         
  -4  -2   3         56.76         55.30         1.12 o                         
  -3  -2   3        213.04        219.77         2.22 o                         
  -2  -2   3         30.48         29.50         0.73 o                         
  -1  -2   3        267.76        269.27         2.10 o                         
   0  -2   3       1580.97       1556.61        12.18 o                         
   1  -2   3       1320.46       1292.26         7.61 o                         
   2  -2   3         88.30         83.11         1.32 o                         
   3  -2   3         55.82         54.94         0.96 o                         
   4  -2   3         36.50         35.47         0.96 o                         
   5  -2   3          3.40          2.86         0.54 o                         
   6  -2   3          3.28          3.91         0.63 o                         
   7  -2   3          1.81          1.10         0.80 o                         
  -7  -1   3          1.12          0.95         0.85 o                         
  -6  -1   3          2.13          1.35         0.65 o                         
  -5  -1   3         40.35         41.93         1.75 o                         
  -4  -1   3         21.87         20.56         0.76 o                         
  -3  -1   3        193.17        201.70         1.89 o                         
  -2  -1   3         95.91        102.70         1.09 o                         
  -1  -1   3        257.78        253.07         2.07 o                         
   0  -1   3       1607.07       1614.29        12.88 o                         
   1  -1   3       1697.59       1672.40        11.72 o                         
   2  -1   3        122.52        127.68         1.27 o                         
   3  -1   3         71.98         72.69         1.03 o                         
   4  -1   3          6.21          6.03         0.50 o                         
   5  -1   3         21.02         24.30         1.27 o                         
   6  -1   3          5.50          5.16         0.70 o                         
   7  -1   3          0.56          0.41         0.76 o                         
  -7   0   3          2.87          3.61         0.99 o                         
  -6   0   3          1.84          1.28         0.48 o                         
  -5   0   3         68.90         76.10         1.82 o                         
  -4   0   3          0.54          0.28         0.26 o                         
  -3   0   3          6.10          4.03         0.28 o                         
  -2   0   3         33.31         30.74         0.56 o                         
  -1   0   3        379.51        356.73         1.96 o                         
   0   0   3        260.10        246.35         1.74 o                         
   1   0   3       1482.66       1481.14         7.96 o                         
   2   0   3        287.46        268.37         1.65 o                         
   3   0   3         95.31         81.18         1.35 o                         
   4   0   3         37.73         35.70         1.11 o                         
   5   0   3          1.51          1.08         0.43 o                         
   6   0   3          4.53          3.27         0.56 o                         
   7   0   3          0.69          0.51         1.06 o                         
  -7   1   3          1.13          2.39         0.95 o                         
  -6   1   3          2.13          1.76         0.66 o                         
  -5   1   3         40.36         44.00         1.55 o                         
  -4   1   3         22.28         20.12         0.77 o                         
  -3   1   3        192.66        202.72         2.11 o                         
  -2   1   3         93.69         99.27         0.99 o                         
  -1   1   3        260.76        251.68         1.54 o                         
   0   1   3       1594.83       1601.59         8.31 o                         
   1   1   3       1695.32       1665.10        10.04 o                         
   2   1   3        125.30        130.60         1.51 o                         
   3   1   3         73.76         75.16         1.45 o                         
   4   1   3          6.47          6.44         0.57 o                         
   5   1   3         21.16         23.81         1.29 o                         
   6   1   3          5.51          4.29         0.66 o                         
   7   1   3          0.55         -0.60         0.78 o                         
  -7   2   3          0.45          0.02         0.91 o                         
  -6   2   3          3.92          4.28         0.91 o                         
  -5   2   3          4.35          4.19         0.52 o                         
  -4   2   3         55.38         55.11         1.18 o                         
  -3   2   3        214.12        214.26         2.79 o                         
  -2   2   3         28.92         27.53         0.57 o                         
  -1   2   3        266.03        266.80         1.83 o                         
   0   2   3       1585.33       1538.21         5.64 o                         
   1   2   3       1348.43       1310.70         5.11 o                         
   2   2   3         86.41         81.25         1.39 o                         
   3   2   3         57.95         59.57         1.24 o                         
   4   2   3         35.86         36.30         1.30 o                         
   5   2   3          3.19          2.34         0.53 o                         
   6   2   3          3.20          3.02         0.71 o                         
   7   2   3          1.82          1.59         0.75 o                         
  -7   3   3          1.20          0.34         0.79 o                         
  -6   3   3          0.26         -0.36         0.70 o                         
  -5   3   3          3.97          4.86         0.91 o                         
  -4   3   3          5.92          6.97         0.80 o                         
  -3   3   3         62.55         63.83         2.11 o                         
  -2   3   3         28.49         24.46         0.54 o                         
  -1   3   3         49.78         54.38         0.98 o                         
   0   3   3        338.48        351.95         2.24 o                         
   1   3   3         44.91         50.53         1.04 o                         
   2   3   3         88.35         90.79         1.62 o                         
   3   3   3         15.94         15.99         0.73 o                         
   4   3   3          8.62          9.48         0.76 o                         
   5   3   3          9.35          8.74         0.94 o                         
   6   3   3          0.32         -0.74         0.74 o                         
   7   3   3          0.03         -0.49         0.68 o                         
  -7   4   3          0.70          1.56         0.99 o                         
  -6   4   3         10.98         15.45         1.52 o                         
  -5   4   3          0.73          1.12         0.67 o                         
  -4   4   3         30.16         31.39         1.66 o                         
  -3   4   3         20.02         18.27         1.17 o                         
  -2   4   3         35.51         32.54         0.68 o                         
  -1   4   3         49.82         55.01         1.16 o                         
   0   4   3        566.27        594.53         3.92 o                         
   1   4   3          7.90          6.80         0.48 o                         
   2   4   3        251.10        250.81         3.23 o                         
   3   4   3          8.51          7.65         0.61 o                         
   4   4   3         32.33         36.66         1.72 o                         
   5   4   3          1.85         -0.44         0.70 o                         
   6   4   3          0.74         -0.58         0.87 o                         
   7   4   3          0.30         -0.93         0.93 o                         
  -7   5   3          0.21          0.01         0.94 o                         
  -6   5   3          0.35         -0.52         0.77 o                         
  -5   5   3          0.30          0.07         0.71 o                         
  -4   5   3          2.48          1.14         0.59 o                         
  -3   5   3         15.28         17.37         1.08 o                         
  -2   5   3         21.38         23.40         0.71 o                         
  -1   5   3         27.58         33.72         0.96 o                         
   0   5   3         22.11         23.46         0.96 o                         
   1   5   3         44.56         41.90         1.21 o                         
   2   5   3         37.91         38.43         1.48 o                         
   3   5   3         24.28         23.17         1.12 o                         
   4   5   3          0.36          0.51         0.55 o                         
   5   5   3          4.35          4.78         0.91 o                         
   6   5   3          0.14         -0.93         0.93 o                         
   7   5   3          0.23          0.16         1.00 o                         
  -6   6   3          0.35         -0.93         0.93 o                         
  -5   6   3          0.44         -0.81         0.81 o                         
  -4   6   3         20.88         23.18         1.80 o                         
  -3   6   3         17.03         17.48         1.25 o                         
  -2   6   3          1.67          1.54         0.25 o                         
  -1   6   3         25.68         24.92         1.19 o                         
   0   6   3         56.20         52.50         1.72 o                         
   1   6   3          7.93          7.72         0.55 o                         
   2   6   3        138.19        146.13         3.26 o                         
   3   6   3         22.06         19.85         1.36 o                         
   4   6   3          0.84          0.23         0.59 o                         
   5   6   3          0.10         -0.39         0.84 o                         
   6   6   3          0.00          0.10         0.87 o                         
  -6   7   3          0.14          0.72         1.37 o                         
  -5   7   3          0.59          0.13         0.89 o                         
  -4   7   3          8.34          8.04         1.24 o                         
  -3   7   3         10.01         11.78         1.24 o                         
  -2   7   3          9.69          9.57         0.76 o                         
  -1   7   3         10.41         10.72         1.00 o                         
   0   7   3          5.53          4.15         0.68 o                         
   1   7   3          7.46          5.96         0.69 o                         
   2   7   3         11.58         10.78         0.91 o                         
   3   7   3          7.84          7.52         1.20 o                         
   4   7   3          1.77          1.43         0.85 o                         
   5   7   3          0.13          0.05         0.86 o                         
   6   7   3          0.59          0.82         0.97 o                         
  -5   8   3          0.35          0.65         1.50 o                         
  -4   8   3          0.99          1.70         1.33 o                         
  -3   8   3          3.83          4.85         1.52 o                         
  -2   8   3          1.64          0.64         0.59 o                         
  -1   8   3          6.96          7.37         0.90 o                         
   0   8   3          2.70          2.66         0.69 o                         
   1   8   3         35.33         39.63         2.26 o                         
   2   8   3          8.95          7.94         1.07 o                         
   3   8   3          2.48          1.60         0.96 o                         
   4   8   3          1.25          2.45         1.18 o                         
   5   8   3          0.28          1.16         1.08 o                         
  -4   9   3          0.21         -0.03         1.17 o                         
  -3   9   3          1.45          2.07         1.43 o                         
  -2   9   3          0.61          0.21         1.00 o                         
  -1   9   3          1.68          1.88         0.62 o                         
   0   9   3          7.03          7.35         1.13 o                         
   1   9   3          2.72          2.99         0.92 o                         
   2   9   3          1.48          0.48         0.88 o                         
   3   9   3          3.25          5.48         1.28 o                         
   4   9   3          3.24          5.27         1.60 o                         
  -4  10   3          0.65          1.04         1.24 o                         
  -3  10   3          0.64          0.34         0.85 o                         
  -2  10   3          1.19          1.78         0.94 o                         
  -1  10   3          0.01          0.03         0.65 o                         
   0  10   3          0.82          1.55         0.75 o                         
   1  10   3          3.96          3.49         1.03 o                         
   2  10   3          0.69         -0.52         0.89 o                         
   3  10   3          1.44          1.20         0.94 o                         
   4  10   3          0.31         -2.03         2.03 o                         
  -2  11   3          0.18         -0.17         1.06 o                         
  -1  11   3          0.11          0.04         0.78 o                         
   0  11   3          0.73          0.39         0.79 o                         
   1  11   3          0.69          0.85         1.15 o                         
   2  11   3          0.36          0.55         1.10 o                         
  -2 -11   4          0.33          1.11         1.03 o                         
  -1 -11   4          0.29          0.34         1.18 o                         
   0 -11   4          0.32         -0.05         0.68 o                         
   1 -11   4          1.53          0.01         0.79 o                         
   2 -11   4          1.29          1.36         1.17 o                         
  -3 -10   4          0.53          0.77         0.88 o                         
  -2 -10   4          0.99         -0.17         0.92 o                         
  -1 -10   4          1.18          0.09         0.62 o                         
   0 -10   4          5.08          6.93         1.00 o                         
   1 -10   4          5.16          5.70         0.90 o                         
   2 -10   4          0.33          0.19         1.00 o                         
   3 -10   4          0.72         -0.65         1.16 o                         
  -4  -9   4          0.01         -0.90         0.90 o                         
  -3  -9   4          0.22          0.21         1.07 o                         
  -2  -9   4          6.04          7.07         1.18 o                         
  -1  -9   4          3.82          3.54         0.70 o                         
   0  -9   4          1.67          1.89         0.63 o                         
   1  -9   4          0.58          0.77         0.56 o                         
   2  -9   4          3.37          2.28         0.58 o                         
   3  -9   4          0.06         -0.42         0.90 o                         
   4  -9   4          2.09          2.57         0.94 o                         
  -5  -8   4          0.15         -0.85         0.85 o                         
  -4  -8   4          0.13          0.14         0.70 o                         
  -3  -8   4          0.07          0.01         0.65 o                         
  -2  -8   4          4.69          5.35         0.68 o                         
  -1  -8   4          9.42         10.34         0.87 o                         
   0  -8   4          3.54          3.16         0.54 o                         
   1  -8   4          1.35          1.72         0.55 o                         
   2  -8   4         17.12         17.62         1.14 o                         
   3  -8   4          1.09          0.96         0.70 o                         
   4  -8   4          0.08         -0.03         0.82 o                         
   5  -8   4          1.00          0.87         1.03 o                         
  -6  -7   4          0.01          0.10         1.15 o                         
  -5  -7   4          0.05         -0.18         0.56 o                         
  -4  -7   4          3.46          1.62         0.71 o                         
  -3  -7   4          2.85          2.25         0.69 o                         
  -2  -7   4          1.33          0.94         0.38 o                         
  -1  -7   4          3.14          2.19         0.47 o                         
   0  -7   4          8.24          6.39         0.61 o                         
   1  -7   4         19.18         18.19         1.12 o                         
   2  -7   4         18.07         19.30         1.10 o                         
   3  -7   4         29.61         31.11         1.36 o                         
   4  -7   4          4.67          5.48         1.07 o                         
   5  -7   4          0.40          0.57         0.77 o                         
   6  -7   4          0.23          1.17         1.09 o                         
  -6  -6   4          0.94          0.49         0.71 o                         
  -5  -6   4          0.06         -0.01         0.62 o                         
  -4  -6   4          8.36          8.64         0.89 o                         
  -3  -6   4         36.18         40.21         1.65 o                         
  -2  -6   4          5.24          4.96         0.49 o                         
  -1  -6   4          3.09          2.18         0.45 o                         
   0  -6   4         11.02         12.15         0.79 o                         
   1  -6   4         16.79         14.98         0.80 o                         
   2  -6   4        100.08        108.55         2.30 o                         
   3  -6   4         23.79         23.09         0.95 o                         
   4  -6   4          0.55         -0.04         0.68 o                         
   5  -6   4          0.88          2.00         0.77 o                         
   6  -6   4          0.28          0.19         0.81 o                         
  -6  -5   4          0.02         -0.15         0.77 o                         
  -5  -5   4          3.19          3.30         0.70 o                         
  -4  -5   4         12.96         14.25         0.84 o                         
  -3  -5   4          2.88          2.27         0.43 o                         
  -2  -5   4         17.52         16.46         0.70 o                         
  -1  -5   4         14.37         14.49         0.68 o                         
   0  -5   4         86.00         93.82         1.76 o                         
   1  -5   4         37.20         38.32         1.10 o                         
   2  -5   4        110.86        117.99         1.86 o                         
   3  -5   4         51.97         54.36         1.41 o                         
   4  -5   4          2.86          4.06         0.45 o                         
   5  -5   4          0.13          0.77         0.59 o                         
   6  -5   4          0.63          1.31         0.94 o                         
  -7  -4   4          0.07         -0.79         0.79 o                         
  -6  -4   4          1.11          1.03         0.69 o                         
  -5  -4   4          1.50          0.66         0.50 o                         
  -4  -4   4          0.57          0.85         0.46 o                         
  -3  -4   4         11.04         10.28         0.60 o                         
  -2  -4   4         12.49         11.53         0.62 o                         
  -1  -4   4        105.21        106.10         1.82 o                         
   0  -4   4        149.64        175.45         2.06 o                         
   1  -4   4         35.99         32.41         0.85 o                         
   2  -4   4        120.20        114.91         1.73 o                         
   3  -4   4          8.18          6.71         0.56 o                         
   4  -4   4          9.96          9.66         0.63 o                         
   5  -4   4          1.09          1.16         0.34 o                         
   6  -4   4          0.08          1.01         0.84 o                         
   7  -4   4          0.05         -0.76         1.03 o                         
  -7  -3   4          0.24         -0.02         0.64 o                         
  -6  -3   4          3.84          3.44         0.72 o                         
  -5  -3   4         11.97         15.25         1.06 o                         
  -4  -3   4         79.80         85.33         2.19 o                         
  -3  -3   4         25.18         28.64         1.14 o                         
  -2  -3   4        199.49        189.59         2.47 o                         
  -1  -3   4        111.31         98.06         1.40 o                         
   0  -3   4        379.61        427.80         2.83 o                         
   1  -3   4         47.39         50.07         1.04 o                         
   2  -3   4         99.90         97.70         1.76 o                         
   3  -3   4         83.16         84.04         1.89 o                         
   4  -3   4          2.83          3.96         0.37 o                         
   5  -3   4          4.75          5.20         0.60 o                         
   6  -3   4          1.43          1.50         0.76 o                         
   7  -3   4          0.31          0.63         0.81 o                         
  -7  -2   4          0.50         -0.62         0.67 o                         
  -6  -2   4          1.35          1.55         0.58 o                         
  -5  -2   4         53.95         54.51         1.80 o                         
  -4  -2   4         12.69         11.73         0.60 o                         
  -3  -2   4         12.73         13.25         0.60 o                         
  -2  -2   4         79.46         85.47         1.17 o                         
  -1  -2   4         12.60         13.64         0.49 o                         
   0  -2   4        222.56        222.70         2.29 o                         
   1  -2   4        137.05        141.92         1.42 o                         
   2  -2   4        124.54        128.76         1.74 o                         
   3  -2   4          6.94          8.30         0.51 o                         
   4  -2   4          2.10          2.14         0.23 o                         
   5  -2   4         10.65          9.98         0.79 o                         
   6  -2   4          4.48          4.36         0.72 o                         
   7  -2   4          0.31          0.30         0.81 o                         
  -7  -1   4          0.01          2.18         0.89 o                         
  -6  -1   4          0.63          0.91         0.53 o                         
  -5  -1   4          9.24         11.15         0.89 o                         
  -4  -1   4        161.37        170.26         2.74 o                         
  -3  -1   4        100.30         97.80         1.32 o                         
  -2  -1   4        470.05        474.74         2.54 o                         
  -1  -1   4        337.58        316.81         1.95 o                         
   0  -1   4       1108.99       1119.48        11.28 o                         
   1  -1   4        422.31        423.29         2.48 o                         
   2  -1   4         87.36         77.77         1.44 o                         
   3  -1   4         73.40         72.69         1.27 o                         
   4  -1   4          2.89          3.47         0.35 o                         
   5  -1   4          2.17          2.06         0.45 o                         
   6  -1   4          2.71          2.56         0.57 o                         
   7  -1   4          0.12         -0.18         0.70 o                         
  -7   0   4          0.04         -0.31         0.89 o                         
  -6   0   4          0.66          0.07         0.46 o                         
  -5   0   4         35.05         37.18         1.31 o                         
  -4   0   4         24.63         27.61         0.94 o                         
  -3   0   4         96.16        101.62         1.44 o                         
  -2   0   4          7.72          7.83         0.33 o                         
  -1   0   4          4.79          5.29         0.27 o                         
   0   0   4        281.77        265.46         2.03 o                         
   1   0   4          1.80          1.86         0.21 o                         
   2   0   4        415.02        452.25         2.98 o                         
   3   0   4         31.50         32.92         0.86 o                         
   4   0   4          0.08         -0.28         0.28 o                         
   5   0   4          0.06         -0.44         0.44 o                         
   6   0   4          2.33          1.82         0.57 o                         
   7   0   4          0.50         -0.60         0.91 o                         
  -7   1   4          0.02          0.23         0.73 o                         
  -6   1   4          0.55          0.80         0.65 o                         
  -5   1   4          9.23         10.55         0.71 o                         
  -4   1   4        159.40        167.45         2.34 o                         
  -3   1   4         97.88         96.07         1.39 o                         
  -2   1   4        475.38        479.15         2.68 o                         
  -1   1   4        345.01        323.75         1.99 o                         
   0   1   4       1104.10       1111.36         6.40 o                         
   1   1   4        434.14        433.46         2.65 o                         
   2   1   4         90.32         82.99         1.33 o                         
   3   1   4         70.64         69.51         1.57 o                         
   4   1   4          3.36          3.54         0.56 o                         
   5   1   4          1.99          2.41         0.54 o                         
   6   1   4          2.64          2.06         0.59 o                         
   7   1   4          0.13         -0.12         0.73 o                         
  -7   2   4          0.49         -0.89         1.06 o                         
  -6   2   4          1.32          1.70         0.70 o                         
  -5   2   4         53.98         52.12         1.63 o                         
  -4   2   4         12.87         13.16         0.65 o                         
  -3   2   4         12.94         13.92         0.55 o                         
  -2   2   4         79.95         87.90         1.20 o                         
  -1   2   4         12.61         13.30         0.55 o                         
   0   2   4        223.30        220.93         1.69 o                         
   1   2   4        137.49        142.27         1.47 o                         
   2   2   4        123.69        127.98         1.75 o                         
   3   2   4          7.07          8.81         0.59 o                         
   4   2   4          2.12          1.47         0.44 o                         
   5   2   4         10.67          9.82         0.92 o                         
   6   2   4          4.46          3.83         0.74 o                         
   7   2   4          0.32          0.52         0.81 o                         
  -7   3   4          0.26          0.27         1.11 o                         
  -6   3   4          3.68          2.75         0.82 o                         
  -5   3   4         11.85         13.82         1.30 o                         
  -4   3   4         80.11         84.66         2.56 o                         
  -3   3   4         24.62         23.78         1.38 o                         
  -2   3   4        202.63        195.81         1.81 o                         
  -1   3   4        116.62        104.85         1.50 o                         
   0   3   4        368.07        413.44         2.57 o                         
   1   3   4         44.18         45.17         1.23 o                         
   2   3   4        100.17         95.65         1.56 o                         
   3   3   4         84.00         84.33         1.81 o                         
   4   3   4          3.18          3.84         0.58 o                         
   5   3   4          4.81          4.18         0.75 o                         
   6   3   4          1.46          2.66         0.77 o                         
   7   3   4          0.30         -0.84         0.84 o                         
  -7   4   4          0.07          0.86         0.86 o                         
  -6   4   4          1.10          2.55         0.86 o                         
  -5   4   4          1.53          1.37         0.74 o                         
  -4   4   4          0.54         -0.09         0.53 o                         
  -3   4   4         11.18         10.33         1.00 o                         
  -2   4   4         12.62         12.43         0.50 o                         
  -1   4   4        104.79        106.55         1.66 o                         
   0   4   4        148.95        177.33         2.17 o                         
   1   4   4         36.48         31.66         0.99 o                         
   2   4   4        119.49        117.87         2.66 o                         
   3   4   4          8.32          7.03         0.63 o                         
   4   4   4         10.08          9.63         0.86 o                         
   5   4   4          1.12          2.04         0.76 o                         
   6   4   4          0.08         -0.14         0.78 o                         
   7   4   4          0.05         -0.42         1.11 o                         
  -6   5   4          0.02         -0.01         0.88 o                         
  -5   5   4          3.11          2.86         0.83 o                         
  -4   5   4         12.47         14.18         1.31 o                         
  -3   5   4          2.86          2.97         0.52 o                         
  -2   5   4         18.33         17.68         0.64 o                         
  -1   5   4         13.11         13.43         0.75 o                         
   0   5   4         85.07         91.54         1.87 o                         
   1   5   4         39.10         39.20         1.29 o                         
   2   5   4        109.92        121.24         2.61 o                         
   3   5   4         52.80         56.35         1.86 o                         
   4   5   4          2.99          4.83         0.78 o                         
   5   5   4          0.11          0.18         0.60 o                         
   6   5   4          0.61         -0.03         0.84 o                         
  -6   6   4          0.94          1.53         0.88 o                         
  -5   6   4          0.05         -0.55         0.79 o                         
  -4   6   4          8.31          9.57         1.22 o                         
  -3   6   4         36.27         40.66         1.97 o                         
  -2   6   4          5.18          5.48         0.43 o                         
  -1   6   4          3.14          2.40         0.40 o                         
   0   6   4         10.90         11.13         0.82 o                         
   1   6   4         16.77         16.59         0.88 o                         
   2   6   4         99.59        109.38         2.60 o                         
   3   6   4         23.99         25.22         1.60 o                         
   4   6   4          0.56          0.44         0.55 o                         
   5   6   4          0.90          2.23         0.84 o                         
   6   6   4          0.28         -0.24         0.88 o                         
  -6   7   4          0.02          0.66         0.99 o                         
  -5   7   4          0.05         -0.30         0.77 o                         
  -4   7   4          3.43          3.73         0.86 o                         
  -3   7   4          2.90          2.75         0.71 o                         
  -2   7   4          1.27          0.77         0.36 o                         
  -1   7   4          2.95          2.11         0.56 o                         
   0   7   4          8.19          8.60         0.92 o                         
   1   7   4         19.00         17.66         1.09 o                         
   2   7   4         18.00         20.38         1.20 o                         
   3   7   4         29.90         36.20         2.31 o                         
   4   7   4          4.61          4.59         1.10 o                         
   5   7   4          0.41         -0.07         1.01 o                         
   6   7   4          0.23         -0.99         0.99 o                         
  -5   8   4          0.15         -1.12         2.22 o                         
  -4   8   4          0.13          2.25         1.26 o                         
  -3   8   4          0.07          1.10         1.25 o                         
  -2   8   4          4.68          4.01         0.72 o                         
  -1   8   4          9.46         11.10         1.11 o                         
   0   8   4          3.51          2.88         0.65 o                         
   1   8   4          1.32          1.31         0.72 o                         
   2   8   4         17.07         19.83         1.52 o                         
   3   8   4          1.11         -0.10         0.80 o                         
   4   8   4          0.08         -0.39         0.98 o                         
   5   8   4          1.01          0.57         1.06 o                         
  -4   9   4          0.01          1.79         1.29 o                         
  -3   9   4          0.21         -0.84         0.91 o                         
  -2   9   4          6.10          8.55         1.27 o                         
  -1   9   4          3.76          2.49         0.71 o                         
   0   9   4          1.65          1.79         0.73 o                         
   1   9   4          0.58          0.69         0.71 o                         
   2   9   4          3.37          3.32         1.04 o                         
   3   9   4          0.06         -0.23         0.90 o                         
   4   9   4          2.09          1.45         1.40 o                         
  -3  10   4          0.54          0.01         1.42 o                         
  -2  10   4          0.99          0.70         1.02 o                         
  -1  10   4          1.17          0.31         0.94 o                         
   0  10   4          5.09          5.06         1.00 o                         
   1  10   4          5.14          6.06         1.31 o                         
   2  10   4          0.33         -1.09         1.09 o                         
   3  10   4          0.72          0.59         0.92 o                         
  -2  11   4          0.34          0.17         1.68 o                         
  -1  11   4          0.29         -0.58         1.11 o                         
   0  11   4          0.32          0.30         0.81 o                         
   1  11   4          1.53          0.23         0.92 o                         
   2  11   4          1.29         -0.70         1.06 o                         
  -2 -11   5          0.26          0.75         1.80 o                         
  -1 -11   5          0.45          1.52         0.97 o                         
   0 -11   5          0.03          0.07         0.85 o                         
   1 -11   5          0.10          0.49         0.79 o                         
   2 -11   5          0.09          1.27         1.05 o                         
  -3 -10   5          0.31          0.28         1.06 o                         
  -2 -10   5          0.03         -0.42         1.00 o                         
  -1 -10   5          0.48         -0.44         1.44 o                         
   0 -10   5          0.62          0.54         0.69 o                         
   1 -10   5          0.63          0.81         0.61 o                         
   2 -10   5          0.44         -0.08         1.05 o                         
   3 -10   5          0.17          0.88         0.97 o                         
  -4  -9   5          0.39          1.01         0.89 o                         
  -3  -9   5          0.30         -0.14         0.84 o                         
  -2  -9   5          0.84          1.28         0.79 o                         
  -1  -9   5          1.20          0.27         0.64 o                         
   0  -9   5          2.37          1.95         0.65 o                         
   1  -9   5          1.78          1.76         0.62 o                         
   2  -9   5          1.48          0.98         0.55 o                         
   3  -9   5          0.16          1.13         0.89 o                         
   4  -9   5          1.25          1.48         0.99 o                         
  -5  -8   5          0.27         -0.13         0.87 o                         
  -4  -8   5          0.15          1.65         0.76 o                         
  -3  -8   5          0.18         -0.60         0.68 o                         
  -2  -8   5          3.51          3.01         0.56 o                         
  -1  -8   5          0.16         -0.14         0.54 o                         
   0  -8   5          0.50          0.35         0.44 o                         
   1  -8   5          0.86          0.93         0.53 o                         
   2  -8   5          1.38          0.43         0.49 o                         
   3  -8   5          1.42          1.56         0.54 o                         
   4  -8   5          1.81          2.11         0.92 o                         
   5  -8   5          0.49          2.59         1.04 o                         
  -5  -7   5          0.25          0.15         0.70 o                         
  -4  -7   5          1.78          0.83         0.73 o                         
  -3  -7   5          1.00          0.54         0.69 o                         
  -2  -7   5          4.39          3.93         0.62 o                         
  -1  -7   5          2.40          1.18         0.44 o                         
   0  -7   5          1.87          1.55         0.43 o                         
   1  -7   5          7.01          7.34         0.78 o                         
   2  -7   5          5.75          6.11         0.69 o                         
   3  -7   5          8.35          8.09         0.82 o                         
   4  -7   5          2.13          2.08         0.80 o                         
   5  -7   5          1.34          0.35         0.87 o                         
   6  -7   5          0.26          0.25         1.18 o                         
  -6  -6   5          0.04          0.00         0.75 o                         
  -5  -6   5          1.08          1.34         0.65 o                         
  -4  -6   5          2.06          1.39         0.60 o                         
  -3  -6   5          0.73          0.10         0.45 o                         
  -2  -6   5         12.24         12.80         0.79 o                         
  -1  -6   5         16.06         16.51         0.81 o                         
   0  -6   5          1.18          1.50         0.33 o                         
   1  -6   5         12.49         11.81         0.69 o                         
   2  -6   5         26.87         25.51         1.14 o                         
   3  -6   5         11.17          9.21         0.76 o                         
   4  -6   5          0.49          0.85         0.40 o                         
   5  -6   5          1.62          2.90         0.91 o                         
   6  -6   5          0.31         -0.17         1.01 o                         
  -6  -5   5          0.62          1.41         0.71 o                         
  -5  -5   5          1.85          2.25         0.62 o                         
  -4  -5   5          1.82          1.25         0.55 o                         
  -3  -5   5         60.82         56.95         2.49 o                         
  -2  -5   5          7.46          7.12         0.51 o                         
  -1  -5   5         30.19         30.79         1.01 o                         
   0  -5   5         26.14         30.96         1.04 o                         
   1  -5   5         36.45         36.71         1.16 o                         
   2  -5   5         42.24         35.11         1.15 o                         
   3  -5   5        122.96        129.95         2.34 o                         
   4  -5   5          8.87          8.36         0.67 o                         
   5  -5   5          5.52          5.79         0.95 o                         
   6  -5   5          0.51          2.72         0.92 o                         
  -7  -4   5          0.11          0.62         0.84 o                         
  -6  -4   5          1.83          3.12         0.78 o                         
  -5  -4   5          0.02          0.18         0.49 o                         
  -4  -4   5         12.55         12.14         0.90 o                         
  -3  -4   5         59.87         54.88         2.40 o                         
  -2  -4   5         62.23         61.45         1.37 o                         
  -1  -4   5         82.03         83.37         1.77 o                         
   0  -4   5         62.62         60.66         1.34 o                         
   1  -4   5        186.90        199.88         2.30 o                         
   2  -4   5          0.67          0.50         0.29 o                         
   3  -4   5         55.06         55.35         1.51 o                         
   4  -4   5         18.35         21.86         1.00 o                         
   5  -4   5          1.90          2.80         0.50 o                         
   6  -4   5          0.93          0.42         0.85 o                         
   7  -4   5          0.13          0.57         0.81 o                         
  -7  -3   5          0.15          0.14         0.74 o                         
  -6  -3   5          0.16          0.65         0.69 o                         
  -5  -3   5          7.73          6.69         0.75 o                         
  -4  -3   5         10.43         11.67         0.85 o                         
  -3  -3   5         99.43        100.28         1.98 o                         
  -2  -3   5          6.31          6.56         0.51 o                         
  -1  -3   5         19.53         23.37         0.80 o                         
   0  -3   5        185.11        210.47         2.55 o                         
   1  -3   5       1085.76       1152.39         6.13 o                         
   2  -3   5         28.53         27.70         0.95 o                         
   3  -3   5         66.53         66.68         1.66 o                         
   4  -3   5         22.04         22.36         0.79 o                         
   5  -3   5          1.15          1.39         0.46 o                         
   6  -3   5          4.62          6.35         1.20 o                         
   7  -3   5          0.13         -0.18         0.86 o                         
  -7  -2   5          0.22          0.96         0.72 o                         
  -6  -2   5          4.74          4.49         0.77 o                         
  -5  -2   5         10.55         10.03         0.83 o                         
  -4  -2   5         91.66         97.00         1.82 o                         
  -3  -2   5         45.95         46.61         1.14 o                         
  -2  -2   5        257.78        255.91         2.49 o                         
  -1  -2   5        315.50        324.43         3.80 o                         
   0  -2   5         73.92         75.78         1.38 o                         
   1  -2   5        258.34        263.93         2.62 o                         
   2  -2   5        623.46        637.77         5.13 o                         
   3  -2   5         53.20         50.59         1.45 o                         
   4  -2   5         51.90         51.98         1.31 o                         
   5  -2   5          0.23          0.22         0.44 o                         
   6  -2   5          2.69          2.65         0.68 o                         
   7  -2   5          1.28          1.03         1.07 o                         
  -7  -1   5          0.02          0.06         0.81 o                         
  -6  -1   5          0.55          0.17         0.57 o                         
  -5  -1   5          6.76          6.46         0.64 o                         
  -4  -1   5        118.66        123.66         2.35 o                         
  -3  -1   5          9.05         10.57         0.50 o                         
  -2  -1   5        225.96        239.12         2.13 o                         
  -1  -1   5        340.79        343.85         2.41 o                         
   0  -1   5         56.96         59.32         1.37 o                         
   1  -1   5        240.59        243.84         2.54 o                         
   2  -1   5         47.17         43.09         1.16 o                         
   3  -1   5         15.23         16.11         0.64 o                         
   4  -1   5         13.84         14.20         0.66 o                         
   5  -1   5          1.33          1.32         0.55 o                         
   6  -1   5          1.73          1.91         0.59 o                         
   7  -1   5          0.46          0.17         0.70 o                         
  -7   0   5          0.78          0.79         0.87 o                         
  -6   0   5          0.34          0.80         0.45 o                         
  -5   0   5          6.31          4.05         0.49 o                         
  -4   0   5         60.79         66.14         1.36 o                         
  -3   0   5         44.85         40.29         0.98 o                         
  -2   0   5       1761.34       1834.70         6.09 o                         
  -1   0   5        227.22        213.17         1.80 o                         
   0   0   5        138.50        143.79         1.58 o                         
   1   0   5         46.03         49.07         1.16 o                         
   2   0   5        588.45        602.82         3.56 o                         
   3   0   5         28.54         33.93         1.05 o                         
   4   0   5         74.18         79.74         2.02 o                         
   5   0   5          2.75          2.80         0.53 o                         
   6   0   5          1.34          0.68         0.56 o                         
   7   0   5          0.07          0.01         0.59 o                         
  -7   1   5          0.02         -0.90         0.90 o                         
  -6   1   5          0.56          0.79         0.61 o                         
  -5   1   5          6.66          6.54         0.60 o                         
  -4   1   5        118.96        123.08         2.20 o                         
  -3   1   5          9.64         10.89         0.50 o                         
  -2   1   5        227.43        242.98         2.12 o                         
  -1   1   5        336.96        336.61         2.49 o                         
   0   1   5         58.74         60.21         0.98 o                         
   1   1   5        237.74        241.33         2.29 o                         
   2   1   5         46.24         44.15         1.01 o                         
   3   1   5         15.66         17.91         0.87 o                         
   4   1   5         14.07         13.95         0.82 o                         
   5   1   5          1.34          1.96         0.51 o                         
   6   1   5          1.74          0.55         0.53 o                         
   7   1   5          0.47          0.33         0.75 o                         
  -7   2   5          0.21          0.69         0.77 o                         
  -6   2   5          4.92          4.34         0.84 o                         
  -5   2   5         10.04          9.24         0.65 o                         
  -4   2   5         93.31         98.18         1.68 o                         
  -3   2   5         44.46         43.87         1.01 o                         
  -2   2   5        259.24        259.26         2.37 o                         
  -1   2   5        309.27        313.48         2.60 o                         
   0   2   5         80.04         83.25         1.39 o                         
   1   2   5        247.78        250.26         2.41 o                         
   2   2   5        621.73        639.31         4.75 o                         
   3   2   5         51.43         48.13         1.32 o                         
   4   2   5         52.74         53.76         1.66 o                         
   5   2   5          0.19          0.28         0.50 o                         
   6   2   5          2.75          2.99         0.71 o                         
   7   2   5          1.28          1.08         0.79 o                         
  -7   3   5          0.16          0.14         0.85 o                         
  -6   3   5          0.18         -0.54         0.66 o                         
  -5   3   5          7.81          7.86         1.18 o                         
  -4   3   5          9.96          7.29         0.61 o                         
  -3   3   5         97.99         99.94         1.29 o                         
  -2   3   5          6.66          7.34         0.42 o                         
  -1   3   5         18.58         22.79         0.87 o                         
   0   3   5        182.90        205.39         2.38 o                         
   1   3   5       1087.07       1148.35         6.57 o                         
   2   3   5         28.99         27.25         1.05 o                         
   3   3   5         66.81         67.10         1.62 o                         
   4   3   5         22.30         24.77         1.27 o                         
   5   3   5          1.13          1.18         0.54 o                         
   6   3   5          4.63          4.07         0.93 o                         
   7   3   5          0.12         -0.61         0.80 o                         
  -7   4   5          0.11          1.11         0.99 o                         
  -6   4   5          1.89          2.67         0.87 o                         
  -5   4   5          0.04          0.05         0.80 o                         
  -4   4   5         13.15         12.58         1.22 o                         
  -3   4   5         59.14         44.90         2.41 o                         
  -2   4   5         61.72         60.71         1.27 o                         
  -1   4   5         80.96         86.34         2.11 o                         
   0   4   5         61.28         59.83         1.48 o                         
   1   4   5        183.52        196.62         2.66 o                         
   2   4   5          0.63          0.95         0.26 o                         
   3   4   5         54.26         51.36         1.44 o                         
   4   4   5         18.85         22.42         1.27 o                         
   5   4   5          1.98          2.41         0.64 o                         
   6   4   5          0.95          0.57         0.73 o                         
   7   4   5          0.12         -0.97         0.97 o                         
  -6   5   5          0.61          1.26         1.24 o                         
  -5   5   5          1.82          1.94         0.85 o                         
  -4   5   5          1.90          1.77         0.70 o                         
  -3   5   5         60.77         63.25         1.74 o                         
  -2   5   5          7.08          6.97         0.49 o                         
  -1   5   5         30.82         32.38         1.26 o                         
   0   5   5         25.64         30.20         1.24 o                         
   1   5   5         36.15         35.75         1.27 o                         
   2   5   5         42.23         37.07         1.31 o                         
   3   5   5        123.17        134.42         3.03 o                         
   4   5   5          8.92          7.61         0.94 o                         
   5   5   5          5.50          4.90         0.84 o                         
   6   5   5          0.52          1.37         0.75 o                         
  -6   6   5          0.04         -0.59         1.06 o                         
  -5   6   5          1.08          0.46         0.86 o                         
  -4   6   5          1.97          1.43         0.78 o                         
  -3   6   5          0.66          0.35         0.46 o                         
  -2   6   5         12.53         14.80         0.89 o                         
  -1   6   5         16.46         19.44         1.08 o                         
   0   6   5          1.03          0.75         0.36 o                         
   1   6   5         13.08         14.10         0.92 o                         
   2   6   5         26.22         23.23         1.14 o                         
   3   6   5         11.02         10.72         1.10 o                         
   4   6   5          0.54          0.73         0.59 o                         
   5   6   5          1.62          1.11         0.73 o                         
   6   6   5          0.32         -0.90         0.91 o                         
  -5   7   5          0.25          1.07         0.98 o                         
  -4   7   5          1.79          1.74         0.85 o                         
  -3   7   5          0.96          0.25         0.63 o                         
  -2   7   5          4.50          4.51         0.57 o                         
  -1   7   5          2.35          1.35         0.37 o                         
   0   7   5          1.95          0.86         0.52 o                         
   1   7   5          6.89          6.64         0.74 o                         
   2   7   5          5.65          5.93         0.68 o                         
   3   7   5          8.37          9.64         1.27 o                         
   4   7   5          2.11          2.85         0.92 o                         
   5   7   5          1.34          2.90         1.07 o                         
   6   7   5          0.26          0.64         0.97 o                         
  -5   8   5          0.27         -0.09         1.29 o                         
  -4   8   5          0.16          0.31         0.90 o                         
  -3   8   5          0.17          0.24         0.94 o                         
  -2   8   5          3.48          3.37         0.79 o                         
  -1   8   5          0.19          0.15         0.52 o                         
   0   8   5          0.45          0.31         0.51 o                         
   1   8   5          0.89          0.88         0.58 o                         
   2   8   5          1.35          0.02         0.73 o                         
   3   8   5          1.43          1.32         0.75 o                         
   4   8   5          1.82          2.30         0.94 o                         
   5   8   5          0.49          1.09         1.24 o                         
  -4   9   5          0.40          0.42         1.22 o                         
  -3   9   5          0.30          1.67         1.01 o                         
  -2   9   5          0.85          0.65         0.92 o                         
  -1   9   5          1.18          0.91         0.58 o                         
   0   9   5          2.39          1.92         0.76 o                         
   1   9   5          1.79          2.57         0.87 o                         
   2   9   5          1.46          1.10         0.83 o                         
   3   9   5          0.16         -0.74         0.86 o                         
   4   9   5          1.24          1.92         1.07 o                         
  -3  10   5          0.32          0.30         1.12 o                         
  -2  10   5          0.03         -0.35         1.10 o                         
  -1  10   5          0.47          1.71         0.97 o                         
   0  10   5          0.63          0.33         0.75 o                         
   1  10   5          0.64          0.82         0.82 o                         
   2  10   5          0.44         -0.41         1.38 o                         
   3  10   5          0.17          1.50         1.03 o                         
  -2  11   5          0.26         -1.05         1.30 o                         
  -1  11   5          0.45          1.48         1.23 o                         
   0  11   5          0.03         -0.36         1.23 o                         
   1  11   5          0.10         -0.28         1.02 o                         
   2  11   5          0.09         -0.02         0.97 o                         
  -1 -11   6          0.21          0.05         0.99 o                         
   0 -11   6          0.51          1.12         0.82 o                         
   1 -11   6          0.66          1.09         0.98 o                         
  -3 -10   6          0.04          0.15         1.02 o                         
  -2 -10   6          0.33          1.22         0.91 o                         
  -1 -10   6          2.03          3.54         1.12 o                         
   0 -10   6          1.29          1.69         0.76 o                         
   1 -10   6          1.43          0.81         0.67 o                         
   2 -10   6          1.19          3.57         1.19 o                         
   3 -10   6          0.39         -0.55         1.53 o                         
  -4  -9   6          0.30          0.88         0.88 o                         
  -3  -9   6          1.62          0.87         0.79 o                         
  -2  -9   6          0.41          0.66         0.80 o                         
  -1  -9   6          0.55          0.29         0.66 o                         
   0  -9   6          1.86          1.48         0.65 o                         
   1  -9   6          0.21          0.97         0.64 o                         
   2  -9   6          0.85          1.72         0.59 o                         
   3  -9   6          0.26         -0.19         0.97 o                         
   4  -9   6          0.44          1.34         0.92 o                         
  -5  -8   6          0.16         -0.04         0.85 o                         
  -4  -8   6          1.56          1.63         0.78 o                         
  -3  -8   6          1.74          3.35         0.74 o                         
  -2  -8   6          0.18          0.34         0.50 o                         
  -1  -8   6          4.76          5.23         0.73 o                         
   0  -8   6          5.29          3.38         0.69 o                         
   1  -8   6          3.00          3.07         0.65 o                         
   2  -8   6          2.77          1.22         0.53 o                         
   3  -8   6          0.83          0.25         0.63 o                         
   4  -8   6          0.05          1.17         0.91 o                         
   5  -8   6          0.28          0.49         0.85 o                         
  -5  -7   6          0.16         -0.42         0.62 o                         
  -4  -7   6          0.84          1.26         0.66 o                         
  -3  -7   6          2.64          2.05         0.70 o                         
  -2  -7   6          4.32          4.20         0.62 o                         
  -1  -7   6          4.71          4.06         0.53 o                         
   0  -7   6          5.25          5.91         0.71 o                         
   1  -7   6          2.06          1.64         0.51 o                         
   2  -7   6          1.60          1.29         0.51 o                         
   3  -7   6          2.61          1.46         0.50 o                         
   4  -7   6          0.59         -0.84         0.84 o                         
   5  -7   6          0.11         -0.89         0.89 o                         
  -6  -6   6          0.31         -0.87         0.87 o                         
  -5  -6   6          1.25          1.99         0.63 o                         
  -4  -6   6          1.29          0.70         0.73 o                         
  -3  -6   6         13.82         16.16         1.30 o                         
  -2  -6   6         15.53         13.48         0.82 o                         
  -1  -6   6          1.58          1.27         0.35 o                         
   0  -6   6         12.64         12.23         0.75 o                         
   1  -6   6          3.71          4.53         0.54 o                         
   2  -6   6         10.78          9.99         0.83 o                         
   3  -6   6          1.14          1.24         0.44 o                         
   4  -6   6          5.33          5.41         0.61 o                         
   5  -6   6          0.76          1.95         1.05 o                         
   6  -6   6          0.56          0.58         0.94 o                         
  -6  -5   6          0.78         -0.72         0.74 o                         
  -5  -5   6          1.15          0.58         0.49 o                         
  -4  -5   6          2.16          0.46         0.57 o                         
  -3  -5   6         83.23         89.39         2.82 o                         
  -2  -5   6         51.75         51.59         1.56 o                         
  -1  -5   6         46.83         44.99         1.27 o                         
   0  -5   6          2.92          2.81         0.33 o                         
   1  -5   6          9.31          7.04         0.54 o                         
   2  -5   6         20.79         17.17         0.85 o                         
   3  -5   6         10.77         10.23         0.80 o                         
   4  -5   6          7.90          6.72         0.67 o                         
   5  -5   6          0.90          0.99         0.76 o                         
   6  -5   6          0.32          0.73         0.84 o                         
  -6  -4   6          0.38         -0.45         0.72 o                         
  -5  -4   6          1.61          1.62         0.61 o                         
  -4  -4   6         25.49         25.05         1.43 o                         
  -3  -4   6         58.16         58.27         1.87 o                         
  -2  -4   6          1.44          1.14         0.33 o                         
  -1  -4   6         50.74         54.19         1.53 o                         
   0  -4   6         53.97         52.62         1.12 o                         
   1  -4   6         11.04          9.15         0.64 o                         
   2  -4   6         23.47         25.78         0.96 o                         
   3  -4   6         93.42         95.90         2.13 o                         
   4  -4   6         15.19         17.75         0.88 o                         
   5  -4   6          1.40          1.63         0.47 o                         
   6  -4   6          1.01          1.54         0.79 o                         
   7  -4   6          0.08         -0.89         0.89 o                         
  -7  -3   6          0.33          1.56         0.92 o                         
  -6  -3   6          0.09          0.63         0.65 o                         
  -5  -3   6         12.47         12.61         1.14 o                         
  -4  -3   6         12.55         10.39         0.64 o                         
  -3  -3   6         14.97         14.21         0.81 o                         
  -2  -3   6         60.43         60.73         1.35 o                         
  -1  -3   6        129.88        129.66         2.59 o                         
   0  -3   6         69.38         70.11         2.08 o                         
   1  -3   6        161.04        146.26         2.28 o                         
   2  -3   6         75.90         77.31         1.90 o                         
   3  -3   6          9.46          7.10         0.52 o                         
   4  -3   6         19.21         20.15         1.02 o                         
   5  -3   6         11.76         12.68         1.02 o                         
   6  -3   6          1.69          1.85         0.89 o                         
   7  -3   6          0.08         -0.71         0.71 o                         
  -7  -2   6          0.06          0.44         1.09 o                         
  -6  -2   6          0.45         -0.38         0.56 o                         
  -5  -2   6          1.26          0.72         0.39 o                         
  -4  -2   6         21.26         19.44         1.11 o                         
  -3  -2   6        140.23        135.38         2.10 o                         
  -2  -2   6         99.23        101.90         1.41 o                         
  -1  -2   6        225.84        240.08         3.21 o                         
   0  -2   6         67.42         72.32         1.96 o                         
   1  -2   6        384.43        407.99         3.64 o                         
   2  -2   6        158.21        173.14         3.09 o                         
   3  -2   6         42.63         38.79         1.35 o                         
   4  -2   6         28.57         29.82         1.33 o                         
   5  -2   6          4.68          4.95         0.78 o                         
   6  -2   6          4.50          5.08         0.84 o                         
   7  -2   6          0.52          0.40         0.82 o                         
  -7  -1   6          0.48          1.01         1.02 o                         
  -6  -1   6          4.27          5.78         0.80 o                         
  -5  -1   6          0.22          0.13         0.31 o                         
  -4  -1   6          3.51          2.14         0.43 o                         
  -3  -1   6        105.28        109.87         1.91 o                         
  -2  -1   6          2.05          2.04         0.21 o                         
  -1  -1   6        312.93        331.56         2.77 o                         
   0  -1   6        152.48        151.12         2.25 o                         
   1  -1   6         74.71         74.95         1.66 o                         
   2  -1   6         29.10         28.26         1.07 o                         
   3  -1   6         45.49         49.09         1.25 o                         
   4  -1   6         36.50         37.51         1.10 o                         
   5  -1   6         18.92         20.37         1.40 o                         
   6  -1   6          0.35          0.58         0.56 o                         
   7  -1   6          0.11          0.21         0.91 o                         
  -7   0   6          0.32         -0.03         0.84 o                         
  -6   0   6          0.81          0.87         0.50 o                         
  -5   0   6          0.49         -0.16         0.40 o                         
  -4   0   6         31.25         29.77         1.09 o                         
  -3   0   6        193.72        197.85         2.24 o                         
  -2   0   6          3.39          3.01         0.32 o                         
  -1   0   6        499.94        494.09         3.30 o                         
   0   0   6          0.79          1.15         0.26 o                         
   1   0   6        265.36        245.69         2.88 o                         
   2   0   6         78.89         74.42         1.53 o                         
   3   0   6        133.35        133.93         2.11 o                         
   4   0   6         38.50         34.63         1.16 o                         
   5   0   6          5.07          5.95         0.75 o                         
   6   0   6          2.45          3.35         0.76 o                         
   7   0   6          0.01         -0.74         0.81 o                         
  -7   1   6          0.47          0.88         1.02 o                         
  -6   1   6          4.30          3.75         0.85 o                         
  -5   1   6          0.17          0.11         0.33 o                         
  -4   1   6          3.62          2.33         0.37 o                         
  -3   1   6        107.45        110.07         1.71 o                         
  -2   1   6          1.75          1.97         0.25 o                         
  -1   1   6        313.71        330.47         2.92 o                         
   0   1   6        152.46        145.60         1.98 o                         
   1   1   6         70.53         70.03         1.61 o                         
   2   1   6         28.99         27.39         0.94 o                         
   3   1   6         44.61         46.13         1.27 o                         
   4   1   6         36.65         36.66         1.39 o                         
   5   1   6         18.93         22.74         1.35 o                         
   6   1   6          0.37          0.17         0.57 o                         
   7   1   6          0.11          1.61         0.81 o                         
  -7   2   6          0.07         -0.66         0.87 o                         
  -6   2   6          0.50          0.42         0.72 o                         
  -5   2   6          1.09          1.35         0.40 o                         
  -4   2   6         22.48         21.09         0.96 o                         
  -3   2   6        137.26        138.86         1.79 o                         
  -2   2   6         98.31        105.52         1.75 o                         
  -1   2   6        225.39        237.45         2.71 o                         
   0   2   6         68.27         69.82         1.34 o                         
   1   2   6        379.20        402.36         3.94 o                         
   2   2   6        161.53        180.88         2.53 o                         
   3   2   6         41.41         38.59         1.45 o                         
   4   2   6         28.75         29.72         1.44 o                         
   5   2   6          4.71          4.98         0.73 o                         
   6   2   6          4.53          5.69         0.84 o                         
   7   2   6          0.51          0.76         0.78 o                         
  -7   3   6          0.33         -0.97         0.97 o                         
  -6   3   6          0.10         -0.10         0.96 o                         
  -5   3   6         12.64         13.16         1.47 o                         
  -4   3   6         12.59          9.94         0.60 o                         
  -3   3   6         15.10         15.41         0.61 o                         
  -2   3   6         58.78         60.34         1.32 o                         
  -1   3   6        130.81        128.29         2.40 o                         
   0   3   6         65.94         66.86         1.50 o                         
   1   3   6        161.81        146.71         2.21 o                         
   2   3   6         78.56         81.51         1.82 o                         
   3   3   6          8.91          8.23         0.75 o                         
   4   3   6         18.98         18.81         1.21 o                         
   5   3   6         11.86         14.70         1.16 o                         
   6   3   6          1.66          0.85         0.79 o                         
   7   3   6          0.08         -0.21         0.86 o                         
  -6   4   6          0.41         -0.56         0.76 o                         
  -5   4   6          1.56          1.35         0.78 o                         
  -4   4   6         25.57         27.27         1.66 o                         
  -3   4   6         57.20         56.01         1.00 o                         
  -2   4   6          1.83          1.23         0.28 o                         
  -1   4   6         49.66         52.25         1.57 o                         
   0   4   6         56.47         57.28         1.46 o                         
   1   4   6         10.70          8.20         0.62 o                         
   2   4   6         24.29         26.71         1.19 o                         
   3   4   6         92.29         92.56         2.22 o                         
   4   4   6         15.41         18.68         1.18 o                         
   5   4   6          1.36          1.36         0.61 o                         
   6   4   6          1.02          1.28         0.77 o                         
   7   4   6          0.08         -0.48         0.86 o                         
  -6   5   6          0.77          1.18         0.78 o                         
  -5   5   6          1.17          1.72         0.80 o                         
  -4   5   6          2.12          1.36         0.70 o                         
  -3   5   6         84.20         83.55         1.48 o                         
  -2   5   6         51.05         53.43         1.38 o                         
  -1   5   6         47.52         46.82         1.67 o                         
   0   5   6          3.00          3.22         0.53 o                         
   1   5   6          9.23          5.89         0.65 o                         
   2   5   6         20.06         17.05         0.89 o                         
   3   5   6         10.70         10.87         0.98 o                         
   4   5   6          7.81          6.50         0.83 o                         
   5   5   6          0.88          0.24         0.61 o                         
   6   5   6          0.33         -0.44         0.78 o                         
  -6   6   6          0.32         -0.90         0.94 o                         
  -5   6   6          1.29          0.66         0.82 o                         
  -4   6   6          1.31          1.74         0.85 o                         
  -3   6   6         14.03         15.92         1.32 o                         
  -2   6   6         15.06         13.92         0.97 o                         
  -1   6   6          1.77          0.93         0.43 o                         
   0   6   6         12.09         11.83         0.89 o                         
   1   6   6          3.73          4.32         0.66 o                         
   2   6   6         10.71         10.01         0.87 o                         
   3   6   6          1.11          0.84         0.65 o                         
   4   6   6          5.36          5.55         0.86 o                         
   5   6   6          0.75          0.11         0.72 o                         
   6   6   6          0.57          0.01         1.08 o                         
  -5   7   6          0.17          2.32         1.28 o                         
  -4   7   6          0.82          0.87         0.87 o                         
  -3   7   6          2.72          3.57         0.99 o                         
  -2   7   6          4.26          4.26         0.58 o                         
  -1   7   6          4.89          4.65         0.64 o                         
   0   7   6          5.28          6.24         0.82 o                         
   1   7   6          2.04          2.35         0.48 o                         
   2   7   6          1.68          1.86         0.64 o                         
   3   7   6          2.53          1.12         0.60 o                         
   4   7   6          0.57         -0.62         0.80 o                         
   5   7   6          0.11          0.81         0.98 o                         
  -5   8   6          0.16          0.24         1.98 o                         
  -4   8   6          1.54          0.97         0.98 o                         
  -3   8   6          1.78          1.74         1.25 o                         
  -2   8   6          0.16          0.44         0.67 o                         
  -1   8   6          4.87          3.84         0.81 o                         
   0   8   6          5.20          3.12         0.70 o                         
   1   8   6          3.07          2.66         0.81 o                         
   2   8   6          2.75          1.94         0.78 o                         
   3   8   6          0.82          0.90         0.76 o                         
   4   8   6          0.05          0.12         0.93 o                         
   5   8   6          0.28          2.36         1.13 o                         
  -4   9   6          0.29          0.72         1.66 o                         
  -3   9   6          1.63          3.85         1.25 o                         
  -2   9   6          0.42          0.45         0.79 o                         
  -1   9   6          0.53         -0.33         0.64 o                         
   0   9   6          1.89          2.29         0.82 o                         
   1   9   6          0.20          0.28         0.85 o                         
   2   9   6          0.84         -0.70         0.89 o                         
   3   9   6          0.26          0.80         0.95 o                         
   4   9   6          0.44          1.57         0.89 o                         
  -3  10   6          0.04         -0.51         1.02 o                         
  -2  10   6          0.33         -0.30         1.03 o                         
  -1  10   6          2.05          2.88         1.24 o                         
   0  10   6          1.28          2.74         0.90 o                         
   1  10   6          1.42          2.85         1.04 o                         
   2  10   6          1.19          1.54         1.10 o                         
   3  10   6          0.39          1.18         0.93 o                         
  -1  11   6          0.22          0.41         1.04 o                         
   0  11   6          0.51          0.50         0.79 o                         
   1  11   6          0.66          0.51         1.07 o                         
   0 -11   7          0.67          1.60         1.06 o                         
  -3 -10   7          0.34          0.14         1.01 o                         
  -2 -10   7          0.77          1.15         1.02 o                         
  -1 -10   7          1.75          2.22         1.35 o                         
   0 -10   7          0.53          1.35         0.78 o                         
   1 -10   7          0.90          1.20         0.78 o                         
   2 -10   7          0.61          0.88         1.25 o                         
   3 -10   7          0.59          0.28         0.96 o                         
  -4  -9   7          1.08          2.28         1.56 o                         
  -3  -9   7          0.12          0.47         1.14 o                         
  -2  -9   7          0.22          0.67         1.01 o                         
  -1  -9   7          1.90          1.76         0.71 o                         
   0  -9   7          0.38          0.66         0.70 o                         
   1  -9   7          0.88          0.14         0.63 o                         
   2  -9   7          1.99          2.39         0.66 o                         
   3  -9   7          0.13         -0.86         0.86 o                         
   4  -9   7          0.48         -0.87         0.87 o                         
  -4  -8   7          0.99          0.97         0.86 o                         
  -3  -8   7          5.36          4.23         0.93 o                         
  -2  -8   7          2.16          2.00         0.66 o                         
  -1  -8   7          2.26          2.27         0.62 o                         
   0  -8   7          1.12          1.02         0.59 o                         
   1  -8   7          0.57          0.29         0.47 o                         
   2  -8   7          0.16          1.29         0.62 o                         
   3  -8   7          0.53         -0.02         0.52 o                         
   4  -8   7          0.35         -0.16         0.73 o                         
   5  -8   7          0.31          1.36         0.93 o                         
  -5  -7   7          0.41          0.48         0.73 o                         
  -4  -7   7          0.46         -0.59         0.71 o                         
  -3  -7   7          8.02          9.60         1.20 o                         
  -2  -7   7         10.19         12.53         0.98 o                         
  -1  -7   7         20.82         19.14         1.15 o                         
   0  -7   7          3.87          4.31         0.60 o                         
   1  -7   7          2.41          2.08         0.56 o                         
   2  -7   7          4.96          4.92         0.69 o                         
   3  -7   7          2.48          1.59         0.49 o                         
   4  -7   7          1.94          2.19         0.86 o                         
   5  -7   7          0.16          1.83         0.94 o                         
  -6  -6   7          0.00         -0.55         1.04 o                         
  -5  -6   7          0.17         -0.21         0.66 o                         
  -4  -6   7          0.50          0.54         0.55 o                         
  -3  -6   7          3.74          2.60         0.69 o                         
  -2  -6   7         18.92         16.50         1.00 o                         
  -1  -6   7          4.89          3.51         0.55 o                         
   0  -6   7          5.52          5.55         0.51 o                         
   1  -6   7         13.52         11.43         0.72 o                         
   2  -6   7          4.58          3.95         0.62 o                         
   3  -6   7          3.00          2.86         0.58 o                         
   4  -6   7          0.68         -0.06         0.40 o                         
   5  -6   7          0.99          0.62         0.86 o                         
   6  -6   7          0.52          0.09         0.79 o                         
  -6  -5   7          0.41          0.00         0.88 o                         
  -5  -5   7          3.18          3.61         0.71 o                         
  -4  -5   7          3.83          3.56         0.68 o                         
  -3  -5   7          4.56          3.49         0.60 o                         
  -2  -5   7          8.57          9.04         0.83 o                         
  -1  -5   7          8.69         10.18         0.73 o                         
   0  -5   7         26.66         24.43         0.98 o                         
   1  -5   7          0.64          1.14         0.38 o                         
   2  -5   7         26.05         30.52         1.17 o                         
   3  -5   7         12.18         13.21         0.96 o                         
   4  -5   7          7.97          5.36         0.68 o                         
   5  -5   7          0.24          0.27         0.85 o                         
   6  -5   7          0.15          0.17         0.92 o                         
  -6  -4   7          0.01         -0.80         0.83 o                         
  -5  -4   7          0.61          0.46         0.56 o                         
  -4  -4   7         15.01         16.96         1.23 o                         
  -3  -4   7         18.34         18.72         1.09 o                         
  -2  -4   7          7.56          9.15         0.75 o                         
  -1  -4   7          6.96          5.71         0.59 o                         
   0  -4   7         41.35         39.30         1.09 o                         
   1  -4   7          3.55          3.25         0.43 o                         
   2  -4   7         39.38         38.05         1.40 o                         
   3  -4   7         31.25         33.88         1.36 o                         
   4  -4   7         10.41          8.05         0.76 o                         
   5  -4   7          1.43          2.18         0.56 o                         
   6  -4   7          2.71          2.96         0.94 o                         
  -7  -3   7          0.14          0.80         0.98 o                         
  -6  -3   7          1.14          0.39         0.72 o                         
  -5  -3   7          0.49          0.22         0.60 o                         
  -4  -3   7         13.13         14.12         1.06 o                         
  -3  -3   7        106.36        106.74         2.52 o                         
  -2  -3   7         64.82         67.98         1.57 o                         
  -1  -3   7        146.45        147.04         2.82 o                         
   0  -3   7        165.76        173.56         2.63 o                         
   1  -3   7         73.18         75.31         1.75 o                         
   2  -3   7         97.31         91.59         1.98 o                         
   3  -3   7         10.32         11.99         0.95 o                         
   4  -3   7         31.06         27.84         1.32 o                         
   5  -3   7          1.88          1.96         0.59 o                         
   6  -3   7          1.97          3.27         0.95 o                         
   7  -3   7          2.29          2.75         1.05 o                         
  -7  -2   7          0.41          1.60         1.16 o                         
  -6  -2   7          0.12         -0.66         0.72 o                         
  -5  -2   7          5.89          5.48         0.80 o                         
  -4  -2   7          3.41          1.56         0.47 o                         
  -3  -2   7          5.27          4.04         0.48 o                         
  -2  -2   7          1.50          0.99         0.24 o                         
  -1  -2   7         13.18         11.84         0.58 o                         
   0  -2   7        193.84        192.11         3.41 o                         
   1  -2   7        213.36        221.54         2.85 o                         
   2  -2   7          9.13          8.27         0.61 o                         
   3  -2   7         31.01         30.72         1.27 o                         
   4  -2   7         14.15         13.40         0.99 o                         
   5  -2   7          6.57          7.91         0.93 o                         
   6  -2   7          0.05          0.52         0.62 o                         
   7  -2   7          0.70          1.38         0.91 o                         
  -7  -1   7          0.46         -1.23         1.23 o                         
  -6  -1   7          0.42          0.66         0.69 o                         
  -5  -1   7          1.90          1.63         0.68 o                         
  -4  -1   7         10.79         10.53         0.86 o                         
  -3  -1   7         15.47         13.33         0.71 o                         
  -2  -1   7        112.21        114.43         2.09 o                         
  -1  -1   7        472.72        481.31         3.86 o                         
   0  -1   7        296.21        279.57         3.40 o                         
   1  -1   7         21.14         26.14         1.17 o                         
   2  -1   7         69.05         68.25         1.73 o                         
   3  -1   7         47.03         45.48         1.33 o                         
   4  -1   7         14.70         12.68         0.80 o                         
   5  -1   7         24.56         24.35         1.53 o                         
   6  -1   7          1.51          2.33         0.73 o                         
   7  -1   7          0.05          0.50         0.76 o                         
  -7   0   7          0.20          0.52         1.62 o                         
  -6   0   7          0.95          1.21         0.55 o                         
  -5   0   7          2.69          2.45         0.54 o                         
  -4   0   7          2.12          1.67         0.44 o                         
  -3   0   7          3.26          3.84         0.35 o                         
  -2   0   7          0.67          0.66         0.25 o                         
  -1   0   7         64.55         76.63         1.51 o                         
   0   0   7        129.09        132.71         2.26 o                         
   1   0   7         49.09         47.59         1.42 o                         
   2   0   7         62.75         65.87         1.32 o                         
   3   0   7         23.98         26.47         1.06 o                         
   4   0   7          0.72          0.53         0.42 o                         
   5   0   7          6.76          9.55         0.95 o                         
   6   0   7          2.82          2.13         0.72 o                         
   7   0   7          0.05         -0.10         0.75 o                         
  -7   1   7          0.48          0.69         1.16 o                         
  -6   1   7          0.40         -0.43         1.02 o                         
  -5   1   7          2.07          2.79         0.49 o                         
  -4   1   7         10.65         10.42         0.74 o                         
  -3   1   7         16.60         15.96         0.70 o                         
  -2   1   7        108.32        109.45         1.73 o                         
  -1   1   7        474.70        496.26         4.38 o                         
   0   1   7        293.55        282.05         3.15 o                         
   1   1   7         22.97         28.06         1.24 o                         
   2   1   7         69.12         70.04         1.57 o                         
   3   1   7         47.91         46.59         1.41 o                         
   4   1   7         14.15         12.95         1.01 o                         
   5   1   7         24.63         24.26         1.43 o                         
   6   1   7          1.48          1.36         0.63 o                         
   7   1   7          0.05         -0.51         0.72 o                         
  -7   2   7          0.41          1.77         1.16 o                         
  -6   2   7          0.13         -1.07         1.41 o                         
  -5   2   7          5.84          5.43         0.86 o                         
  -4   2   7          3.42          2.20         0.41 o                         
  -3   2   7          5.07          3.92         0.40 o                         
  -2   2   7          1.59          1.05         0.27 o                         
  -1   2   7         12.93         11.22         0.59 o                         
   0   2   7        196.90        196.40         2.35 o                         
   1   2   7        213.58        224.55         3.12 o                         
   2   2   7          8.92          9.09         0.55 o                         
   3   2   7         31.72         33.04         1.39 o                         
   4   2   7         13.89         11.46         0.95 o                         
   5   2   7          6.55          7.25         0.87 o                         
   6   2   7          0.05          1.24         0.73 o                         
   7   2   7          0.69         -0.60         0.78 o                         
  -7   3   7          0.13          0.23         0.93 o                         
  -6   3   7          1.11          1.37         0.88 o                         
  -5   3   7          0.43          0.30         0.58 o                         
  -4   3   7         12.39         13.76         0.78 o                         
  -3   3   7        109.52        109.67         1.56 o                         
  -2   3   7         64.93         67.03         1.78 o                         
  -1   3   7        150.20        148.16         2.74 o                         
   0   3   7        163.47        169.57         2.40 o                         
   1   3   7         76.70         82.36         1.76 o                         
   2   3   7         94.35         91.14         1.83 o                         
   3   3   7         10.30         11.78         0.88 o                         
   4   3   7         30.55         29.07         1.56 o                         
   5   3   7          1.91          1.65         0.62 o                         
   6   3   7          1.94          2.50         0.76 o                         
   7   3   7          2.30          3.22         0.94 o                         
  -6   4   7          0.01         -1.20         1.20 o                         
  -5   4   7          0.59          0.08         0.65 o                         
  -4   4   7         14.94         16.54         1.38 o                         
  -3   4   7         18.22         19.97         0.86 o                         
  -2   4   7          7.64          8.75         0.72 o                         
  -1   4   7          7.18          5.69         0.64 o                         
   0   4   7         42.30         42.88         1.37 o                         
   1   4   7          3.84          4.46         0.51 o                         
   2   4   7         39.07         40.57         1.67 o                         
   3   4   7         31.70         35.16         1.41 o                         
   4   4   7         10.22          8.90         0.89 o                         
   5   4   7          1.46          0.77         0.53 o                         
   6   4   7          2.69          3.67         0.93 o                         
  -6   5   7          0.40          1.06         0.77 o                         
  -5   5   7          3.20          6.14         1.22 o                         
  -4   5   7          3.94          3.20         0.87 o                         
  -3   5   7          4.41          4.06         0.43 o                         
  -2   5   7          8.70         10.88         0.89 o                         
  -1   5   7          9.47         10.87         0.85 o                         
   0   5   7         25.87         28.32         1.27 o                         
   1   5   7          0.47          0.19         0.42 o                         
   2   5   7         26.75         32.14         1.30 o                         
   3   5   7         12.04         13.41         1.17 o                         
   4   5   7          7.80          7.01         0.88 o                         
   5   5   7          0.25          0.42         0.60 o                         
   6   5   7          0.15          0.32         0.84 o                         
  -6   6   7          0.00          0.70         0.91 o                         
  -5   6   7          0.17         -1.25         1.25 o                         
  -4   6   7          0.51         -0.23         0.73 o                         
  -3   6   7          3.68          2.00         0.85 o                         
  -2   6   7         19.14         19.67         1.15 o                         
  -1   6   7          4.89          2.78         0.55 o                         
   0   6   7          5.41          5.61         0.75 o                         
   1   6   7         13.64         12.91         1.06 o                         
   2   6   7          4.43          3.76         0.68 o                         
   3   6   7          3.05          2.99         0.73 o                         
   4   6   7          0.67          0.41         0.71 o                         
   5   6   7          1.00          1.42         0.87 o                         
   6   6   7          0.51          0.99         1.11 o                         
  -5   7   7          0.41          0.82         1.24 o                         
  -4   7   7          0.44         -0.17         0.81 o                         
  -3   7   7          7.99          7.84         1.34 o                         
  -2   7   7         10.43         13.08         0.98 o                         
  -1   7   7         20.46         21.03         1.36 o                         
   0   7   7          4.07          4.38         0.75 o                         
   1   7   7          2.28          1.92         0.61 o                         
   2   7   7          5.10          4.01         0.67 o                         
   3   7   7          2.43          1.82         0.64 o                         
   4   7   7          1.98          2.79         0.87 o                         
   5   7   7          0.16          0.80         1.03 o                         
  -4   8   7          0.98          1.05         0.93 o                         
  -3   8   7          5.35          5.89         1.34 o                         
  -2   8   7          2.18          2.28         0.80 o                         
  -1   8   7          2.28          2.24         0.71 o                         
   0   8   7          1.14          1.15         0.66 o                         
   1   8   7          0.58          0.78         0.71 o                         
   2   8   7          0.15          0.78         0.75 o                         
   3   8   7          0.53          0.58         0.79 o                         
   4   8   7          0.36          0.96         0.89 o                         
   5   8   7          0.30          0.15         0.98 o                         
  -4   9   7          1.07          4.83         1.95 o                         
  -3   9   7          0.12          0.93         1.03 o                         
  -2   9   7          0.23         -0.53         1.01 o                         
  -1   9   7          1.89          2.26         0.79 o                         
   0   9   7          0.40          0.36         0.75 o                         
   1   9   7          0.87         -0.23         0.92 o                         
   2   9   7          1.98          2.51         0.98 o                         
   3   9   7          0.14         -0.31         0.87 o                         
   4   9   7          0.48          0.41         1.13 o                         
  -3  10   7          0.34          0.81         1.11 o                         
  -2  10   7          0.76          1.21         1.10 o                         
  -1  10   7          1.76          3.83         1.18 o                         
   0  10   7          0.53         -0.47         1.03 o                         
   1  10   7          0.90          0.00         0.91 o                         
   2  10   7          0.61          0.01         0.79 o                         
   3  10   7          0.60          0.95         1.02 o                         
   0  11   7          0.67          2.04         1.09 o                         
  -2 -10   8          0.02         -1.11         1.11 o                         
  -1 -10   8          0.91          3.80         1.27 o                         
   0 -10   8          0.38         -0.54         0.74 o                         
   1 -10   8          0.82          1.13         0.66 o                         
   2 -10   8          0.31          0.47         1.02 o                         
  -3  -9   8          1.45          4.11         1.17 o                         
  -2  -9   8          0.24          0.15         1.10 o                         
  -1  -9   8          0.13          0.35         0.74 o                         
   0  -9   8          1.80          1.26         0.70 o                         
   1  -9   8          0.46         -0.18         0.66 o                         
   2  -9   8          0.04          0.76         0.60 o                         
   3  -9   8          1.17          2.05         1.26 o                         
  -4  -8   8          0.57         -0.22         0.74 o                         
  -3  -8   8          0.74          0.12         0.90 o                         
  -2  -8   8          2.31          3.28         0.96 o                         
  -1  -8   8          2.35          2.04         0.72 o                         
   0  -8   8          0.81          0.92         0.57 o                         
   1  -8   8          0.74          2.00         0.59 o                         
   2  -8   8          2.68          1.97         0.59 o                         
   3  -8   8          0.84          1.28         0.59 o                         
   4  -8   8          0.28          0.87         1.07 o                         
  -5  -7   8          0.07          1.33         0.70 o                         
  -4  -7   8          0.10         -0.18         0.73 o                         
  -3  -7   8          3.32          2.04         0.75 o                         
  -2  -7   8          6.96          6.99         0.82 o                         
  -1  -7   8          1.00          1.34         0.47 o                         
   0  -7   8          7.57          6.96         0.86 o                         
   1  -7   8          1.27          0.79         0.52 o                         
   2  -7   8          0.08         -0.56         0.56 o                         
   3  -7   8          1.78          2.48         0.60 o                         
   4  -7   8          0.13         -0.74         0.81 o                         
   5  -7   8          0.19          0.70         0.93 o                         
  -5  -6   8          1.70          2.40         0.76 o                         
  -4  -6   8          0.75         -0.60         0.60 o                         
  -3  -6   8         10.57          9.25         1.09 o                         
  -2  -6   8         31.19         33.99         1.47 o                         
  -1  -6   8          2.26          2.94         0.54 o                         
   0  -6   8         32.04         33.73         1.50 o                         
   1  -6   8          2.24          3.75         0.63 o                         
   2  -6   8          3.47          4.80         0.69 o                         
   3  -6   8          0.20         -0.50         0.50 o                         
   4  -6   8          6.07          8.86         0.84 o                         
   5  -6   8          1.75          1.22         1.26 o                         
  -6  -5   8          0.18          0.82         0.84 o                         
  -5  -5   8          0.34          0.51         0.62 o                         
  -4  -5   8          0.33          0.03         0.53 o                         
  -3  -5   8          4.30          3.42         0.59 o                         
  -2  -5   8         73.45         82.80         2.34 o                         
  -1  -5   8          6.56          5.38         0.64 o                         
   0  -5   8         12.49         12.48         0.81 o                         
   1  -5   8          0.85          0.18         0.31 o                         
   2  -5   8          4.98          3.47         0.57 o                         
   3  -5   8          3.90          3.43         0.62 o                         
   4  -5   8          0.22          0.75         0.50 o                         
   5  -5   8          0.24          0.05         0.84 o                         
   6  -5   8          0.77          2.28         0.94 o                         
  -6  -4   8          0.41          0.32         0.74 o                         
  -5  -4   8          1.55          1.00         0.81 o                         
  -4  -4   8         15.27         16.40         1.20 o                         
  -3  -4   8         41.35         41.97         1.67 o                         
  -2  -4   8        166.48        175.99         2.91 o                         
  -1  -4   8         26.55         25.92         1.07 o                         
   0  -4   8        118.98        127.97         2.38 o                         
   1  -4   8         54.55         52.35         1.73 o                         
   2  -4   8        140.05        149.21         2.73 o                         
   3  -4   8         13.43         12.05         1.07 o                         
   4  -4   8          4.02          5.16         0.71 o                         
   5  -4   8          0.22         -0.41         0.49 o                         
   6  -4   8          0.83          1.70         0.90 o                         
  -6  -3   8          0.27          1.36         0.75 o                         
  -5  -3   8          0.32          0.09         0.65 o                         
  -4  -3   8         15.97         15.38         1.11 o                         
  -3  -3   8          4.74          3.90         0.52 o                         
  -2  -3   8          8.25          7.99         0.55 o                         
  -1  -3   8         10.44          8.12         0.55 o                         
   0  -3   8          9.55          9.93         0.76 o                         
   1  -3   8         58.89         63.10         1.87 o                         
   2  -3   8         14.39         14.20         0.86 o                         
   3  -3   8         29.35         30.15         1.42 o                         
   4  -3   8          7.13          6.62         0.75 o                         
   5  -3   8          1.96          1.74         0.60 o                         
   6  -3   8          0.44          0.47         0.79 o                         
  -6  -2   8          1.78          1.86         0.79 o                         
  -5  -2   8          3.49          3.87         0.81 o                         
  -4  -2   8         23.20         22.95         1.30 o                         
  -3  -2   8         40.72         34.54         1.26 o                         
  -2  -2   8        144.73        140.38         2.10 o                         
  -1  -2   8         38.93         33.51         0.90 o                         
   0  -2   8        146.75        146.86         2.92 o                         
   1  -2   8          2.55          1.79         0.37 o                         
   2  -2   8          3.90          3.95         0.44 o                         
   3  -2   8          1.09          1.37         0.44 o                         
   4  -2   8          1.66          1.26         0.48 o                         
   5  -2   8          2.91          3.66         0.71 o                         
   6  -2   8          5.38          5.08         0.92 o                         
   7  -2   8          0.42          1.25         0.85 o                         
  -7  -1   8          0.03          1.89         1.19 o                         
  -6  -1   8          0.04         -0.36         0.55 o                         
  -5  -1   8          1.98          0.14         0.58 o                         
  -4  -1   8          1.36          1.04         0.35 o                         
  -3  -1   8          0.30         -0.10         0.37 o                         
  -2  -1   8         21.22         23.02         0.99 o                         
  -1  -1   8         23.02         21.68         0.67 o                         
   0  -1   8          9.67          9.52         0.66 o                         
   1  -1   8         15.13         14.31         0.85 o                         
   2  -1   8          7.15          7.01         0.60 o                         
   3  -1   8          0.41          0.19         0.28 o                         
   4  -1   8          9.29          7.84         0.78 o                         
   5  -1   8         13.97         13.06         1.08 o                         
   6  -1   8          2.24          2.68         0.75 o                         
   7  -1   8          0.49          0.14         1.03 o                         
  -7   0   8          1.51          3.59         1.49 o                         
  -6   0   8          0.48          1.03         1.27 o                         
  -5   0   8         17.63         20.43         1.40 o                         
  -4   0   8          3.17          2.77         0.44 o                         
  -3   0   8         52.49         49.32         1.43 o                         
  -2   0   8         17.35         16.46         0.78 o                         
  -1   0   8        182.62        175.68         2.44 o                         
   0   0   8         18.19         17.21         0.93 o                         
   1   0   8        208.36        197.62         3.77 o                         
   2   0   8          0.09         -0.24         0.24 o                         
   3   0   8         15.04         15.83         0.94 o                         
   4   0   8         10.09         10.37         0.84 o                         
   5   0   8         10.29         13.52         1.07 o                         
   6   0   8          2.33          1.46         0.68 o                         
   7   0   8          0.06         -0.71         0.71 o                         
  -7   1   8          0.03          1.16         1.72 o                         
  -6   1   8          0.04         -0.40         1.02 o                         
  -5   1   8          1.94          0.66         0.45 o                         
  -4   1   8          1.38          1.13         0.39 o                         
  -3   1   8          0.33         -0.31         0.31 o                         
  -2   1   8         21.38         22.16         0.85 o                         
  -1   1   8         23.31         22.48         1.04 o                         
   0   1   8          9.81          8.92         0.53 o                         
   1   1   8         15.01         14.92         0.83 o                         
   2   1   8          7.24          6.65         0.46 o                         
   3   1   8          0.43          0.66         0.34 o                         
   4   1   8          9.30          8.67         0.84 o                         
   5   1   8         13.93         13.86         1.12 o                         
   6   1   8          2.25          4.04         0.86 o                         
   7   1   8          0.49          1.16         0.70 o                         
  -6   2   8          1.73          2.46         1.20 o                         
  -5   2   8          3.61          4.70         0.86 o                         
  -4   2   8         22.96         24.70         1.13 o                         
  -3   2   8         40.67         39.00         1.29 o                         
  -2   2   8        145.51        137.04         2.57 o                         
  -1   2   8         42.18         38.31         1.13 o                         
   0   2   8        145.91        148.64         2.13 o                         
   1   2   8          1.87          1.10         0.34 o                         
   2   2   8          4.38          4.91         0.43 o                         
   3   2   8          1.26          1.14         0.51 o                         
   4   2   8          1.54          1.29         0.53 o                         
   5   2   8          2.96          3.66         0.71 o                         
   6   2   8          5.36          7.16         0.95 o                         
   7   2   8          0.42         -0.08         0.80 o                         
  -6   3   8          0.28          0.70         1.27 o                         
  -5   3   8          0.31          0.23         0.54 o                         
  -4   3   8         16.13         16.34         0.96 o                         
  -3   3   8          4.78          3.39         0.48 o                         
  -2   3   8          8.09          6.99         0.73 o                         
  -1   3   8         10.68          7.80         0.67 o                         
   0   3   8          9.31         10.38         0.66 o                         
   1   3   8         59.40         64.11         1.52 o                         
   2   3   8         14.25         13.16         0.58 o                         
   3   3   8         29.26         31.32         1.41 o                         
   4   3   8          7.13          6.11         0.81 o                         
   5   3   8          1.94          2.01         0.65 o                         
   6   3   8          0.44          0.90         0.77 o                         
  -6   4   8          0.42          0.42         1.14 o                         
  -5   4   8          1.44          1.21         0.74 o                         
  -4   4   8         15.37         16.80         1.75 o                         
  -3   4   8         41.37         42.03         1.39 o                         
  -2   4   8        168.21        177.07         3.37 o                         
  -1   4   8         25.68         26.40         1.33 o                         
   0   4   8        121.49        132.65         2.38 o                         
   1   4   8         52.45         48.75         1.60 o                         
   2   4   8        139.96        149.66         3.07 o                         
   3   4   8         13.40         12.97         0.93 o                         
   4   4   8          4.16          6.45         0.78 o                         
   5   4   8          0.20         -0.09         0.62 o                         
   6   4   8          0.83          0.97         0.81 o                         
  -6   5   8          0.18         -0.11         1.26 o                         
  -5   5   8          0.34         -1.13         1.13 o                         
  -4   5   8          0.33          0.71         0.73 o                         
  -3   5   8          4.29          3.89         0.47 o                         
  -2   5   8         73.37         82.41         2.38 o                         
  -1   5   8          6.62          5.28         0.69 o                         
   0   5   8         12.26         12.03         0.86 o                         
   1   5   8          0.92          0.64         0.44 o                         
   2   5   8          5.10          4.93         0.73 o                         
   3   5   8          3.98          2.98         0.72 o                         
   4   5   8          0.22         -0.16         0.45 o                         
   5   5   8          0.25          0.71         0.73 o                         
   6   5   8          0.77          0.93         0.82 o                         
  -5   6   8          1.65          2.06         1.87 o                         
  -4   6   8          0.74          0.90         0.86 o                         
  -3   6   8         10.23         10.05         1.41 o                         
  -2   6   8         31.57         34.94         1.58 o                         
  -1   6   8          2.09          3.00         0.61 o                         
   0   6   8         32.60         33.89         1.73 o                         
   1   6   8          2.35          3.76         0.63 o                         
   2   6   8          3.52          4.21         0.73 o                         
   3   6   8          0.17          0.09         0.61 o                         
   4   6   8          6.13          7.84         1.10 o                         
   5   6   8          1.73          0.19         0.77 o                         
  -5   7   8          0.07          0.83         1.29 o                         
  -4   7   8          0.10          0.97         1.01 o                         
  -3   7   8          3.29          2.67         0.86 o                         
  -2   7   8          6.96          7.62         0.86 o                         
  -1   7   8          1.02          1.22         0.57 o                         
   0   7   8          7.63          6.55         0.88 o                         
   1   7   8          1.28          0.35         0.48 o                         
   2   7   8          0.07          0.16         0.69 o                         
   3   7   8          1.78          2.00         0.71 o                         
   4   7   8          0.13         -0.52         0.80 o                         
   5   7   8          0.19          1.47         1.03 o                         
  -4   8   8          0.57         -0.04         1.08 o                         
  -3   8   8          0.72          1.01         0.93 o                         
  -2   8   8          2.35          2.73         0.86 o                         
  -1   8   8          2.32          2.05         0.68 o                         
   0   8   8          0.83          1.17         0.64 o                         
   1   8   8          0.78          1.48         0.85 o                         
   2   8   8          2.62          1.89         0.75 o                         
   3   8   8          0.85          2.01         0.80 o                         
   4   8   8          0.28         -0.41         0.78 o                         
  -3   9   8          1.45          2.00         1.12 o                         
  -2   9   8          0.23         -0.47         0.92 o                         
  -1   9   8          0.13          0.40         0.65 o                         
   0   9   8          1.82          2.16         0.97 o                         
   1   9   8          0.45          0.25         0.86 o                         
   2   9   8          0.04         -1.11         1.42 o                         
   3   9   8          1.18          1.30         0.88 o                         
  -2  10   8          0.01          0.97         1.63 o                         
  -1  10   8          0.92          1.83         1.24 o                         
   0  10   8          0.37          0.84         0.90 o                         
   1  10   8          0.83          1.79         0.88 o                         
   2  10   8          0.30         -0.98         0.98 o                         
  -1 -10   9          0.98          1.81         1.47 o                         
   0 -10   9          0.19         -0.73         0.73 o                         
   1 -10   9          0.29          0.44         0.70 o                         
   2 -10   9          0.77          0.92         0.75 o                         
  -3  -9   9          1.41          2.13         1.13 o                         
  -2  -9   9          1.52          1.97         0.99 o                         
  -1  -9   9          0.94          0.48         0.74 o                         
   0  -9   9          1.85          2.27         0.82 o                         
   1  -9   9          0.51          0.42         0.72 o                         
   2  -9   9          0.68          0.95         0.70 o                         
   3  -9   9          2.16          0.92         0.97 o                         
  -4  -8   9          0.44         -0.32         0.88 o                         
  -3  -8   9          2.27          1.85         0.98 o                         
  -2  -8   9          0.90          0.70         0.89 o                         
  -1  -8   9          1.09          1.18         0.60 o                         
   0  -8   9          2.40          2.94         0.74 o                         
   1  -8   9          0.19         -0.09         0.60 o                         
   2  -8   9          1.36          0.93         0.63 o                         
   3  -8   9          0.74          1.08         0.75 o                         
   4  -8   9          0.26          1.07         0.89 o                         
  -5  -7   9          0.44          1.17         0.92 o                         
  -4  -7   9          0.51         -0.47         0.81 o                         
  -3  -7   9          0.03          0.08         0.60 o                         
  -2  -7   9          5.51          3.50         0.71 o                         
  -1  -7   9          3.20          2.57         0.64 o                         
   0  -7   9          0.22          0.44         0.60 o                         
   1  -7   9          6.82          5.38         0.76 o                         
   2  -7   9          0.34          0.83         0.54 o                         
   3  -7   9          1.15          0.74         0.52 o                         
   4  -7   9          0.25          0.07         1.16 o                         
   5  -7   9          0.46          2.53         1.04 o                         
  -5  -6   9          0.00          0.91         0.84 o                         
  -4  -6   9          0.56          0.23         0.64 o                         
  -3  -6   9          0.08         -0.01         0.56 o                         
  -2  -6   9          3.22          3.15         0.61 o                         
  -1  -6   9         24.31         27.17         1.25 o                         
   0  -6   9          1.42          1.70         0.56 o                         
   1  -6   9          0.07          0.81         0.55 o                         
   2  -6   9          3.90          2.05         0.55 o                         
   3  -6   9          1.08          0.92         0.54 o                         
   4  -6   9          0.71          1.02         0.52 o                         
   5  -6   9          0.19         -0.26         0.92 o                         
  -6  -5   9          0.15          0.42         0.72 o                         
  -5  -5   9          0.23          0.11         0.58 o                         
  -4  -5   9          0.58         -0.15         0.62 o                         
  -3  -5   9          3.08          2.93         0.61 o                         
  -2  -5   9          9.93          9.26         0.84 o                         
  -1  -5   9         35.26         35.43         1.29 o                         
   0  -5   9         22.37         21.38         1.21 o                         
   1  -5   9         42.45         44.76         1.70 o                         
   2  -5   9          2.15          3.36         0.59 o                         
   3  -5   9          8.73          6.69         0.84 o                         
   4  -5   9          0.36          0.33         0.46 o                         
   5  -5   9          1.07          1.98         0.86 o                         
   6  -5   9          0.12          1.79         0.93 o                         
  -6  -4   9          0.03         -0.24         0.73 o                         
  -5  -4   9          0.53         -0.02         0.68 o                         
  -4  -4   9          1.02          0.44         0.59 o                         
  -3  -4   9         21.01         21.42         1.16 o                         
  -2  -4   9         35.39         35.46         1.50 o                         
  -1  -4   9         32.93         32.66         1.15 o                         
   0  -4   9          2.43          2.27         0.45 o                         
   1  -4   9         35.80         38.49         1.63 o                         
   2  -4   9         44.67         45.95         1.76 o                         
   3  -4   9          6.27          6.98         0.88 o                         
   4  -4   9          6.29          4.87         0.76 o                         
   5  -4   9          0.07         -0.23         0.59 o                         
   6  -4   9          0.14          1.25         0.86 o                         
  -6  -3   9          2.51          3.43         0.84 o                         
  -5  -3   9          1.20          0.13         0.59 o                         
  -4  -3   9          5.99          5.74         0.84 o                         
  -3  -3   9         38.21         38.43         1.47 o                         
  -2  -3   9        104.38        103.71         1.82 o                         
  -1  -3   9         50.37         48.48         1.26 o                         
   0  -3   9         19.35         17.63         1.03 o                         
   1  -3   9         30.27         29.91         1.33 o                         
   2  -3   9         31.61         30.23         1.27 o                         
   3  -3   9         27.34         31.68         1.47 o                         
   4  -3   9          6.07          7.94         0.87 o                         
   5  -3   9          0.83          0.13         0.67 o                         
   6  -3   9          1.07          2.24         1.07 o                         
  -6  -2   9          0.43          0.06         0.67 o                         
  -5  -2   9          0.37         -0.32         0.68 o                         
  -4  -2   9         10.56         11.09         1.04 o                         
  -3  -2   9          2.97          1.92         0.49 o                         
  -2  -2   9          1.84          1.49         0.36 o                         
  -1  -2   9         34.52         33.70         0.96 o                         
   0  -2   9         12.30         13.16         0.82 o                         
   1  -2   9         32.77         31.48         1.15 o                         
   2  -2   9          1.65          1.31         0.37 o                         
   3  -2   9          6.05          5.10         0.68 o                         
   4  -2   9          4.53          4.64         0.72 o                         
   5  -2   9          0.31         -0.58         0.58 o                         
   6  -2   9          0.39          0.27         0.71 o                         
  -6  -1   9          2.01          1.79         0.75 o                         
  -5  -1   9          7.23          6.75         0.94 o                         
  -4  -1   9         13.14         14.14         1.00 o                         
  -3  -1   9         20.83         22.27         1.16 o                         
  -2  -1   9         80.70         83.65         1.88 o                         
  -1  -1   9         40.78         35.00         0.95 o                         
   0  -1   9         36.01         31.95         1.28 o                         
   1  -1   9         58.94         62.83         1.53 o                         
   2  -1   9         66.32         67.38         1.63 o                         
   3  -1   9          1.83          1.32         0.31 o                         
   4  -1   9          6.08          5.83         0.72 o                         
   5  -1   9          1.06          0.76         0.48 o                         
   6  -1   9          0.21          0.09         0.65 o                         
  -6   0   9          0.71          0.46         1.03 o                         
  -5   0   9          0.04         -0.55         0.55 o                         
  -4   0   9          3.16          2.08         0.51 o                         
  -3   0   9         42.53         42.08         1.42 o                         
  -2   0   9          0.08          0.10         0.33 o                         
  -1   0   9         31.64         30.78         1.28 o                         
   0   0   9          8.26          8.17         0.65 o                         
   1   0   9          1.74          0.97         0.43 o                         
   2   0   9         15.86         19.13         0.84 o                         
   3   0   9          0.37         -0.26         0.38 o                         
   4   0   9          0.23         -0.45         0.45 o                         
   5   0   9          0.04          0.24         0.52 o                         
   6   0   9          1.94          1.63         0.70 o                         
   7   0   9          0.14          0.40         0.70 o                         
  -6   1   9          1.99          4.62         1.55 o                         
  -5   1   9          7.33          6.40         0.77 o                         
  -4   1   9         12.50         12.20         0.94 o                         
  -3   1   9         20.92         21.28         1.02 o                         
  -2   1   9         80.22         82.49         1.77 o                         
  -1   1   9         41.07         36.57         1.27 o                         
   0   1   9         36.72         31.10         1.33 o                         
   1   1   9         61.00         62.11         1.36 o                         
   2   1   9         65.70         64.40         1.38 o                         
   3   1   9          1.84          1.68         0.40 o                         
   4   1   9          6.03          4.80         0.67 o                         
   5   1   9          1.08          0.66         0.53 o                         
   6   1   9          0.21          0.43         0.61 o                         
  -6   2   9          0.44         -0.29         1.11 o                         
  -5   2   9          0.37          0.18         0.67 o                         
  -4   2   9         10.19         10.15         0.84 o                         
  -3   2   9          3.19          2.52         0.48 o                         
  -2   2   9          1.92          1.17         0.45 o                         
  -1   2   9         35.00         35.29         1.06 o                         
   0   2   9         12.94         13.25         0.60 o                         
   1   2   9         32.96         31.56         1.09 o                         
   2   2   9          1.75          1.06         0.30 o                         
   3   2   9          5.94          6.08         0.67 o                         
   4   2   9          4.60          4.77         0.68 o                         
   5   2   9          0.30          0.60         0.54 o                         
   6   2   9          0.39          1.02         0.59 o                         
  -6   3   9          2.53          6.48         1.65 o                         
  -5   3   9          1.30          1.46         0.80 o                         
  -4   3   9          5.90          6.86         0.67 o                         
  -3   3   9         39.14         42.86         1.68 o                         
  -2   3   9        101.33        102.72         2.65 o                         
  -1   3   9         50.04         52.06         1.69 o                         
   0   3   9         18.80         17.49         0.85 o                         
   1   3   9         31.12         33.03         1.21 o                         
   2   3   9         30.62         27.39         1.04 o                         
   3   3   9         28.12         34.25         1.42 o                         
   4   3   9          6.14          7.51         0.87 o                         
   5   3   9          0.85          0.35         0.63 o                         
   6   3   9          1.09          2.29         0.77 o                         
  -6   4   9          0.03         -0.44         1.06 o                         
  -5   4   9          0.54         -0.42         1.06 o                         
  -4   4   9          0.94          0.74         0.84 o                         
  -3   4   9         20.70         21.53         1.09 o                         
  -2   4   9         34.83         34.97         1.62 o                         
  -1   4   9         33.67         33.54         1.46 o                         
   0   4   9          2.65          2.51         0.43 o                         
   1   4   9         35.67         39.50         1.45 o                         
   2   4   9         45.18         45.99         1.81 o                         
   3   4   9          6.38          6.68         0.68 o                         
   4   4   9          6.23          6.39         0.79 o                         
   5   4   9          0.08          0.00         0.64 o                         
   6   4   9          0.14          1.30         0.87 o                         
  -6   5   9          0.15         -0.06         1.12 o                         
  -5   5   9          0.25          1.71         1.20 o                         
  -4   5   9          0.55          0.51         0.78 o                         
  -3   5   9          2.92          3.07         0.50 o                         
  -2   5   9          9.55          9.39         0.88 o                         
  -1   5   9         35.89         36.26         1.62 o                         
   0   5   9         21.94         20.34         1.03 o                         
   1   5   9         43.05         46.82         1.81 o                         
   2   5   9          2.27          3.54         0.65 o                         
   3   5   9          8.51          6.07         0.91 o                         
   4   5   9          0.37          0.10         0.57 o                         
   5   5   9          1.09          1.74         0.71 o                         
   6   5   9          0.12         -0.23         0.93 o                         
  -5   6   9          0.00          0.71         1.01 o                         
  -4   6   9          0.57         -0.88         0.88 o                         
  -3   6   9          0.08          0.16         0.82 o                         
  -2   6   9          3.17          2.56         0.57 o                         
  -1   6   9         24.41         26.28         1.45 o                         
   0   6   9          1.36          0.99         0.49 o                         
   1   6   9          0.09          0.04         0.49 o                         
   2   6   9          3.88          1.42         0.53 o                         
   3   6   9          1.08          1.13         0.71 o                         
   4   6   9          0.71          0.80         0.72 o                         
   5   6   9          0.19         -0.75         0.85 o                         
  -5   7   9          0.43          2.16         1.46 o                         
  -4   7   9          0.54         -0.50         1.00 o                         
  -3   7   9          0.03          0.43         0.87 o                         
  -2   7   9          5.37          4.71         0.71 o                         
  -1   7   9          3.29          3.21         0.62 o                         
   0   7   9          0.26          0.98         0.61 o                         
   1   7   9          6.85          7.12         0.96 o                         
   2   7   9          0.36         -0.39         0.68 o                         
   3   7   9          1.11          1.25         0.71 o                         
   4   7   9          0.26          0.11         0.80 o                         
   5   7   9          0.46          1.64         0.95 o                         
  -4   8   9          0.45         -0.95         1.01 o                         
  -3   8   9          2.25          3.31         1.15 o                         
  -2   8   9          0.90          0.29         1.56 o                         
  -1   8   9          1.09          1.41         0.69 o                         
   0   8   9          2.37          1.74         0.74 o                         
   1   8   9          0.20          0.03         0.87 o                         
   2   8   9          1.38          1.47         0.77 o                         
   3   8   9          0.73          0.26         0.77 o                         
   4   8   9          0.26          0.51         0.79 o                         
  -3   9   9          1.41          1.76         1.11 o                         
  -2   9   9          1.51         -0.59         1.07 o                         
  -1   9   9          0.95          1.78         1.08 o                         
   0   9   9          1.84          2.43         0.94 o                         
   1   9   9          0.52          0.15         0.84 o                         
   2   9   9          0.68          0.97         0.81 o                         
   3   9   9          2.15          2.47         0.92 o                         
  -1  10   9          0.98          2.37         1.14 o                         
   0  10   9          0.19          1.10         0.78 o                         
   1  10   9          0.30          0.17         1.42 o                         
   2  10   9          0.77          1.01         0.98 o                         
   0 -10  10          0.47          2.25         0.86 o                         
  -2  -9  10          0.15         -0.04         1.36 o                         
  -1  -9  10          0.40          1.18         0.97 o                         
   0  -9  10          1.41          1.32         0.79 o                         
   1  -9  10          0.01          0.92         0.69 o                         
   2  -9  10          0.34          0.83         0.73 o                         
   3  -9  10          0.30          1.34         0.92 o                         
  -4  -8  10          0.01          0.44         0.94 o                         
  -3  -8  10          1.25          0.23         0.94 o                         
  -2  -8  10          1.56          1.53         0.94 o                         
  -1  -8  10          0.53          0.90         0.70 o                         
   0  -8  10          0.80         -0.65         0.93 o                         
   1  -8  10          1.84          2.21         0.67 o                         
   2  -8  10          0.18          0.15         0.62 o                         
   3  -8  10          0.90          1.14         0.67 o                         
   4  -8  10          1.63          1.56         1.28 o                         
  -4  -7  10          0.13         -0.08         0.86 o                         
  -3  -7  10          1.11         -0.45         0.77 o                         
  -2  -7  10          1.80          1.19         0.69 o                         
  -1  -7  10          2.40          3.19         0.70 o                         
   0  -7  10          7.19          6.36         0.90 o                         
   1  -7  10          7.03          9.76         1.02 o                         
   2  -7  10          0.83          0.93         0.55 o                         
   3  -7  10          0.88          0.31         0.61 o                         
   4  -7  10          0.42          1.32         0.85 o                         
  -5  -6  10          0.02         -0.65         0.74 o                         
  -4  -6  10          1.42          1.51         0.76 o                         
  -3  -6  10          5.73          5.55         0.87 o                         
  -2  -6  10          4.63          4.05         0.87 o                         
  -1  -6  10          4.62          3.62         0.67 o                         
   0  -6  10          1.78          0.96         0.55 o                         
   1  -6  10          5.45          4.82         0.77 o                         
   2  -6  10          1.47          1.67         0.57 o                         
   3  -6  10          0.51         -0.25         0.53 o                         
   4  -6  10          1.12         -0.07         0.56 o                         
   5  -6  10          0.02          0.38         1.16 o                         
  -5  -5  10          0.54          0.59         0.79 o                         
  -4  -5  10          3.81          3.76         0.81 o                         
  -3  -5  10          4.11          4.34         0.69 o                         
  -2  -5  10          9.66          9.33         0.86 o                         
  -1  -5  10         23.11         25.96         1.48 o                         
   0  -5  10          0.50         -0.07         0.53 o                         
   1  -5  10         17.24         21.65         1.29 o                         
   2  -5  10          2.09          1.31         0.53 o                         
   3  -5  10          6.35          6.69         0.88 o                         
   4  -5  10          0.09         -0.15         0.60 o                         
   5  -5  10          2.28          1.99         0.92 o                         
  -6  -4  10          0.06          0.88         0.89 o                         
  -5  -4  10          2.15          1.24         0.94 o                         
  -4  -4  10          1.86          2.73         0.68 o                         
  -3  -4  10          9.92          8.92         0.88 o                         
  -2  -4  10          7.86          7.47         0.73 o                         
  -1  -4  10         68.59         64.09         1.80 o                         
   0  -4  10         12.88         13.66         0.92 o                         
   1  -4  10         28.18         22.98         1.29 o                         
   2  -4  10         19.22         22.38         1.38 o                         
   3  -4  10          3.48          3.03         0.65 o                         
   4  -4  10          0.95          0.22         0.56 o                         
   5  -4  10          1.83          0.99         0.76 o                         
   6  -4  10          0.17          0.41         1.46 o                         
  -6  -3  10          0.15          0.22         0.75 o                         
  -5  -3  10          2.41          1.49         0.75 o                         
  -4  -3  10          0.26         -0.30         0.56 o                         
  -3  -3  10         17.40         18.63         1.20 o                         
  -2  -3  10          2.82          1.77         0.47 o                         
  -1  -3  10        160.63        176.29         3.09 o                         
   0  -3  10         29.31         33.21         1.39 o                         
   1  -3  10         12.07         12.26         0.78 o                         
   2  -3  10         23.93         26.85         1.44 o                         
   3  -3  10          9.50          9.54         0.97 o                         
   4  -3  10          6.17          5.68         0.89 o                         
   5  -3  10          1.61          2.14         0.67 o                         
   6  -3  10          0.81          0.46         1.07 o                         
  -6  -2  10          0.32          0.39         0.71 o                         
  -5  -2  10          2.47          2.69         0.78 o                         
  -4  -2  10          2.47          2.51         0.61 o                         
  -3  -2  10         14.09         15.32         1.12 o                         
  -2  -2  10         14.88         13.57         0.64 o                         
  -1  -2  10         30.20         29.77         1.04 o                         
   0  -2  10        111.07        108.15         2.42 o                         
   1  -2  10         13.98         13.68         0.98 o                         
   2  -2  10         22.94         23.04         1.08 o                         
   3  -2  10         24.22         25.69         1.49 o                         
   4  -2  10          0.03         -0.43         0.55 o                         
   5  -2  10          0.24         -0.03         0.62 o                         
   6  -2  10          0.16          0.35         0.77 o                         
  -6  -1  10          2.16          2.98         0.82 o                         
  -5  -1  10          1.59          2.75         0.68 o                         
  -4  -1  10          4.16          4.06         0.69 o                         
  -3  -1  10         19.93         18.89         1.11 o                         
  -2  -1  10         34.99         35.27         1.28 o                         
  -1  -1  10         80.32         70.37         2.21 o                         
   0  -1  10         84.91         90.82         2.10 o                         
   1  -1  10         15.53         14.73         0.97 o                         
   2  -1  10          0.15          0.52         0.36 o                         
   3  -1  10          0.89          0.51         0.32 o                         
   4  -1  10          0.76          1.30         0.53 o                         
   5  -1  10          1.02          1.29         0.63 o                         
   6  -1  10          0.86          1.53         0.69 o                         
  -6   0  10          0.01          0.61         1.19 o                         
  -5   0  10          1.75          3.45         0.73 o                         
  -4   0  10          0.26         -0.45         0.45 o                         
  -3   0  10         12.39         14.25         0.89 o                         
  -2   0  10         10.94         11.56         0.80 o                         
  -1   0  10         17.75         14.13         1.04 o                         
   0   0  10        109.49        108.75         2.29 o                         
   1   0  10        130.31        136.12         2.80 o                         
   2   0  10          7.03          7.66         0.60 o                         
   3   0  10          8.62          9.78         0.79 o                         
   4   0  10          1.03          0.94         0.48 o                         
   5   0  10          0.12         -0.26         0.55 o                         
   6   0  10          1.24          0.81         0.74 o                         
  -6   1  10          2.19          2.78         1.30 o                         
  -5   1  10          1.49          2.01         0.63 o                         
  -4   1  10          4.50          4.33         0.60 o                         
  -3   1  10         19.91         16.58         0.86 o                         
  -2   1  10         35.40         35.34         1.23 o                         
  -1   1  10         78.81         75.69         2.27 o                         
   0   1  10         86.11         89.47         2.11 o                         
   1   1  10         14.61         11.89         0.65 o                         
   2   1  10          0.09         -0.23         0.23 o                         
   3   1  10          0.95          0.81         0.41 o                         
   4   1  10          0.81          0.79         0.49 o                         
   5   1  10          1.02         -0.26         0.54 o                         
   6   1  10          0.87          0.51         0.72 o                         
  -6   2  10          0.32          2.09         1.21 o                         
  -5   2  10          2.49          3.28         0.87 o                         
  -4   2  10          2.53          1.82         0.47 o                         
  -3   2  10         13.48         13.22         0.99 o                         
  -2   2  10         15.67         16.33         1.11 o                         
  -1   2  10         28.76         28.23         1.07 o                         
   0   2  10        111.23        111.74         2.44 o                         
   1   2  10         14.01         14.12         0.83 o                         
   2   2  10         23.53         22.49         0.89 o                         
   3   2  10         24.05         23.95         0.98 o                         
   4   2  10          0.04          0.13         0.48 o                         
   5   2  10          0.23          0.72         0.54 o                         
   6   2  10          0.16          1.27         0.77 o                         
  -6   3  10          0.14         -0.12         1.18 o                         
  -5   3  10          2.33          2.92         0.95 o                         
  -4   3  10          0.25          0.06         0.44 o                         
  -3   3  10         16.68         16.84         1.20 o                         
  -2   3  10          2.90          2.04         0.50 o                         
  -1   3  10        160.60        163.75         2.54 o                         
   0   3  10         30.47         33.39         1.19 o                         
   1   3  10         11.94         12.64         0.80 o                         
   2   3  10         24.51         26.75         1.26 o                         
   3   3  10          9.28          8.35         0.79 o                         
   4   3  10          6.13          5.67         0.80 o                         
   5   3  10          1.61         -0.22         0.93 o                         
   6   3  10          0.82          1.94         0.86 o                         
  -6   4  10          0.06          2.36         1.38 o                         
  -5   4  10          2.16          2.15         1.18 o                         
  -4   4  10          1.97          2.94         1.07 o                         
  -3   4  10          9.73          9.87         0.81 o                         
  -2   4  10          8.03          6.45         0.77 o                         
  -1   4  10         67.23         65.21         2.07 o                         
   0   4  10         13.43         15.08         0.91 o                         
   1   4  10         27.58         22.30         1.14 o                         
   2   4  10         19.72         21.30         1.12 o                         
   3   4  10          3.45          3.90         0.71 o                         
   4   4  10          0.94          1.20         0.83 o                         
   5   4  10          1.83          2.13         0.84 o                         
   6   4  10          0.18          1.01         0.90 o                         
  -5   5  10          0.55          0.36         1.36 o                         
  -4   5  10          3.71          1.83         0.89 o                         
  -3   5  10          4.26          4.65         0.63 o                         
  -2   5  10          9.36          9.74         0.88 o                         
  -1   5  10         22.82         24.95         1.46 o                         
   0   5  10          0.57          0.49         0.42 o                         
   1   5  10         17.52         19.01         1.18 o                         
   2   5  10          2.08          0.59         0.50 o                         
   3   5  10          6.31          6.33         0.83 o                         
   4   5  10          0.09          0.07         0.68 o                         
   5   5  10          2.28          2.76         0.90 o                         
  -5   6  10          0.03         -0.09         1.24 o                         
  -4   6  10          1.43          0.21         1.29 o                         
  -3   6  10          5.84          6.28         1.27 o                         
  -2   6  10          4.56          3.50         0.61 o                         
  -1   6  10          4.52          5.51         0.76 o                         
   0   6  10          1.83          1.58         0.54 o                         
   1   6  10          5.29          2.10         0.60 o                         
   2   6  10          1.48          2.36         0.68 o                         
   3   6  10          0.53          0.73         0.68 o                         
   4   6  10          1.10          1.01         0.76 o                         
   5   6  10          0.02         -0.55         0.95 o                         
  -4   7  10          0.13          1.15         1.07 o                         
  -3   7  10          1.11          0.73         0.88 o                         
  -2   7  10          1.73          0.80         0.51 o                         
  -1   7  10          2.45          2.99         0.62 o                         
   0   7  10          7.03          6.73         0.90 o                         
   1   7  10          7.09          9.09         1.06 o                         
   2   7  10          0.83          0.79         0.65 o                         
   3   7  10          0.88          0.79         0.65 o                         
   4   7  10          0.42          0.16         0.95 o                         
  -4   8  10          0.01          0.72         0.99 o                         
  -3   8  10          1.27          0.45         1.04 o                         
  -2   8  10          1.53          1.34         1.11 o                         
  -1   8  10          0.54          0.20         0.69 o                         
   0   8  10          0.77         -0.71         0.71 o                         
   1   8  10          1.83          1.14         0.87 o                         
   2   8  10          0.18          0.15         0.64 o                         
   3   8  10          0.91          1.36         0.76 o                         
   4   8  10          1.62          0.80         0.84 o                         
  -2   9  10          0.14          0.74         1.64 o                         
  -1   9  10          0.41          1.79         1.40 o                         
   0   9  10          1.40          0.90         0.82 o                         
   1   9  10          0.01         -0.88         0.88 o                         
   2   9  10          0.35          3.21         1.10 o                         
   3   9  10          0.30          0.11         0.76 o                         
   0  10  10          0.47          0.00         0.96 o                         
  -2  -9  11          0.44          0.98         1.05 o                         
  -1  -9  11          0.48          1.28         1.12 o                         
   0  -9  11          0.04         -1.14         1.14 o                         
   1  -9  11          0.03         -0.78         0.90 o                         
   2  -9  11          0.08         -0.60         1.00 o                         
  -3  -8  11          0.04         -0.17         0.97 o                         
  -2  -8  11          0.58          1.63         1.06 o                         
  -1  -8  11          0.30         -0.20         0.63 o                         
   0  -8  11          0.43          0.19         0.71 o                         
   1  -8  11          0.02          0.75         0.75 o                         
   2  -8  11          0.55          0.51         0.73 o                         
   3  -8  11          0.43          0.37         0.60 o                         
  -4  -7  11          0.15         -0.55         1.42 o                         
  -3  -7  11          0.88          0.45         0.92 o                         
  -2  -7  11          0.32          0.25         0.75 o                         
  -1  -7  11          1.70          2.44         0.66 o                         
   0  -7  11          1.04          1.09         0.60 o                         
   1  -7  11          1.43          1.81         0.71 o                         
   2  -7  11          0.25          1.25         0.63 o                         
   3  -7  11          0.63          0.92         0.60 o                         
   4  -7  11          0.46          0.97         0.86 o                         
  -4  -6  11          0.08         -0.48         0.79 o                         
  -3  -6  11          0.50          0.94         0.81 o                         
  -2  -6  11          1.38          1.80         0.68 o                         
  -1  -6  11          2.57          1.78         0.61 o                         
   0  -6  11          0.53         -0.02         0.60 o                         
   1  -6  11          3.74          3.90         0.77 o                         
   2  -6  11          8.96         10.78         1.10 o                         
   3  -6  11          1.66          1.61         0.61 o                         
   4  -6  11          1.09         -0.13         0.66 o                         
   5  -6  11          0.40          0.46         0.99 o                         
  -5  -5  11          0.70          1.12         0.79 o                         
  -4  -5  11          1.64          2.23         0.79 o                         
  -3  -5  11          6.63          6.63         0.91 o                         
  -2  -5  11          1.87          1.25         0.61 o                         
  -1  -5  11          0.79          1.19         0.56 o                         
   0  -5  11         14.50         13.67         1.12 o                         
   1  -5  11          4.35          3.44         0.66 o                         
   2  -5  11         12.47         10.03         1.06 o                         
   3  -5  11          9.36          8.33         0.99 o                         
   4  -5  11          0.34         -0.02         0.52 o                         
   5  -5  11          0.02          0.06         0.91 o                         
  -5  -4  11          1.95          2.19         0.79 o                         
  -4  -4  11          0.10         -0.56         0.56 o                         
  -3  -4  11          6.11          7.36         0.82 o                         
  -2  -4  11         11.25          9.65         0.81 o                         
  -1  -4  11          5.72          5.78         0.83 o                         
   0  -4  11         17.14         17.68         1.21 o                         
   1  -4  11         12.97         15.48         1.14 o                         
   2  -4  11          3.26          3.91         0.74 o                         
   3  -4  11          5.37          4.38         0.78 o                         
   4  -4  11          0.47         -0.49         0.56 o                         
   5  -4  11          0.22          0.41         0.79 o                         
  -6  -3  11          0.28          0.80         0.74 o                         
  -5  -3  11          0.35         -0.80         0.80 o                         
  -4  -3  11          0.97          1.27         0.57 o                         
  -3  -3  11          1.47          0.23         0.50 o                         
  -2  -3  11         15.37         15.43         0.98 o                         
  -1  -3  11         39.69         42.24         1.67 o                         
   0  -3  11         13.62         12.91         1.02 o                         
   1  -3  11         14.74         16.33         1.13 o                         
   2  -3  11          9.84          6.79         0.83 o                         
   3  -3  11         23.72         27.93         1.58 o                         
   4  -3  11          5.79          3.64         0.81 o                         
   5  -3  11          0.54          0.09         0.60 o                         
   6  -3  11          0.32          1.83         1.04 o                         
  -6  -2  11          0.18         -0.30         0.96 o                         
  -5  -2  11          3.02          4.40         0.89 o                         
  -4  -2  11          3.15          3.46         0.74 o                         
  -3  -2  11          1.24          1.41         0.50 o                         
  -2  -2  11         67.63         69.67         2.09 o                         
  -1  -2  11         56.62         51.80         1.36 o                         
   0  -2  11         67.74         67.80         1.97 o                         
   1  -2  11         21.20         21.15         1.20 o                         
   2  -2  11         11.09         10.24         0.77 o                         
   3  -2  11          1.76          2.13         0.58 o                         
   4  -2  11          4.17          4.44         0.78 o                         
   5  -2  11          3.08          2.50         0.74 o                         
   6  -2  11          0.37          0.59         0.72 o                         
  -6  -1  11          0.27          0.82         1.51 o                         
  -5  -1  11          0.06          0.15         0.62 o                         
  -4  -1  11          2.30          2.50         0.64 o                         
  -3  -1  11          5.03          4.63         0.64 o                         
  -2  -1  11          3.86          2.49         0.55 o                         
  -1  -1  11          0.48         -0.05         0.29 o                         
   0  -1  11          4.51          4.42         0.64 o                         
   1  -1  11         32.81         32.89         1.49 o                         
   2  -1  11         22.97         21.91         1.11 o                         
   3  -1  11          2.79          2.23         0.47 o                         
   4  -1  11          0.46          0.34         0.50 o                         
   5  -1  11          0.32          0.80         0.72 o                         
   6  -1  11          0.31         -0.13         0.76 o                         
  -6   0  11          1.11          0.70         1.33 o                         
  -5   0  11          2.90          4.68         0.83 o                         
  -4   0  11         24.77         24.74         1.42 o                         
  -3   0  11          0.64          0.86         0.36 o                         
  -2   0  11         30.09         30.64         1.41 o                         
  -1   0  11          1.91          1.44         0.52 o                         
   0   0  11        155.49        145.63         2.77 o                         
   1   0  11          1.54          1.29         0.54 o                         
   2   0  11         32.36         31.16         1.29 o                         
   3   0  11          2.94          2.86         0.55 o                         
   4   0  11          0.08         -0.27         0.52 o                         
   5   0  11          0.19         -0.40         0.53 o                         
   6   0  11          0.90          0.76         0.93 o                         
  -6   1  11          0.27         -1.59         1.59 o                         
  -5   1  11          0.06          0.02         0.50 o                         
  -4   1  11          2.31          2.16         0.52 o                         
  -3   1  11          5.17          4.12         0.66 o                         
  -2   1  11          4.01          3.33         0.62 o                         
  -1   1  11          0.48          0.15         0.51 o                         
   0   1  11          4.28          4.27         0.57 o                         
   1   1  11         32.96         35.31         1.38 o                         
   2   1  11         22.60         22.60         0.99 o                         
   3   1  11          2.82          2.66         0.48 o                         
   4   1  11          0.48         -0.01         0.50 o                         
   5   1  11          0.31         -0.49         0.57 o                         
   6   1  11          0.31          0.35         0.76 o                         
  -6   2  11          0.20          0.19         1.06 o                         
  -5   2  11          3.03          4.20         1.12 o                         
  -4   2  11          3.23          3.68         0.61 o                         
  -3   2  11          1.51          1.11         0.47 o                         
  -2   2  11         68.37         72.22         2.38 o                         
  -1   2  11         54.54         51.35         1.55 o                         
   0   2  11         68.05         70.10         2.04 o                         
   1   2  11         20.58         17.32         0.82 o                         
   2   2  11         11.01         10.50         0.73 o                         
   3   2  11          1.73          1.59         0.53 o                         
   4   2  11          4.26          4.84         0.74 o                         
   5   2  11          3.05          2.53         0.74 o                         
   6   2  11          0.38         -0.63         1.04 o                         
  -6   3  11          0.27          0.41         1.15 o                         
  -5   3  11          0.34          0.85         0.80 o                         
  -4   3  11          0.98          0.00         0.41 o                         
  -3   3  11          1.48          1.38         0.51 o                         
  -2   3  11         15.05         15.53         1.15 o                         
  -1   3  11         40.31         41.03         1.32 o                         
   0   3  11         13.24         12.35         0.76 o                         
   1   3  11         15.08         15.75         0.91 o                         
   2   3  11          9.64          7.30         0.78 o                         
   3   3  11         23.91         25.86         1.43 o                         
   4   3  11          5.72          3.76         0.89 o                         
   5   3  11          0.53          0.05         0.73 o                         
   6   3  11          0.32         -0.54         0.93 o                         
  -5   4  11          1.98          4.11         1.44 o                         
  -4   4  11          0.07          0.08         0.81 o                         
  -3   4  11          6.16          6.73         0.86 o                         
  -2   4  11         11.88         12.40         1.01 o                         
  -1   4  11          5.26          5.54         0.72 o                         
   0   4  11         17.11         18.16         1.01 o                         
   1   4  11         12.76         14.37         0.95 o                         
   2   4  11          3.22          3.52         0.55 o                         
   3   4  11          5.32          3.64         0.72 o                         
   4   4  11          0.46          0.08         0.72 o                         
   5   4  11          0.21          0.52         0.78 o                         
  -5   5  11          0.71          0.68         1.27 o                         
  -4   5  11          1.64          0.48         0.95 o                         
  -3   5  11          6.71          6.51         0.81 o                         
  -2   5  11          1.89          1.30         0.49 o                         
  -1   5  11          0.76          0.18         0.46 o                         
   0   5  11         14.31         13.78         1.00 o                         
   1   5  11          4.40          3.81         0.64 o                         
   2   5  11         12.31          8.03         0.87 o                         
   3   5  11          9.44         10.26         1.03 o                         
   4   5  11          0.34         -0.04         0.68 o                         
   5   5  11          0.02         -0.84         0.84 o                         
  -4   6  11          0.07          0.02         0.76 o                         
  -3   6  11          0.55          0.82         0.69 o                         
  -2   6  11          1.29          0.69         0.61 o                         
  -1   6  11          2.51          2.70         0.59 o                         
   0   6  11          0.55          1.05         0.54 o                         
   1   6  11          3.61          3.54         0.63 o                         
   2   6  11          8.99          8.66         0.98 o                         
   3   6  11          1.71          0.67         0.62 o                         
   4   6  11          1.08          0.57         0.75 o                         
   5   6  11          0.40          2.10         1.04 o                         
  -4   7  11          0.16         -0.30         1.89 o                         
  -3   7  11          0.87         -0.74         1.15 o                         
  -2   7  11          0.33          0.54         0.98 o                         
  -1   7  11          1.73          2.64         0.64 o                         
   0   7  11          1.01          1.85         0.64 o                         
   1   7  11          1.41          1.01         0.54 o                         
   2   7  11          0.27          0.97         0.67 o                         
   3   7  11          0.64          0.68         0.67 o                         
   4   7  11          0.46         -0.29         0.85 o                         
  -3   8  11          0.03          0.65         0.88 o                         
  -2   8  11          0.60          0.11         0.98 o                         
  -1   8  11          0.28          0.82         0.61 o                         
   0   8  11          0.45          0.82         0.69 o                         
   1   8  11          0.02          0.24         0.77 o                         
   2   8  11          0.56          1.23         0.66 o                         
   3   8  11          0.43          1.04         0.82 o                         
  -2   9  11          0.45          1.44         0.94 o                         
  -1   9  11          0.48          0.33         0.92 o                         
   0   9  11          0.04          0.00         1.02 o                         
   1   9  11          0.03          0.07         0.89 o                         
   2   9  11          0.08          0.14         0.85 o                         
  -1  -9  12          0.27          0.13         0.91 o                         
   0  -9  12          0.44          0.76         0.86 o                         
   1  -9  12          0.01          0.81         0.77 o                         
  -2  -8  12          0.05          0.46         0.96 o                         
  -1  -8  12          0.23         -0.75         0.75 o                         
   0  -8  12          1.00          0.74         1.04 o                         
   1  -8  12          0.42          0.25         0.68 o                         
   2  -8  12          0.12          0.75         0.64 o                         
   3  -8  12          0.16         -0.67         0.67 o                         
  -3  -7  12          0.31         -1.13         1.13 o                         
  -2  -7  12          2.89          5.24         1.10 o                         
  -1  -7  12          0.32          0.33         0.64 o                         
   0  -7  12          1.71          1.43         0.65 o                         
   1  -7  12          0.51          0.17         0.66 o                         
   2  -7  12          0.63          0.45         0.65 o                         
   3  -7  12          0.77          2.37         0.77 o                         
   4  -7  12          0.92          0.33         0.96 o                         
  -4  -6  12          0.28          0.18         0.86 o                         
  -3  -6  12          1.93          1.66         0.86 o                         
  -2  -6  12          4.02          4.83         0.90 o                         
  -1  -6  12          0.16          0.18         0.67 o                         
   0  -6  12          0.12         -0.30         0.63 o                         
   1  -6  12          1.38          0.04         0.59 o                         
   2  -6  12          3.81          5.24         0.87 o                         
   3  -6  12          0.58          0.29         0.78 o                         
   4  -6  12          0.00          0.94         0.61 o                         
  -5  -5  12          0.20          0.70         1.05 o                         
  -4  -5  12          2.10          3.26         0.85 o                         
  -3  -5  12          0.38         -0.59         0.70 o                         
  -2  -5  12          3.32          2.66         0.63 o                         
  -1  -5  12          0.78          1.80         0.63 o                         
   0  -5  12          6.47          7.05         0.87 o                         
   1  -5  12          0.17          0.23         0.55 o                         
   2  -5  12         12.80         11.57         1.14 o                         
   3  -5  12          1.58          2.69         0.67 o                         
   4  -5  12          0.06          0.29         0.54 o                         
   5  -5  12          0.48          1.44         0.91 o                         
  -5  -4  12          0.56          0.19         0.83 o                         
  -4  -4  12          0.77          1.64         0.67 o                         
  -3  -4  12          1.12          1.37         0.53 o                         
  -2  -4  12          1.21          0.82         0.49 o                         
  -1  -4  12          1.90          2.96         0.66 o                         
   0  -4  12          5.37          3.40         0.61 o                         
   1  -4  12          1.43          1.34         0.58 o                         
   2  -4  12          0.91          1.20         0.60 o                         
   3  -4  12          8.23          8.72         1.04 o                         
   4  -4  12          0.53          0.81         0.70 o                         
   5  -4  12          0.01         -0.10         0.69 o                         
  -5  -3  12          1.01          0.07         0.71 o                         
  -4  -3  12          5.06          5.31         0.99 o                         
  -3  -3  12          5.03          5.31         0.80 o                         
  -2  -3  12         17.49         19.65         1.24 o                         
  -1  -3  12          5.50          5.92         0.74 o                         
   0  -3  12         19.52         17.63         1.16 o                         
   1  -3  12         10.86         11.94         0.99 o                         
   2  -3  12         15.49         14.56         1.14 o                         
   3  -3  12          0.20          0.40         0.61 o                         
   4  -3  12          0.69          0.66         0.60 o                         
   5  -3  12          0.22          1.98         0.77 o                         
  -5  -2  12          0.72          1.08         0.64 o                         
  -4  -2  12          0.95          1.38         0.61 o                         
  -3  -2  12          1.18          0.89         0.50 o                         
  -2  -2  12          6.35          6.30         0.81 o                         
  -1  -2  12         17.07         16.80         1.08 o                         
   0  -2  12         16.83         19.05         1.20 o                         
   1  -2  12          5.45          4.78         0.73 o                         
   2  -2  12          3.67          3.53         0.57 o                         
   3  -2  12         15.67         14.90         1.12 o                         
   4  -2  12          3.94          3.66         0.75 o                         
   5  -2  12          0.49          0.32         0.72 o                         
   6  -2  12          0.21         -0.66         1.03 o                         
  -6  -1  12          0.56         -1.30         1.30 o                         
  -5  -1  12          1.61          0.96         0.69 o                         
  -4  -1  12          8.22          8.66         1.02 o                         
  -3  -1  12         12.54         13.76         1.05 o                         
  -2  -1  12         11.04         10.11         0.97 o                         
  -1  -1  12          1.78          0.98         0.24 o                         
   0  -1  12          1.83          1.02         0.52 o                         
   1  -1  12         66.16         69.22         2.20 o                         
   2  -1  12          4.76          5.93         0.70 o                         
   3  -1  12          9.10          9.35         0.93 o                         
   4  -1  12          2.44          2.95         0.68 o                         
   5  -1  12          0.30         -0.74         0.74 o                         
   6  -1  12          0.26          0.54         0.93 o                         
  -6   0  12          0.15         -0.17         1.18 o                         
  -5   0  12          1.08          0.51         0.50 o                         
  -4   0  12          1.22          2.01         0.62 o                         
  -3   0  12          6.85          5.92         0.73 o                         
  -2   0  12          3.80          2.45         0.60 o                         
  -1   0  12          0.96          0.33         0.54 o                         
   0   0  12         32.32         32.41         1.38 o                         
   1   0  12         18.59         18.26         1.08 o                         
   2   0  12          1.00          1.29         0.46 o                         
   3   0  12          4.14          5.23         0.68 o                         
   4   0  12          1.61          1.33         0.53 o                         
   5   0  12          0.05          0.22         0.64 o                         
   6   0  12          0.00         -0.92         0.94 o                         
  -6   1  12          0.57         -0.44         1.22 o                         
  -5   1  12          1.60          1.07         0.89 o                         
  -4   1  12          8.43          9.49         0.95 o                         
  -3   1  12         12.14         11.44         1.04 o                         
  -2   1  12         10.52          9.28         0.92 o                         
  -1   1  12          2.19          1.39         0.58 o                         
   0   1  12          1.52          0.42         0.45 o                         
   1   1  12         66.13         71.11         2.20 o                         
   2   1  12          4.83          5.05         0.54 o                         
   3   1  12          9.27         10.58         0.85 o                         
   4   1  12          2.40          2.99         0.62 o                         
   5   1  12          0.29          1.23         0.65 o                         
   6   1  12          0.26          0.22         1.06 o                         
  -5   2  12          0.72         -0.44         0.96 o                         
  -4   2  12          0.91          1.22         0.49 o                         
  -3   2  12          1.20          0.66         0.56 o                         
  -2   2  12          6.33          6.95         0.86 o                         
  -1   2  12         17.29         16.84         1.13 o                         
   0   2  12         16.64         17.17         1.10 o                         
   1   2  12          5.37          5.16         0.72 o                         
   2   2  12          3.71          4.11         0.65 o                         
   3   2  12         15.64         15.31         1.29 o                         
   4   2  12          3.94          4.01         0.89 o                         
   5   2  12          0.49          0.38         0.70 o                         
   6   2  12          0.21          0.65         0.81 o                         
  -5   3  12          1.06          2.70         0.96 o                         
  -4   3  12          5.18          6.46         1.49 o                         
  -3   3  12          5.05          4.28         0.76 o                         
  -2   3  12         17.92         20.69         1.27 o                         
  -1   3  12          5.83          5.88         0.72 o                         
   0   3  12         18.61         15.31         0.79 o                         
   1   3  12         11.06         11.73         0.79 o                         
   2   3  12         15.14         13.75         1.00 o                         
   3   3  12          0.17          0.05         0.59 o                         
   4   3  12          0.72          0.03         0.74 o                         
   5   3  12          0.23         -0.54         0.76 o                         
  -5   4  12          0.57          3.25         1.77 o                         
  -4   4  12          0.75          2.68         1.14 o                         
  -3   4  12          1.15          1.10         0.67 o                         
  -2   4  12          1.23          1.15         0.51 o                         
  -1   4  12          1.82          1.73         0.51 o                         
   0   4  12          5.26          4.80         0.58 o                         
   1   4  12          1.49          0.69         0.37 o                         
   2   4  12          0.88          1.11         0.51 o                         
   3   4  12          8.25          7.28         1.03 o                         
   4   4  12          0.55          0.88         0.63 o                         
   5   4  12          0.01          1.25         0.76 o                         
  -5   5  12          0.19         -0.56         1.53 o                         
  -4   5  12          2.14          3.44         1.29 o                         
  -3   5  12          0.43          0.21         0.81 o                         
  -2   5  12          3.26          3.57         0.61 o                         
  -1   5  12          0.86          0.81         0.48 o                         
   0   5  12          6.58          7.81         0.91 o                         
   1   5  12          0.18          0.82         0.42 o                         
   2   5  12         12.63         10.96         1.01 o                         
   3   5  12          1.63          1.64         0.58 o                         
   4   5  12          0.06          0.47         0.71 o                         
   5   5  12          0.47          1.38         0.90 o                         
  -4   6  12          0.29          0.14         0.98 o                         
  -3   6  12          1.90          3.29         0.93 o                         
  -2   6  12          4.06          4.53         0.70 o                         
  -1   6  12          0.17          0.36         0.56 o                         
   0   6  12          0.13          0.31         0.54 o                         
   1   6  12          1.35          1.02         0.51 o                         
   2   6  12          3.85          4.70         0.76 o                         
   3   6  12          0.57          0.52         0.65 o                         
   4   6  12          0.00         -0.23         0.76 o                         
  -3   7  12          0.32          0.33         0.92 o                         
  -2   7  12          2.93          4.76         1.21 o                         
  -1   7  12          0.31          0.02         0.63 o                         
   0   7  12          1.73          1.37         0.69 o                         
   1   7  12          0.54          0.95         0.63 o                         
   2   7  12          0.61          0.12         0.62 o                         
   3   7  12          0.77         -0.29         0.91 o                         
   4   7  12          0.92          0.96         0.92 o                         
  -2   8  12          0.05         -0.66         1.27 o                         
  -1   8  12          0.22         -0.82         0.82 o                         
   0   8  12          1.02          0.48         0.77 o                         
   1   8  12          0.41          0.12         0.99 o                         
   2   8  12          0.12         -0.75         0.81 o                         
   3   8  12          0.16         -0.79         0.93 o                         
  -1   9  12          0.28         -0.54         1.92 o                         
   0   9  12          0.44          0.61         1.09 o                         
   1   9  12          0.01          0.42         1.17 o                         
  -2  -8  13          0.26         -1.07         1.07 o                         
  -1  -8  13          1.76          2.32         0.79 o                         
   0  -8  13          0.10         -0.36         0.82 o                         
   1  -8  13          0.87          1.30         0.93 o                         
   2  -8  13          0.27          1.32         0.67 o                         
  -3  -7  13          0.29          0.43         1.31 o                         
  -2  -7  13          1.74          1.83         0.89 o                         
  -1  -7  13          1.37          2.23         0.77 o                         
   0  -7  13          0.31          0.11         0.71 o                         
   1  -7  13          0.47         -0.62         0.62 o                         
   2  -7  13          0.00          0.72         0.70 o                         
   3  -7  13          0.43          2.11         0.79 o                         
  -4  -6  13          0.08         -0.37         0.83 o                         
  -3  -6  13          2.63          1.73         0.99 o                         
  -2  -6  13          0.73          0.03         0.76 o                         
  -1  -6  13          0.06          1.00         0.61 o                         
   0  -6  13          1.76          1.69         0.61 o                         
   1  -6  13          1.31          1.02         0.60 o                         
   2  -6  13          2.82          4.40         0.90 o                         
   3  -6  13          0.54         -0.18         0.67 o                         
   4  -6  13          0.60          0.32         0.64 o                         
  -4  -5  13          2.05          2.02         0.94 o                         
  -3  -5  13          0.81          0.84         0.76 o                         
  -2  -5  13          2.93          2.71         0.74 o                         
  -1  -5  13          0.95          1.14         0.64 o                         
   0  -5  13          0.65          1.14         0.59 o                         
   1  -5  13          0.44          0.10         0.60 o                         
   2  -5  13          1.20          1.84         0.64 o                         
   3  -5  13          1.37          2.00         0.64 o                         
   4  -5  13          0.42          1.21         0.65 o                         
  -5  -4  13          0.08         -0.81         0.81 o                         
  -4  -4  13          1.33          1.39         0.85 o                         
  -3  -4  13          3.54          4.44         0.90 o                         
  -2  -4  13          2.95          3.01         0.71 o                         
  -1  -4  13          1.49          0.72         0.46 o                         
   0  -4  13         13.45         13.64         1.06 o                         
   1  -4  13          0.89          0.72         0.64 o                         
   2  -4  13          1.18          1.80         0.62 o                         
   3  -4  13          0.67         -0.10         0.62 o                         
   4  -4  13          0.91          0.91         1.02 o                         
   5  -4  13          0.33          0.15         0.75 o                         
  -5  -3  13          0.12         -0.43         0.73 o                         
  -4  -3  13          1.40          1.00         0.74 o                         
  -3  -3  13          0.09         -0.63         0.63 o                         
  -2  -3  13          0.65         -0.13         0.61 o                         
  -1  -3  13          1.68          1.50         0.56 o                         
   0  -3  13          3.45          3.79         0.69 o                         
   1  -3  13          4.87          4.74         0.69 o                         
   2  -3  13          3.88          3.40         0.68 o                         
   3  -3  13          1.22          1.06         0.67 o                         
   4  -3  13          0.37         -0.34         0.73 o                         
   5  -3  13          0.86          0.82         0.73 o                         
  -5  -2  13          0.75          0.17         0.68 o                         
  -4  -2  13          3.27          2.41         0.67 o                         
  -3  -2  13          8.93          9.64         0.97 o                         
  -2  -2  13         16.95         16.45         1.33 o                         
  -1  -2  13          1.23         -0.04         0.60 o                         
   0  -2  13          2.77          3.71         0.64 o                         
   1  -2  13          1.40          1.11         0.57 o                         
   2  -2  13          2.19          2.97         0.65 o                         
   3  -2  13          0.43          0.94         0.66 o                         
   4  -2  13         10.06         10.78         1.13 o                         
   5  -2  13          0.29         -0.05         0.62 o                         
  -5  -1  13          0.39          0.26         0.81 o                         
  -4  -1  13          0.72          0.50         0.73 o                         
  -3  -1  13          3.05          3.21         0.69 o                         
  -2  -1  13          9.94         10.01         1.05 o                         
  -1  -1  13         25.44         25.94         1.63 o                         
   0  -1  13         11.39         10.49         0.95 o                         
   1  -1  13         35.19         36.11         1.72 o                         
   2  -1  13          3.42          2.94         0.58 o                         
   3  -1  13         15.06         16.02         1.27 o                         
   4  -1  13          2.44          3.51         0.83 o                         
   5  -1  13          0.57          0.62         0.86 o                         
  -5   0  13          0.39          1.41         0.68 o                         
  -4   0  13          1.99          2.67         0.69 o                         
  -3   0  13          0.92          0.95         0.59 o                         
  -2   0  13          1.17          0.79         0.55 o                         
  -1   0  13         24.88         26.44         1.69 o                         
   0   0  13          1.47          1.54         0.50 o                         
   1   0  13          1.11          0.75         0.57 o                         
   2   0  13         29.98         32.12         1.48 o                         
   3   0  13          0.00         -0.39         0.50 o                         
   4   0  13          1.48          1.18         0.65 o                         
   5   0  13          0.00         -0.80         0.80 o                         
  -5   1  13          0.41         -0.59         0.94 o                         
  -4   1  13          0.67         -0.52         0.56 o                         
  -3   1  13          3.03          2.15         0.70 o                         
  -2   1  13         10.28          9.40         1.00 o                         
  -1   1  13         25.65         26.56         1.61 o                         
   0   1  13         11.22         11.58         1.01 o                         
   1   1  13         35.30         35.84         1.65 o                         
   2   1  13          3.38          3.63         0.57 o                         
   3   1  13         15.00         14.45         1.30 o                         
   4   1  13          2.45          3.20         0.86 o                         
   5   1  13          0.58         -0.42         0.83 o                         
  -5   2  13          0.75          0.00         1.14 o                         
  -4   2  13          3.18          3.51         0.73 o                         
  -3   2  13          9.05         11.42         1.15 o                         
  -2   2  13         16.54         16.83         1.34 o                         
  -1   2  13          1.35          1.36         0.50 o                         
   0   2  13          3.01          3.01         0.58 o                         
   1   2  13          1.57          1.73         0.53 o                         
   2   2  13          2.31          3.07         0.72 o                         
   3   2  13          0.39          0.14         0.63 o                         
   4   2  13         10.08          9.49         1.27 o                         
   5   2  13          0.28          0.17         0.74 o                         
  -5   3  13          0.12          0.35         1.50 o                         
  -4   3  13          1.38          0.91         1.06 o                         
  -3   3  13          0.07         -0.52         0.65 o                         
  -2   3  13          0.69          1.00         0.73 o                         
  -1   3  13          1.74          1.62         0.60 o                         
   0   3  13          3.52          3.22         0.58 o                         
   1   3  13          4.94          5.71         0.77 o                         
   2   3  13          3.79          3.96         0.82 o                         
   3   3  13          1.21          0.32         0.62 o                         
   4   3  13          0.36         -0.70         0.70 o                         
   5   3  13          0.86          1.41         0.81 o                         
  -5   4  13          0.09          0.99         1.23 o                         
  -4   4  13          1.34          1.52         1.15 o                         
  -3   4  13          3.57          4.18         0.80 o                         
  -2   4  13          2.91          2.45         0.74 o                         
  -1   4  13          1.40          1.24         0.62 o                         
   0   4  13         13.50         14.39         1.24 o                         
   1   4  13          0.91          0.36         0.55 o                         
   2   4  13          1.25          1.70         0.71 o                         
   3   4  13          0.64          0.16         0.70 o                         
   4   4  13          0.93          2.45         0.91 o                         
   5   4  13          0.33          0.62         0.74 o                         
  -4   5  13          2.06          1.44         1.40 o                         
  -3   5  13          0.78          2.02         1.14 o                         
  -2   5  13          2.95          2.95         0.79 o                         
  -1   5  13          0.98          0.14         0.69 o                         
   0   5  13          0.69          0.76         0.62 o                         
   1   5  13          0.46          0.14         0.50 o                         
   2   5  13          1.19          1.68         0.70 o                         
   3   5  13          1.38          2.49         0.83 o                         
   4   5  13          0.41          0.03         0.69 o                         
  -4   6  13          0.09          0.18         0.97 o                         
  -3   6  13          2.62          4.62         1.44 o                         
  -2   6  13          0.74          0.34         0.64 o                         
  -1   6  13          0.08          0.23         0.64 o                         
   0   6  13          1.79          3.38         0.83 o                         
   1   6  13          1.27          1.41         0.66 o                         
   2   6  13          2.88          3.87         0.87 o                         
   3   6  13          0.53         -0.52         0.74 o                         
   4   6  13          0.59          1.10         0.93 o                         
  -3   7  13          0.29          1.51         1.39 o                         
  -2   7  13          1.74          2.69         1.37 o                         
  -1   7  13          1.36          2.61         0.93 o                         
   0   7  13          0.30          1.58         1.36 o                         
   1   7  13          0.49         -0.22         0.79 o                         
   2   7  13          0.00         -0.60         0.83 o                         
   3   7  13          0.42          1.00         0.87 o                         
  -2   8  13          0.26          0.99         1.54 o                         
  -1   8  13          1.75         -0.53         1.20 o                         
   0   8  13          0.10         -0.09         1.82 o                         
   1   8  13          0.86          0.11         1.82 o                         
   2   8  13          0.28          0.63         0.99 o                         
   0  -8  14          1.15          2.39         0.98 o                         
  -2  -7  14          0.07         -0.29         0.79 o                         
  -1  -7  14          1.04         -0.44         0.78 o                         
   0  -7  14          0.54          0.39         0.67 o                         
   1  -7  14          0.18          0.55         0.67 o                         
   2  -7  14          1.25          1.47         0.83 o                         
  -3  -6  14          1.03          3.55         0.97 o                         
  -2  -6  14          1.89          3.02         0.93 o                         
  -1  -6  14          2.68          3.23         0.77 o                         
   0  -6  14          0.74          1.18         0.68 o                         
   1  -6  14          0.61         -0.32         0.63 o                         
   2  -6  14          0.65          1.13         0.70 o                         
   3  -6  14          1.18          1.46         0.66 o                         
  -4  -5  14          0.30         -0.45         1.02 o                         
  -3  -5  14          0.65          0.25         0.80 o                         
  -2  -5  14          2.16          4.22         0.85 o                         
  -1  -5  14          0.49          0.71         0.65 o                         
   0  -5  14          0.65          0.59         0.59 o                         
   1  -5  14          0.75         -0.62         0.62 o                         
   2  -5  14          0.14         -0.10         0.65 o                         
   3  -5  14          0.59          1.95         0.74 o                         
   4  -5  14          0.08         -0.05         0.86 o                         
  -4  -4  14          0.48          1.20         0.89 o                         
  -3  -4  14          1.78          3.32         0.84 o                         
  -2  -4  14          0.59          0.93         0.64 o                         
  -1  -4  14          3.11          2.40         0.66 o                         
   0  -4  14          0.05         -0.59         0.59 o                         
   1  -4  14          3.32          3.48         0.68 o                         
   2  -4  14          1.53          1.53         0.62 o                         
   3  -4  14          0.53          0.72         0.68 o                         
   4  -4  14          0.36          0.72         0.72 o                         
  -4  -3  14          1.00          1.28         0.83 o                         
  -3  -3  14          0.49          0.86         0.71 o                         
  -2  -3  14          1.44          0.86         0.64 o                         
  -1  -3  14          1.56          1.95         0.69 o                         
   0  -3  14          1.39          1.14         0.54 o                         
   1  -3  14          0.43          0.60         0.57 o                         
   2  -3  14          0.37          0.64         0.61 o                         
   3  -3  14          1.26          0.35         0.69 o                         
   4  -3  14          0.10          0.45         0.64 o                         
   5  -3  14          0.07         -0.67         0.67 o                         
  -5  -2  14          0.26          0.31         0.81 o                         
  -4  -2  14          0.88         -0.39         0.78 o                         
  -3  -2  14          3.68          4.73         0.88 o                         
  -2  -2  14          0.24          0.08         0.60 o                         
  -1  -2  14         12.04         13.94         1.27 o                         
   0  -2  14          3.34          3.08         0.60 o                         
   1  -2  14          0.78         -0.14         0.53 o                         
   2  -2  14          2.56          1.36         0.58 o                         
   3  -2  14          0.89          0.28         0.67 o                         
   4  -2  14          0.31          0.78         0.72 o                         
   5  -2  14          0.08          0.22         0.63 o                         
  -5  -1  14          0.14          0.71         0.75 o                         
  -4  -1  14          0.07         -0.50         0.69 o                         
  -3  -1  14          5.75          5.86         1.01 o                         
  -2  -1  14          0.86          1.12         0.69 o                         
  -1  -1  14         18.78         21.74         1.52 o                         
   0  -1  14          9.72          9.75         0.94 o                         
   1  -1  14          1.15          0.07         0.53 o                         
   2  -1  14          2.79          1.57         0.54 o                         
   3  -1  14          1.23          0.50         0.64 o                         
   4  -1  14          2.10          2.71         0.82 o                         
   5  -1  14          0.68          0.83         0.94 o                         
  -5   0  14          2.50          3.61         0.82 o                         
  -4   0  14          0.76         -0.11         0.74 o                         
  -3   0  14          6.33          6.49         1.03 o                         
  -2   0  14         21.29         20.60         1.56 o                         
  -1   0  14          0.20         -0.05         0.67 o                         
   0   0  14          0.78          0.79         0.45 o                         
   1   0  14          0.38         -0.15         0.46 o                         
   2   0  14          0.65          0.70         0.65 o                         
   3   0  14          2.52          2.05         0.59 o                         
   4   0  14          3.93          3.31         0.94 o                         
   5   0  14          0.29          0.09         0.92 o                         
  -5   1  14          0.13          2.45         1.17 o                         
  -4   1  14          0.05         -0.14         0.63 o                         
  -3   1  14          5.68          5.82         0.95 o                         
  -2   1  14          0.95          1.89         0.61 o                         
  -1   1  14         19.13         22.62         1.62 o                         
   0   1  14          9.60          9.80         1.05 o                         
   1   1  14          1.15          0.53         0.45 o                         
   2   1  14          2.85          1.87         0.68 o                         
   3   1  14          1.21          1.11         0.69 o                         
   4   1  14          2.07          1.53         0.77 o                         
   5   1  14          0.69          0.78         0.82 o                         
  -5   2  14          0.27          1.81         1.48 o                         
  -4   2  14          0.89          0.85         0.79 o                         
  -3   2  14          3.81          5.16         0.91 o                         
  -2   2  14          0.20         -0.24         0.63 o                         
  -1   2  14         12.24         13.92         1.29 o                         
   0   2  14          3.23          2.77         0.65 o                         
   1   2  14          0.84          0.56         0.56 o                         
   2   2  14          2.54          1.32         0.64 o                         
   3   2  14          0.88          0.47         0.68 o                         
   4   2  14          0.31         -0.02         0.66 o                         
   5   2  14          0.09          0.40         1.01 o                         
  -4   3  14          0.97          0.05         1.14 o                         
  -3   3  14          0.48          0.08         0.60 o                         
  -2   3  14          1.41          1.16         0.73 o                         
  -1   3  14          1.53          1.56         0.70 o                         
   0   3  14          1.33          0.26         0.53 o                         
   1   3  14          0.47          1.62         0.55 o                         
   2   3  14          0.40          0.08         0.68 o                         
   3   3  14          1.30          1.37         0.72 o                         
   4   3  14          0.10          0.40         0.74 o                         
   5   3  14          0.07         -0.79         0.79 o                         
  -4   4  14          0.45         -0.65         1.50 o                         
  -3   4  14          1.83          2.79         0.77 o                         
  -2   4  14          0.54         -0.23         0.58 o                         
  -1   4  14          3.19          2.60         0.69 o                         
   0   4  14          0.07         -0.09         0.66 o                         
   1   4  14          3.42          4.57         0.78 o                         
   2   4  14          1.54          0.88         0.65 o                         
   3   4  14          0.52         -0.10         0.70 o                         
   4   4  14          0.35          0.49         0.77 o                         
  -4   5  14          0.30          0.92         1.09 o                         
  -3   5  14          0.62          1.15         1.11 o                         
  -2   5  14          2.19          2.00         0.86 o                         
  -1   5  14          0.50         -0.61         0.69 o                         
   0   5  14          0.61          0.09         0.68 o                         
   1   5  14          0.72          0.29         0.64 o                         
   2   5  14          0.16         -0.46         0.62 o                         
   3   5  14          0.61          1.90         0.77 o                         
   4   5  14          0.08          0.63         0.79 o                         
  -3   6  14          1.04         -1.10         1.31 o                         
  -2   6  14          1.95          3.67         0.87 o                         
  -1   6  14          2.60          2.49         0.84 o                         
   0   6  14          0.75          2.13         0.81 o                         
   1   6  14          0.62          1.28         0.73 o                         
   2   6  14          0.65          2.03         0.82 o                         
   3   6  14          1.16          1.86         0.87 o                         
  -2   7  14          0.07         -1.54         1.54 o                         
  -1   7  14          1.01          2.18         0.99 o                         
   0   7  14          0.54         -0.72         0.91 o                         
   1   7  14          0.18         -0.95         0.95 o                         
   2   7  14          1.23          2.01         1.15 o                         
   0   8  14          1.16          2.30         1.49 o                         
  -1  -7  15          0.85          0.31         0.90 o                         
   0  -7  15          0.47         -0.74         0.83 o                         
   1  -7  15          0.44          0.15         0.77 o                         
  -2  -6  15          0.42         -0.20         0.86 o                         
  -1  -6  15          0.42          1.06         0.73 o                         
   0  -6  15          1.08          1.43         0.75 o                         
   1  -6  15          0.42          0.50         0.64 o                         
   2  -6  15          0.78          0.69         0.68 o                         
  -3  -5  15          0.60          1.34         0.88 o                         
  -2  -5  15          2.53          3.01         0.81 o                         
  -1  -5  15          0.40         -0.01         0.66 o                         
   0  -5  15          0.63          0.65         0.63 o                         
   1  -5  15          2.22          2.21         0.65 o                         
   2  -5  15          0.38          0.23         0.66 o                         
   3  -5  15          1.19          2.50         0.79 o                         
  -4  -4  15          0.10         -0.11         0.93 o                         
  -3  -4  15          0.69          0.92         0.75 o                         
  -2  -4  15          0.62          1.17         0.72 o                         
  -1  -4  15          0.94          0.58         0.67 o                         
   0  -4  15          0.47         -0.65         0.65 o                         
   1  -4  15          0.51          0.30         0.60 o                         
   2  -4  15          0.59          0.49         0.63 o                         
   3  -4  15          0.17          0.27         0.61 o                         
   4  -4  15          0.18         -0.43         0.68 o                         
  -4  -3  15          0.55         -0.48         0.80 o                         
  -3  -3  15          2.03          1.93         0.87 o                         
  -2  -3  15          6.81          9.74         1.18 o                         
  -1  -3  15          0.92         -0.02         0.65 o                         
   0  -3  15          1.45          2.45         0.74 o                         
   1  -3  15          6.89          7.49         0.90 o                         
   2  -3  15          1.25          1.52         0.59 o                         
   3  -3  15          0.16         -0.23         0.70 o                         
   4  -3  15          0.29          0.63         0.91 o                         
  -4  -2  15          0.14          0.32         0.78 o                         
  -3  -2  15          0.99          0.80         0.89 o                         
  -2  -2  15          0.60          0.63         0.67 o                         
  -1  -2  15          0.80          1.35         0.73 o                         
   0  -2  15          1.93          1.57         0.73 o                         
   1  -2  15          2.17          1.75         0.61 o                         
   2  -2  15          3.31          2.42         0.77 o                         
   3  -2  15          1.02          1.34         0.68 o                         
   4  -2  15          0.19         -0.27         0.71 o                         
  -4  -1  15          3.44          3.80         0.92 o                         
  -3  -1  15          2.30          1.62         0.80 o                         
  -2  -1  15          4.34          4.52         0.88 o                         
  -1  -1  15          9.98          9.84         1.10 o                         
   0  -1  15          0.32         -0.70         0.70 o                         
   1  -1  15          1.47          1.07         0.57 o                         
   2  -1  15          0.00          0.01         0.63 o                         
   3  -1  15          0.34          0.05         0.68 o                         
   4  -1  15          2.43          2.78         0.90 o                         
  -4   0  15          0.04          2.05         0.81 o                         
  -3   0  15          0.06         -0.73         0.75 o                         
  -2   0  15          5.79          5.61         0.97 o                         
  -1   0  15          7.99          7.72         1.07 o                         
   0   0  15          3.54          2.97         0.78 o                         
   1   0  15          1.25          1.31         0.55 o                         
   2   0  15          0.32          1.19         0.61 o                         
   3   0  15          0.32         -0.10         0.80 o                         
   4   0  15          1.26          2.25         0.97 o                         
  -4   1  15          3.45          4.11         1.13 o                         
  -3   1  15          2.32          1.40         0.75 o                         
  -2   1  15          4.45          4.93         1.03 o                         
  -1   1  15          9.63          9.43         1.20 o                         
   0   1  15          0.26          0.47         0.62 o                         
   1   1  15          1.50          2.14         0.57 o                         
   2   1  15          0.00         -0.59         0.59 o                         
   3   1  15          0.33          0.28         0.68 o                         
   4   1  15          2.46          2.79         0.95 o                         
  -4   2  15          0.14          1.11         1.17 o                         
  -3   2  15          1.00          1.15         0.67 o                         
  -2   2  15          0.58          1.39         0.71 o                         
  -1   2  15          0.83          0.60         0.68 o                         
   0   2  15          1.97          1.72         0.66 o                         
   1   2  15          2.15          1.92         0.58 o                         
   2   2  15          3.27          3.99         0.87 o                         
   3   2  15          1.04          0.80         0.67 o                         
   4   2  15          0.19         -0.06         0.86 o                         
  -4   3  15          0.59         -0.05         1.45 o                         
  -3   3  15          1.96          2.44         0.80 o                         
  -2   3  15          6.90          9.58         1.32 o                         
  -1   3  15          0.87          0.34         0.70 o                         
   0   3  15          1.50          1.24         0.68 o                         
   1   3  15          6.76          6.79         0.84 o                         
   2   3  15          1.30          3.01         0.80 o                         
   3   3  15          0.16         -0.48         0.65 o                         
   4   3  15          0.30          1.46         0.77 o                         
  -4   4  15          0.11         -1.93         2.40 o                         
  -3   4  15          0.67          0.56         1.59 o                         
  -2   4  15          0.63         -0.31         0.71 o                         
  -1   4  15          0.96          0.24         0.78 o                         
   0   4  15          0.46         -0.74         0.74 o                         
   1   4  15          0.50         -0.76         0.76 o                         
   2   4  15          0.58         -0.56         0.68 o                         
   3   4  15          0.16          0.51         0.65 o                         
   4   4  15          0.19          1.32         0.99 o                         
  -3   5  15          0.59          1.23         1.20 o                         
  -2   5  15          2.55          1.75         0.83 o                         
  -1   5  15          0.40          0.38         0.73 o                         
   0   5  15          0.59         -0.45         0.69 o                         
   1   5  15          2.21          1.64         0.85 o                         
   2   5  15          0.37          0.13         0.79 o                         
   3   5  15          1.20          1.50         0.81 o                         
  -2   6  15          0.41         -0.05         0.98 o                         
  -1   6  15          0.44          1.66         0.77 o                         
   0   6  15          1.05          1.23         0.77 o                         
   1   6  15          0.43          1.08         0.81 o                         
   2   6  15          0.76          0.23         0.72 o                         
  -1   7  15          0.88          1.31         1.05 o                         
   0   7  15          0.46          0.15         0.95 o                         
   1   7  15          0.45         -1.04         1.04 o                         
  -1  -6  16          0.90          0.99         0.69 o                         
   0  -6  16          0.09          0.34         0.65 o                         
   1  -6  16          0.03         -0.58         0.58 o                         
  -2  -5  16          0.31          1.85         0.78 o                         
  -1  -5  16          0.34         -0.45         0.72 o                         
   0  -5  16          0.11         -0.12         0.63 o                         
   1  -5  16          0.30         -0.68         0.68 o                         
   2  -5  16          0.17         -0.23         0.76 o                         
  -3  -4  16          0.74          2.23         0.84 o                         
  -2  -4  16          0.72          0.24         0.74 o                         
  -1  -4  16          2.42          3.28         0.86 o                         
   0  -4  16          0.21         -0.72         0.72 o                         
   1  -4  16          0.93          1.11         0.67 o                         
   2  -4  16          0.19         -0.29         0.58 o                         
   3  -4  16          0.42          0.93         0.78 o                         
  -3  -3  16          0.28          0.41         0.81 o                         
  -2  -3  16          0.78          0.59         0.77 o                         
  -1  -3  16          0.38          0.06         0.68 o                         
   0  -3  16          0.18          0.46         0.65 o                         
   1  -3  16          0.06          0.41         0.63 o                         
   2  -3  16          0.75          0.35         0.65 o                         
   3  -3  16          0.82          1.50         0.82 o                         
  -4  -2  16          0.99         -0.25         0.86 o                         
  -3  -2  16          0.93          0.21         0.80 o                         
  -2  -2  16          3.94          3.36         0.81 o                         
  -1  -2  16          3.58          3.33         0.82 o                         
   0  -2  16          0.46          0.80         0.70 o                         
   1  -2  16          1.24          1.49         0.71 o                         
   2  -2  16          2.93          3.33         0.75 o                         
   3  -2  16          0.33          0.06         0.60 o                         
   4  -2  16          0.35          0.61         0.85 o                         
  -4  -1  16          0.59          0.84         0.84 o                         
  -3  -1  16          0.33          0.85         0.82 o                         
  -2  -1  16          1.71          1.85         0.74 o                         
  -1  -1  16          1.05          1.23         0.71 o                         
   0  -1  16          3.45          4.64         0.92 o                         
   1  -1  16          0.84          0.12         0.71 o                         
   2  -1  16          0.50         -0.11         0.64 o                         
   3  -1  16          0.57          0.83         0.75 o                         
   4  -1  16          0.05         -0.54         0.82 o                         
  -4   0  16          0.29          1.43         0.75 o                         
  -3   0  16          0.67          1.34         0.78 o                         
  -2   0  16          3.65          4.16         1.05 o                         
  -1   0  16          3.90          2.56         0.81 o                         
   0   0  16         12.84         15.08         1.46 o                         
   1   0  16          0.12          0.79         0.59 o                         
   2   0  16          3.37          4.38         0.83 o                         
   3   0  16          0.07         -0.36         0.75 o                         
   4   0  16          3.60          7.89         1.28 o                         
  -4   1  16          0.59          0.30         0.87 o                         
  -3   1  16          0.33         -0.15         0.71 o                         
  -2   1  16          1.69          2.78         0.89 o                         
  -1   1  16          1.06          1.33         0.70 o                         
   0   1  16          3.46          3.63         0.75 o                         
   1   1  16          0.84          0.53         0.62 o                         
   2   1  16          0.50          0.98         0.63 o                         
   3   1  16          0.57         -0.13         0.70 o                         
   4   1  16          0.05          0.71         0.98 o                         
  -4   2  16          1.00          3.96         1.45 o                         
  -3   2  16          0.88         -0.55         0.64 o                         
  -2   2  16          3.85          4.35         0.91 o                         
  -1   2  16          3.59          4.65         0.93 o                         
   0   2  16          0.49          0.16         0.61 o                         
   1   2  16          1.18          1.31         0.75 o                         
   2   2  16          2.96          3.18         0.76 o                         
   3   2  16          0.34          0.03         0.70 o                         
   4   2  16          0.35          1.30         0.85 o                         
  -3   3  16          0.27          0.22         0.77 o                         
  -2   3  16          0.79          0.59         0.78 o                         
  -1   3  16          0.40          0.00         0.74 o                         
   0   3  16          0.18         -0.69         0.69 o                         
   1   3  16          0.05         -0.16         0.85 o                         
   2   3  16          0.76          0.28         0.82 o                         
   3   3  16          0.81         -0.63         0.71 o                         
  -3   4  16          0.74         -0.40         1.20 o                         
  -2   4  16          0.68          0.40         0.82 o                         
  -1   4  16          2.48          4.99         1.08 o                         
   0   4  16          0.18         -0.68         0.68 o                         
   1   4  16          0.91          0.11         1.45 o                         
   2   4  16          0.18         -0.32         0.79 o                         
   3   4  16          0.41         -0.66         0.92 o                         
  -2   5  16          0.33          1.33         0.77 o                         
  -1   5  16          0.34          0.16         0.82 o                         
   0   5  16          0.11         -0.30         0.73 o                         
   1   5  16          0.30         -0.20         0.83 o                         
   2   5  16          0.17         -0.11         0.92 o                         
  -1   6  16          0.90          1.51         1.18 o                         
   0   6  16          0.09          0.36         1.10 o                         
   1   6  16          0.04         -0.60         0.87 o                         
  -1  -5  17          0.02         -0.22         0.87 o                         
   0  -5  17          1.10          1.60         0.87 o                         
   1  -5  17          0.06         -0.74         0.74 o                         
  -2  -4  17          0.32          0.51         0.77 o                         
  -1  -4  17          0.80          0.98         0.74 o                         
   0  -4  17          0.19         -0.65         0.91 o                         
   1  -4  17          0.03          0.53         0.72 o                         
   2  -4  17          0.17         -0.32         0.66 o                         
  -2  -3  17          0.19          0.40         1.17 o                         
  -1  -3  17          0.74          0.68         0.70 o                         
   0  -3  17          0.88          0.47         0.75 o                         
   1  -3  17          0.04         -0.57         0.95 o                         
   2  -3  17          0.24          0.84         0.86 o                         
   3  -3  17          0.28          1.80         0.89 o                         
  -3  -2  17          0.62          0.29         0.86 o                         
  -2  -2  17          0.33         -0.09         0.71 o                         
  -1  -2  17          1.12          1.57         0.74 o                         
   0  -2  17          0.44          0.13         0.73 o                         
   1  -2  17          0.37         -0.26         0.66 o                         
   2  -2  17          0.24         -0.83         0.83 o                         
   3  -2  17          0.46         -0.04         0.80 o                         
  -3  -1  17          0.10          1.60         0.86 o                         
  -2  -1  17          0.13         -0.72         0.72 o                         
  -1  -1  17          3.78          5.58         1.01 o                         
   0  -1  17          4.26          4.70         0.94 o                         
   1  -1  17          0.09          0.18         0.89 o                         
   2  -1  17          0.20         -0.78         0.78 o                         
   3  -1  17          0.39         -0.07         0.87 o                         
  -3   0  17          1.67          3.33         0.97 o                         
  -2   0  17          0.04          0.07         0.77 o                         
  -1   0  17          9.98         13.39         1.39 o                         
   0   0  17          0.02          0.91         0.72 o                         
   1   0  17          1.40          1.80         0.75 o                         
   2   0  17          0.25          0.73         0.70 o                         
   3   0  17          0.26          0.70         0.74 o                         
  -3   1  17          0.11         -0.22         0.90 o                         
  -2   1  17          0.11         -0.71         0.78 o                         
  -1   1  17          3.73          5.83         1.07 o                         
   0   1  17          4.37          6.46         1.04 o                         
   1   1  17          0.10          0.47         0.69 o                         
   2   1  17          0.19         -0.11         0.73 o                         
   3   1  17          0.39          0.68         0.84 o                         
  -3   2  17          0.62          0.13         1.00 o                         
  -2   2  17          0.34          0.51         0.71 o                         
  -1   2  17          1.13          1.69         0.86 o                         
   0   2  17          0.44          0.47         0.74 o                         
   1   2  17          0.37         -0.30         0.73 o                         
   2   2  17          0.24         -0.72         0.72 o                         
   3   2  17          0.46          1.43         0.79 o                         
  -2   3  17          0.21         -0.19         0.77 o                         
  -1   3  17          0.71          1.52         0.93 o                         
   0   3  17          0.90         -0.50         0.69 o                         
   1   3  17          0.03         -0.86         0.86 o                         
   2   3  17          0.25         -0.47         0.94 o                         
   3   3  17          0.27          0.71         0.80 o                         
  -2   4  17          0.31          0.41         0.81 o                         
  -1   4  17          0.79          2.03         1.17 o                         
   0   4  17          0.20          1.62         1.00 o                         
   1   4  17          0.04         -0.16         1.38 o                         
   2   4  17          0.16          0.49         1.09 o                         
  -1   5  17          0.03          0.54         0.86 o                         
   0   5  17          1.11          1.35         0.89 o                         
   1   5  17          0.06         -0.97         0.97 o                         
  -1  -3  18          0.18          0.33         0.95 o                         
   0  -3  18          1.08          1.06         0.80 o                         
   1  -3  18          0.12          0.72         0.74 o                         
  -2  -2  18          0.58          1.67         0.81 o                         
  -1  -2  18          0.16         -0.24         0.69 o                         
   0  -2  18          0.07          1.05         0.94 o                         
   1  -2  18          0.62          1.60         0.81 o                         
   2  -2  18          0.06         -0.76         0.83 o                         
  -2  -1  18          0.59         -0.99         0.99 o                         
  -1  -1  18          1.06          1.80         0.77 o                         
   0  -1  18          0.27          0.41         0.80 o                         
   1  -1  18          0.57          0.72         1.02 o                         
   2  -1  18          0.29         -0.85         0.85 o                         
  -2   0  18          0.46          1.96         0.81 o                         
  -1   0  18          0.15          0.94         0.81 o                         
   0   0  18          5.72          9.03         1.26 o                         
   1   0  18          0.06          0.59         0.74 o                         
   2   0  18          0.10          0.56         0.74 o                         
  -2   1  18          0.57         -0.70         0.80 o                         
  -1   1  18          1.10          1.06         0.98 o                         
   0   1  18          0.25          0.67         0.80 o                         
   1   1  18          0.55          1.27         0.85 o                         
   2   1  18          0.29          0.59         0.78 o                         
  -2   2  18          0.60          1.16         0.75 o                         
  -1   2  18          0.17         -0.11         0.77 o                         
   0   2  18          0.06         -0.92         1.17 o                         
   1   2  18          0.62         -0.35         0.91 o                         
   2   2  18          0.06          1.09         0.85 o                         
  -1   3  18          0.16          0.32         0.94 o                         
   0   3  18          1.08          1.39         0.95 o                         
   1   3  18          0.13          1.18         1.04 o                         
   0  -1  19          1.34          1.38         0.82 o                         
   0   0  19          0.12          1.57         0.83 o                         
   0   1  19          1.33          1.53         0.92 o                         
                                                                                
