# Supplementary material for: Crystal structures of (S)-(−)-1-(4-chloro­phen­yl)-N-[(pyridin-2-yl)methyl­idene]ethan-1-amine and its cis-di­chlorido­{(S)-(−)-1-(4-chloro­phen­yl)-N-[(pyridin-2-yl)methyl­idene]ethan-1-amine}palladium(II) complex
Source: Acta Crystallogr E Crystallogr Commun. 2026 Jan 8;82(Pt 2):143–7. doi: 10.1107/S2056989025011430 (PMC12874261; doi:10.1107/S2056989025011430)
Supplement: Supplementary file 3 [file e-82-00143-imilpd_1_mosup4.hkl]

data_imilpd_1_mo                                                                
_shelx_title ' ImILPd_1_Mo in P212121 No19' 
_shelx_refln_list_code          4                                               
_shelx_F_calc_maximum      205.90                                               
_exptl_crystal_F_000       832.00                                               
_reflns_d_resolution_high  0.7802                                               
                                                                                
loop_                                                                           
 _space_group_symop_operation_xyz                                               
 'x, y, z'                                                                      
 '-x+1/2, -y, z+1/2'                                                            
 'x+1/2, -y+1/2, -z'                                                            
 '-x, y+1/2, -z+1/2'                                                            
                                                                                
_cell_length_a    10.2429                                                       
_cell_length_b    11.4188                                                       
_cell_length_c    12.9466                                                       
_cell_angle_alpha  90.000                                                       
_cell_angle_beta   90.000                                                       
_cell_angle_gamma  90.000                                                       
                                                                                
_shelx_F_squared_multiplier     1.000                                           
                                                                                
loop_                                                                           
 _refln_index_h                                                                 
 _refln_index_k                                                                 
 _refln_index_l                                                                 
 _refln_F_squared_calc                                                          
 _refln_F_squared_meas                                                          
 _refln_F_squared_sigma                                                         
 _refln_observed_status                                                         
   2   0   0       8767.95       9579.14       111.57 o                         
   4   0   0          0.82        -37.22        42.70 o                         
   6   0   0       6819.70       7080.81       249.94 o                         
   8   0   0       3076.23       3364.45       173.76 o                         
  10   0   0        393.94        301.98        71.08 o                         
  12   0   0       2152.73       2244.06       189.28 o                         
   2   1   0      18023.93      19293.09       159.69 o                         
   3   1   0       8734.09       9315.68       111.95 o                         
   4   1   0      16676.80      17270.01       319.46 o                         
   5   1   0       8367.62       8664.14       147.32 o                         
   6   1   0        314.77        270.78        38.51 o                         
   7   1   0       1259.22       1175.48        50.74 o                         
   8   1   0       1174.86       1132.83        76.80 o                         
   9   1   0         14.72        -40.78        53.72 o                         
  10   1   0        625.00        622.31        57.39 o                         
  11   1   0        461.53        396.94        58.51 o                         
  12   1   0         33.62          9.28        53.39 o                         
  13   1   0        501.87        375.73        75.30 o                         
   0   2   0          1.20          2.56        15.78 o                         
   1   2   0       6996.06       7070.59        76.92 o                         
   2   2   0        119.42        127.94        15.34 o                         
   3   2   0      13236.05      13421.44       123.58 o                         
   4   2   0         23.67          6.04        18.94 o                         
   5   2   0       4020.64       4060.96        84.01 o                         
   6   2   0       9102.68       9647.84       169.93 o                         
   7   2   0        117.85         31.78        28.83 o                         
   8   2   0        428.95        342.93        59.21 o                         
   9   2   0       1640.84       1646.66       113.09 o                         
  10   2   0          0.72        -53.97        53.97 o                         
  11   2   0        718.37        629.60        76.74 o                         
  12   2   0         41.21         20.17        57.85 o                         
  13   2   0        663.34        598.30        95.57 o                         
   1   3   0      10754.09      10515.37       105.02 o                         
   2   3   0        143.55        140.87        16.46 o                         
   3   3   0         15.98          4.15        15.36 o                         
   4   3   0       1210.74        991.87        38.66 o                         
   5   3   0      17120.07      17495.29       180.64 o                         
   6   3   0          7.54        -24.98        24.98 o                         
   7   3   0       6831.83       7392.27       141.52 o                         
   8   3   0       1816.14       1649.42       106.04 o                         
   9   3   0       1686.66       1536.91        97.27 o                         
  10   3   0        502.62        310.92        53.93 o                         
  11   3   0       2278.01       2439.92       116.68 o                         
  12   3   0        337.80        280.04        57.38 o                         
   0   4   0      12627.97      12247.71       174.20 o                         
   1   4   0        771.85        629.70        41.21 o                         
   2   4   0       2653.20       2627.68        46.39 o                         
   3   4   0        635.93        519.24        20.65 o                         
   4   4   0       6606.10       6643.64        78.82 o                         
   5   4   0       2073.52       2054.78        53.37 o                         
   6   4   0       6247.65       6817.02       134.78 o                         
   7   4   0       5765.86       5683.19       144.40 o                         
   8   4   0       1581.52       1569.56       102.33 o                         
   9   4   0       1960.82       2115.63        95.47 o                         
  10   4   0        451.09        439.30        96.68 o                         
  11   4   0        783.12        719.66        69.68 o                         
  12   4   0       1634.12       1696.53       104.34 o                         
   1   5   0         91.31         59.18        18.73 o                         
   2   5   0      12386.40      12236.31       148.04 o                         
   3   5   0        150.17        126.55        19.56 o                         
   4   5   0       1558.79       1329.87        36.67 o                         
   5   5   0        128.76         73.35        17.23 o                         
   6   5   0         69.36         53.94        21.85 o                         
   7   5   0        821.65        758.43        53.21 o                         
   8   5   0       3970.48       4163.98       140.86 o                         
   9   5   0        303.92        217.08        39.64 o                         
  10   5   0       4019.96       4456.12       126.67 o                         
  11   5   0        596.80        539.20        57.00 o                         
  12   5   0        500.17        488.63        74.66 o                         
   0   6   0       2116.67       2083.15       115.70 o                         
   1   6   0        487.64        461.57        33.03 o                         
   2   6   0       1637.90       1218.95        59.82 o                         
   3   6   0       2188.82       2008.47        61.09 o                         
   4   6   0        431.92        386.55        36.92 o                         
   5   6   0        255.88        116.15        13.82 o                         
   6   6   0       5904.68       5743.65       121.76 o                         
   7   6   0         37.18         -6.19        29.00 o                         
   8   6   0       1422.16       1336.54        83.04 o                         
   9   6   0       2306.22       2440.42        89.11 o                         
  10   6   0        100.95        194.16        48.92 o                         
  11   6   0        197.75        212.44        81.45 o                         
   1   7   0       6671.56       6610.08       120.57 o                         
   2   7   0        175.97         81.18        15.53 o                         
   3   7   0        756.73        524.28        69.97 o                         
   4   7   0        661.58        455.34        37.38 o                         
   5   7   0       1402.09       1359.35        60.95 o                         
   6   7   0        705.45        566.63        38.62 o                         
   7   7   0       5474.96       5146.38       273.11 o                         
   8   7   0         15.34        -42.76        42.76 o                         
   9   7   0        309.08        292.23        57.53 o                         
  10   7   0        343.30        429.96        66.55 o                         
  11   7   0        547.96        641.31        81.97 o                         
   0   8   0        413.26        424.74        60.39 o                         
   1   8   0         18.99        -24.16        26.78 o                         
   2   8   0        427.58        288.36        32.61 o                         
   3   8   0      11921.26      11932.88       387.97 o                         
   4   8   0       1307.58       1102.84        55.25 o                         
   5   8   0       2265.13       2140.80        73.65 o                         
   6   8   0        655.01        531.08        83.87 o                         
   7   8   0        149.49         98.23        46.16 o                         
   8   8   0          2.04         -8.66        42.35 o                         
   9   8   0       1220.04       1410.96       102.08 o                         
  10   8   0          3.89        -68.89        68.89 o                         
   1   9   0       2573.29       2693.30        76.83 o                         
   2   9   0       4099.97       4172.86       130.36 o                         
   3   9   0        162.59         77.14        57.97 o                         
   4   9   0        914.86        679.49        58.26 o                         
   5   9   0        334.64        263.07        54.39 o                         
   6   9   0        215.58        107.75        36.44 o                         
   7   9   0        966.52       1118.25       100.63 o                         
   8   9   0        514.07        416.54        76.36 o                         
   9   9   0         41.13       -106.09       106.09 o                         
  10   9   0        237.84        140.35        56.51 o                         
   0  10   0       2809.62       2924.62       106.02 o                         
   1  10   0         72.55         48.21        29.31 o                         
   2  10   0       3755.85       3965.61       114.33 o                         
   3  10   0         49.16        -15.86        44.25 o                         
   4  10   0        497.40        429.60        70.22 o                         
   5  10   0        362.39        316.07       100.61 o                         
   6  10   0       1089.78       1112.04        99.64 o                         
   7  10   0         39.51        -57.94        57.94 o                         
   8  10   0        443.33        418.83        77.37 o                         
   9  10   0        213.25        122.26        54.54 o                         
   1  11   0       1122.99        991.23        53.60 o                         
   2  11   0       1307.86       1395.51        77.04 o                         
   3  11   0         76.46        -18.37        49.58 o                         
   4  11   0       1031.05       1245.73       137.44 o                         
   5  11   0         32.55         49.73        58.23 o                         
   6  11   0         18.10        -35.45        57.29 o                         
   7  11   0        276.91        313.28        78.14 o                         
   8  11   0        857.11       1052.85       144.84 o                         
   0  12   0          6.54       -105.01       105.01 o                         
   1  12   0        752.25        619.18        75.79 o                         
   2  12   0         23.12        -42.02        49.94 o                         
   3  12   0       1056.10       1211.07        99.10 o                         
   4  12   0        932.73        975.14        94.79 o                         
   5  12   0        803.03        911.56        95.22 o                         
   6  12   0        135.37         16.69        89.15 o                         
   7  12   0         29.44         54.56        86.19 o                         
   1  13   0        869.39        838.43       101.32 o                         
   2  13   0         27.27        -87.99        87.99 o                         
   3  13   0          2.95        -95.22        95.22 o                         
   4  13   0         91.65          8.55       116.42 o                         
   5  13   0        730.12       1027.67       137.26 o                         
   6  13   0          4.54        -93.53        93.53 o                         
   0  14   0        268.99        308.73       179.64 o                         
   1  14   0        122.79         93.54        68.63 o                         
   2  14   0         58.34       -115.46       115.46 o                         
   3  14   0        484.41        437.19       186.02 o                         
   2   0   1      10693.72      11216.93        95.62 o                         
   3   0   1        586.95        569.74        34.48 o                         
   4   0   1      12429.83      12821.61       179.28 o                         
   5   0   1       1574.52       1546.34        61.46 o                         
   6   0   1        154.37        101.83        36.24 o                         
   7   0   1         34.97         -3.42        23.93 o                         
   8   0   1        139.54         85.08        36.90 o                         
   9   0   1        197.06         94.34        41.01 o                         
  10   0   1       3942.78       4209.06       156.55 o                         
  11   0   1         38.25         35.05        56.51 o                         
  12   0   1        475.15        432.37        67.98 o                         
  13   0   1         38.12        -73.43        73.52 o                         
 -13   1   1        339.84        343.67        70.26 o                         
 -12   1   1       1108.74       1213.80       103.57 o                         
 -11   1   1        100.63        -53.02        53.02 o                         
 -10   1   1        587.06        631.59        67.38 o                         
  -9   1   1          9.24        -43.60        43.60 o                         
  -8   1   1       1053.75       1020.71        68.42 o                         
  -7   1   1       2953.68       2986.44        71.76 o                         
  -6   1   1      11956.49      12578.64       159.55 o                         
  -5   1   1      10128.69      10339.45       130.85 o                         
  -4   1   1       1254.12       1156.09        43.18 o                         
  -3   1   1       6603.77       6616.88        75.00 o                         
  -2   1   1        622.30        578.70        26.97 o                         
  -1   1   1      10299.75      10471.28        61.52 o                         
   1   1   1      10508.97      10847.26        85.53 o                         
   2   1   1        507.15        442.78        26.40 o                         
   3   1   1       6555.65       6500.25        96.81 o                         
   4   1   1       1170.75       1122.20        52.61 o                         
   5   1   1      10236.92      10604.67       146.23 o                         
   6   1   1      12081.49      13076.23       178.40 o                         
   7   1   1       2986.49       3081.36        76.68 o                         
   8   1   1       1102.37       1039.80        72.84 o                         
   9   1   1         15.86        -41.04        50.52 o                         
  10   1   1        582.74        456.63        64.89 o                         
  11   1   1        108.93         98.72        62.91 o                         
  12   1   1       1102.98       1221.58        91.42 o                         
  13   1   1        351.06        292.60        68.03 o                         
 -12   2   1       1292.94       1318.07        94.61 o                         
 -11   2   1       1660.18       1890.32       119.06 o                         
 -10   2   1       1969.76       2148.88       105.28 o                         
  -9   2   1        960.97        908.43        68.21 o                         
  -8   2   1       2662.16       2624.50        98.99 o                         
  -7   2   1       2357.72       2374.83       105.01 o                         
  -6   2   1       3657.64       3779.08        73.68 o                         
  -5   2   1       2659.11       2663.58        57.02 o                         
  -4   2   1       3122.23       3088.28        54.16 o                         
  -3   2   1       2562.01       2656.38        48.14 o                         
  -2   2   1       8358.81       8851.85        64.72 o                         
  -1   2   1      33722.08      34459.69       203.50 o                         
   0   2   1      16402.46      17128.17       115.29 o                         
   1   2   1      32763.69      33482.71       227.95 o                         
   2   2   1       8233.54       8609.17        82.14 o                         
   3   2   1       2544.62       2580.38        50.07 o                         
   4   2   1       3168.17       3223.19        60.91 o                         
   5   2   1       2727.06       2748.70        71.58 o                         
   6   2   1       3805.40       3962.27        84.20 o                         
   7   2   1       2433.35       2520.20        73.89 o                         
   8   2   1       2648.20       2499.20       104.66 o                         
   9   2   1        982.12        909.87        76.21 o                         
  10   2   1       1972.38       1903.61       109.12 o                         
  11   2   1       1597.02       1745.24       112.15 o                         
  12   2   1       1287.54       1223.33        93.67 o                         
 -12   3   1         39.98        -10.21        50.94 o                         
 -11   3   1       1228.26       1391.93       107.36 o                         
 -10   3   1        707.29        653.24        75.54 o                         
  -9   3   1       2879.05       2959.37       126.49 o                         
  -8   3   1        426.03        334.00        51.36 o                         
  -7   3   1       3329.22       3272.47       105.68 o                         
  -6   3   1        328.99        237.41        26.24 o                         
  -5   3   1       3862.69       3857.25        67.82 o                         
  -4   3   1       3529.99       3577.98        56.55 o                         
  -3   3   1       3390.24       3119.53        41.69 o                         
  -2   3   1      15332.17      15409.62        91.42 o                         
  -1   3   1      13035.12      13274.70       105.55 o                         
   0   3   1          5.96         33.00        17.78 o                         
   1   3   1      13533.83      13625.70       167.11 o                         
   2   3   1      16068.16      16402.32        96.38 o                         
   3   3   1       3476.64       3143.87        61.59 o                         
   4   3   1       3617.97       3711.51        57.30 o                         
   5   3   1       3959.70       3858.31        69.99 o                         
   6   3   1        290.70        199.44        24.92 o                         
   7   3   1       3236.04       3222.11       100.58 o                         
   8   3   1        455.02        383.02        58.59 o                         
   9   3   1       2799.92       2784.40       123.43 o                         
  10   3   1        683.17        622.25        70.32 o                         
  11   3   1       1223.15       1136.56        96.01 o                         
  12   3   1         32.08        -45.79        52.17 o                         
 -12   4   1        384.35        396.63        62.07 o                         
 -11   4   1        709.11        747.17        62.41 o                         
 -10   4   1       1849.20       1808.70        94.28 o                         
  -9   4   1        869.64        885.55        65.15 o                         
  -8   4   1       1701.99       1654.04        78.91 o                         
  -7   4   1       1617.94       1651.89        61.88 o                         
  -6   4   1       2123.48       2155.88        52.03 o                         
  -5   4   1       8671.08       8905.37        91.72 o                         
  -4   4   1       2145.28       2112.06        42.23 o                         
  -3   4   1        231.58        240.11        16.88 o                         
  -2   4   1       8836.65       8633.22        70.65 o                         
  -1   4   1       2320.08       2318.45        44.20 o                         
   0   4   1        387.31        349.55        26.95 o                         
   1   4   1       2450.74       2383.19        43.97 o                         
   2   4   1       9012.57       8768.86        76.35 o                         
   3   4   1        155.31        145.87        15.71 o                         
   4   4   1       2104.43       1984.11        47.18 o                         
   5   4   1       8811.18       9016.02       103.73 o                         
   6   4   1       2172.65       2163.85        56.49 o                         
   7   4   1       1471.15       1544.05        63.21 o                         
   8   4   1       1639.07       1554.67       127.75 o                         
   9   4   1        851.44        815.17        71.89 o                         
  10   4   1       1886.26       1953.08       108.21 o                         
  11   4   1        694.42        706.26        67.96 o                         
  12   4   1        376.31        276.14        60.01 o                         
 -12   5   1       1047.25       1139.98       124.28 o                         
 -11   5   1        277.75        225.14        42.73 o                         
 -10   5   1        248.51        148.50        48.15 o                         
  -9   5   1         92.93         26.14        36.20 o                         
  -8   5   1       2605.04       2666.49        86.52 o                         
  -7   5   1       2571.01       2542.20        71.69 o                         
  -6   5   1       4858.25       5127.67        83.43 o                         
  -5   5   1       1165.07       1125.44        35.41 o                         
  -4   5   1       3282.99       3188.67        52.31 o                         
  -3   5   1          0.01        -15.94        15.94 o                         
  -2   5   1       3058.92       3129.90        47.36 o                         
  -1   5   1       6347.83       5439.90       236.55 o                         
   0   5   1       3073.69       3058.69        79.12 o                         
   1   5   1       6587.44       6602.42       117.50 o                         
   2   5   1       2928.98       2968.96        56.76 o                         
   3   5   1          0.60        -10.34        15.87 o                         
   4   5   1       3322.69       3178.60        61.45 o                         
   5   5   1       1076.75        983.07        35.16 o                         
   6   5   1       4916.84       5249.80        83.50 o                         
   7   5   1       2571.57       2583.36        87.26 o                         
   8   5   1       2645.02       2486.62       112.28 o                         
   9   5   1         88.88        -12.32        51.94 o                         
  10   5   1        253.42        228.25        55.08 o                         
  11   5   1        268.57        163.45        51.11 o                         
  12   5   1       1043.35        973.46        86.13 o                         
 -11   6   1         95.21         17.82        53.05 o                         
 -10   6   1        471.98        427.22        48.40 o                         
  -9   6   1        527.98        472.33        57.29 o                         
  -8   6   1       2248.88       2234.82        73.54 o                         
  -7   6   1       4257.45       4468.95       106.71 o                         
  -6   6   1        467.24        414.47        30.15 o                         
  -5   6   1       1901.05       1814.22        44.69 o                         
  -4   6   1       6254.86       6225.65       171.46 o                         
  -3   6   1       2817.21       2488.93        53.14 o                         
  -2   6   1       4192.99       4020.73        84.32 o                         
  -1   6   1        188.62        123.83        21.02 o                         
   0   6   1       2033.20       1926.40        81.05 o                         
   1   6   1        228.47        197.45        30.09 o                         
   2   6   1       3974.13       3812.65        61.02 o                         
   3   6   1       2646.36       2425.63        74.87 o                         
   4   6   1       6255.34       6186.51       134.60 o                         
   5   6   1       1908.03       1836.57        68.58 o                         
   6   6   1        478.31        382.29        51.69 o                         
   7   6   1       4176.05       4147.08       121.11 o                         
   8   6   1       2232.01       2154.36        91.11 o                         
   9   6   1        514.40        358.11        47.59 o                         
  10   6   1        481.46        430.12        58.36 o                         
  11   6   1        109.41        110.67        46.35 o                         
 -11   7   1        675.64        717.37        81.52 o                         
 -10   7   1        542.48        621.29        74.65 o                         
  -9   7   1       2399.77       2716.68       129.80 o                         
  -8   7   1        293.65        268.00        45.78 o                         
  -7   7   1        108.58         69.70        27.54 o                         
  -6   7   1        209.11        118.14        21.21 o                         
  -5   7   1        123.58         59.22        21.81 o                         
  -4   7   1        987.69        753.83        65.75 o                         
  -3   7   1       8359.53       8664.51       140.95 o                         
  -2   7   1       2070.60       1890.04        57.18 o                         
  -1   7   1        740.12        616.46        72.50 o                         
   0   7   1       6495.53       6359.41       109.84 o                         
   1   7   1        742.92        717.44        37.68 o                         
   2   7   1       2092.75       1760.90        77.90 o                         
   3   7   1       8262.47       8501.93       151.93 o                         
   4   7   1        945.82        841.32        39.00 o                         
   5   7   1        105.78         33.24        22.26 o                         
   6   7   1        179.37         91.15        32.69 o                         
   7   7   1        122.12        141.73        46.64 o                         
   8   7   1        281.04        219.41        33.31 o                         
   9   7   1       2436.14       2753.94       128.37 o                         
  10   7   1        535.49        599.24        66.94 o                         
  11   7   1        653.94        735.76       120.76 o                         
 -10   8   1        100.33        106.66        67.83 o                         
  -9   8   1        229.87        105.53        53.34 o                         
  -8   8   1        672.68        583.92        70.10 o                         
  -7   8   1       1745.97       1982.48       118.05 o                         
  -6   8   1       1423.44       1323.61        62.62 o                         
  -5   8   1       1240.15       1172.53        55.17 o                         
  -4   8   1        413.49        311.14        31.00 o                         
  -3   8   1        400.62        300.37        35.82 o                         
  -2   8   1        325.01        194.03        26.99 o                         
  -1   8   1       4398.51       4218.60       115.55 o                         
   0   8   1        520.01        380.23        34.72 o                         
   1   8   1       4333.68       4406.90        90.13 o                         
   2   8   1        355.06        182.45        36.35 o                         
   3   8   1        386.24        231.83        50.89 o                         
   4   8   1        414.05        302.56        29.51 o                         
   5   8   1       1264.43       1040.20        61.56 o                         
   6   8   1       1391.49       1205.10        61.95 o                         
   7   8   1       1792.48       1986.59       100.86 o                         
   8   8   1        646.13        587.86        68.39 o                         
   9   8   1        239.98        119.10        47.87 o                         
  10   8   1         98.31         93.18        55.08 o                         
 -10   9   1        326.02        386.16        95.81 o                         
  -9   9   1        725.01        730.42        78.55 o                         
  -8   9   1       1229.56       1492.24       125.25 o                         
  -7   9   1        259.81        271.77        60.87 o                         
  -6   9   1        151.78        110.39        38.11 o                         
  -5   9   1        631.41        532.19        42.20 o                         
  -4   9   1        480.06        436.81        33.85 o                         
  -3   9   1       3872.24       3664.82       160.93 o                         
  -2   9   1       1924.08       1827.59        72.42 o                         
  -1   9   1       1602.05       1439.02        89.25 o                         
   0   9   1       3898.27       4002.08       100.04 o                         
   1   9   1       1553.89       1450.36        60.01 o                         
   2   9   1       1939.05       1548.28        65.98 o                         
   3   9   1       3969.39       3899.55       164.08 o                         
   4   9   1        448.78        352.50        30.41 o                         
   5   9   1        671.19        489.09        40.38 o                         
   6   9   1        128.90         60.28        37.59 o                         
   7   9   1        250.01        213.52        63.38 o                         
   8   9   1       1247.40       1388.21       117.74 o                         
   9   9   1        700.36        692.29       114.44 o                         
  10   9   1        329.40        417.47        74.84 o                         
  -9  10   1        198.19        237.19        74.93 o                         
  -8  10   1        717.12        841.42        84.81 o                         
  -7  10   1        426.23        474.68        93.96 o                         
  -6  10   1        439.35        331.52        76.77 o                         
  -5  10   1        183.63        190.01        71.80 o                         
  -4  10   1       2519.88       2660.60        98.08 o                         
  -3  10   1       2049.27       2088.73        87.34 o                         
  -2  10   1       2419.25       2545.74        88.49 o                         
  -1  10   1        273.97        165.82        36.83 o                         
   0  10   1         17.66        -32.73        32.73 o                         
   1  10   1        274.02        129.05        32.18 o                         
   2  10   1       2425.34       2341.17       146.18 o                         
   3  10   1       2051.79       2255.73       122.66 o                         
   4  10   1       2476.01       2660.75       135.78 o                         
   5  10   1        179.54        113.33        56.20 o                         
   6  10   1        437.81        462.83        75.26 o                         
   7  10   1        428.05        213.29       114.14 o                         
   8  10   1        726.74        901.98       102.97 o                         
   9  10   1        199.38         89.95        60.51 o                         
  -8  11   1        205.09        194.89        96.33 o                         
  -7  11   1        186.36        105.99        78.91 o                         
  -6  11   1        672.55        776.17       113.51 o                         
  -5  11   1        958.92        992.60        90.61 o                         
  -4  11   1        565.48        640.56        75.62 o                         
  -3  11   1        468.53        407.38        58.26 o                         
  -2  11   1       1383.82       1471.07        67.51 o                         
  -1  11   1       1276.54       1057.87        80.78 o                         
   0  11   1        276.60        137.62        48.89 o                         
   1  11   1       1239.60       1159.61        64.97 o                         
   2  11   1       1403.27       1561.75       132.57 o                         
   3  11   1        460.56        391.75        69.67 o                         
   4  11   1        604.34        705.09        84.33 o                         
   5  11   1        931.70       1079.22       125.27 o                         
   6  11   1        652.79        731.33        92.08 o                         
   7  11   1        193.33        113.52       103.57 o                         
   8  11   1        218.42        344.64       100.79 o                         
  -7  12   1        402.90        465.21        91.01 o                         
  -6  12   1        344.75        427.30       106.83 o                         
  -5  12   1        597.22        846.28       126.25 o                         
  -4  12   1          9.95        -43.64        86.99 o                         
  -3  12   1        125.21        139.53        46.43 o                         
  -2  12   1        682.10        684.49        70.48 o                         
  -1  12   1       1353.58       1464.24        88.39 o                         
   0  12   1        815.54        812.17        87.88 o                         
   1  12   1       1316.11       1439.48       105.70 o                         
   2  12   1        681.81        717.69        83.51 o                         
   3  12   1        126.59        130.72        57.44 o                         
   4  12   1         15.96        -43.03        53.32 o                         
   5  12   1        571.11        884.09        97.42 o                         
   6  12   1        339.86        500.95        82.63 o                         
   7  12   1        404.03        339.68       104.64 o                         
  -5  13   1        191.48        306.33        99.87 o                         
  -4  13   1        530.85        658.75       117.50 o                         
  -3  13   1        930.89       1126.09        91.15 o                         
  -2  13   1        197.48        137.90        53.66 o                         
  -1  13   1         83.56         47.15        58.10 o                         
   0  13   1        128.18        -61.68        80.63 o                         
   1  13   1         97.51        102.53        87.04 o                         
   2  13   1        181.22         86.51        77.63 o                         
   3  13   1        936.02       1104.14       100.22 o                         
   4  13   1        547.40        598.89       247.14 o                         
   5  13   1        198.56        142.39        80.06 o                         
  -3  14   1        299.53        245.58       146.28 o                         
  -2  14   1        211.18        188.05       125.53 o                         
  -1  14   1        208.29        109.52        61.85 o                         
   0  14   1        404.51        398.14        87.12 o                         
   1  14   1        215.59        308.25       171.72 o                         
   2  14   1        204.76        272.60       149.95 o                         
   3  14   1        309.63        370.94       164.25 o                         
   0   0   2         69.31        100.67        22.89 o                         
   1   0   2      19420.74      19936.53       122.67 o                         
   2   0   2         19.88         13.70        17.45 o                         
   3   0   2       6059.95       6166.08        80.50 o                         
   4   0   2       1132.63       1048.03        46.61 o                         
   5   0   2       7540.71       7666.07       116.00 o                         
   6   0   2       1502.82       1516.34        67.61 o                         
   7   0   2       7506.08       8015.91       139.79 o                         
   8   0   2          1.08        -38.50        38.50 o                         
   9   0   2       2262.23       2318.55       112.52 o                         
  10   0   2         90.31         23.76        49.98 o                         
  11   0   2       2723.09       2925.01       143.46 o                         
  12   0   2        439.12        389.75        83.56 o                         
  13   0   2        806.92        739.85        89.71 o                         
 -13   1   2          1.76        -98.94        98.94 o                         
 -12   1   2        295.60        283.64        72.47 o                         
 -11   1   2        772.90        759.09        84.68 o                         
 -10   1   2       2173.85       2418.39       125.19 o                         
  -9   1   2       2549.33       2441.19       104.18 o                         
  -8   1   2        150.47         84.39        39.29 o                         
  -7   1   2       2953.47       3040.36        82.64 o                         
  -6   1   2       8398.79       8472.77       122.36 o                         
  -5   1   2       2365.32       2424.28        68.67 o                         
  -4   1   2      10909.31      11440.88       128.30 o                         
  -3   1   2       9061.85       9080.74        97.06 o                         
  -2   1   2        492.26        405.68        20.19 o                         
  -1   1   2       8122.03       8535.53        64.56 o                         
   0   1   2       4306.96       4358.15        62.20 o                         
   1   1   2       8475.54       8782.23       123.32 o                         
   2   1   2        552.08        438.20        21.78 o                         
   3   1   2       9314.39       9175.82        85.81 o                         
   4   1   2      10967.60      11436.94       123.85 o                         
   5   1   2       2607.01       2644.81        69.73 o                         
   6   1   2       8432.24       8615.19       143.62 o                         
   7   1   2       2880.60       2937.88        86.85 o                         
   8   1   2        113.01         45.18        40.60 o                         
   9   1   2       2510.07       2551.92       116.93 o                         
  10   1   2       2185.05       2171.45       117.40 o                         
  11   1   2        774.22        877.34        95.74 o                         
  12   1   2        309.82        388.57        74.22 o                         
  13   1   2          4.47        -33.18        95.66 o                         
 -12   2   2        181.67        118.16        73.20 o                         
 -11   2   2        359.76        305.87        66.85 o                         
 -10   2   2       3047.51       3185.76       125.52 o                         
  -9   2   2       1499.68       1404.17        82.14 o                         
  -8   2   2       1980.25       2058.19        89.44 o                         
  -7   2   2        622.94        499.67        40.16 o                         
  -6   2   2       1458.26       1347.73        44.62 o                         
  -5   2   2       5260.12       5442.03        84.95 o                         
  -4   2   2       3496.44       3510.71        55.16 o                         
  -3   2   2       2150.56       2007.98        33.71 o                         
  -2   2   2      41874.78      43214.14       232.60 o                         
  -1   2   2       9642.81       9729.57        67.86 o                         
   0   2   2        920.69        923.68        27.43 o                         
   1   2   2       9154.49       9214.34       107.41 o                         
   2   2   2      42395.93      43600.85       162.89 o                         
   3   2   2       2218.11       2080.85        41.17 o                         
   4   2   2       3416.28       3364.79        56.55 o                         
   5   2   2       5278.93       5516.90        90.78 o                         
   6   2   2       1492.23       1415.43        47.75 o                         
   7   2   2        584.82        554.26        43.55 o                         
   8   2   2       1916.87       1912.66       114.01 o                         
   9   2   2       1435.94       1377.50        90.21 o                         
  10   2   2       2991.24       3239.36       139.05 o                         
  11   2   2        367.71        333.44        83.89 o                         
  12   2   2        193.32        131.28        57.55 o                         
 -12   3   2        956.50       1046.92       116.02 o                         
 -11   3   2        459.72        391.37        68.68 o                         
 -10   3   2        411.74        342.02        62.50 o                         
  -9   3   2         65.40         24.58        42.71 o                         
  -8   3   2        984.24        936.47        64.80 o                         
  -7   3   2       1594.00       1525.76        60.57 o                         
  -6   3   2       8101.61       8679.54       140.64 o                         
  -5   3   2       2845.20       2750.24        48.52 o                         
  -4   3   2       2518.82       2633.78        46.07 o                         
  -3   3   2        973.58        879.96        23.71 o                         
  -2   3   2      15549.67      15705.25        93.39 o                         
  -1   3   2       6279.66       6198.03        81.33 o                         
   0   3   2      41440.06      42622.52       251.46 o                         
   1   3   2       5971.10       6001.64        69.62 o                         
   2   3   2      15351.81      15560.73        93.64 o                         
   3   3   2        966.69        882.22        28.77 o                         
   4   3   2       2611.52       2786.31        54.09 o                         
   5   3   2       2835.99       2669.69        54.03 o                         
   6   3   2       8262.36       8839.86       108.56 o                         
   7   3   2       1663.87       1535.63        63.30 o                         
   8   3   2       1022.36        999.44        81.71 o                         
   9   3   2         64.01         98.60        69.63 o                         
  10   3   2        369.65        303.32        57.51 o                         
  11   3   2        473.58        433.28        66.61 o                         
  12   3   2        950.06       1110.83        96.73 o                         
 -12   4   2         67.39        -41.49        84.54 o                         
 -11   4   2       1116.90       1137.80        83.27 o                         
 -10   4   2        252.56        204.62        47.87 o                         
  -9   4   2        506.46        368.29        50.23 o                         
  -8   4   2       1518.24       1344.98        59.01 o                         
  -7   4   2       3767.29       3844.27        85.85 o                         
  -6   4   2         11.10        -18.36        18.80 o                         
  -5   4   2       2588.16       2595.30        49.72 o                         
  -4   4   2      11760.01      11837.36       108.56 o                         
  -3   4   2        706.68        767.39        29.29 o                         
  -2   4   2       1162.32       1042.46        29.43 o                         
  -1   4   2      11211.85      10807.13       204.00 o                         
   0   4   2          3.71        -11.59        18.49 o                         
   1   4   2      11462.72      11393.83       133.65 o                         
   2   4   2       1147.72       1024.93        30.28 o                         
   3   4   2        670.18        617.10        29.49 o                         
   4   4   2      11577.31      11720.49       123.74 o                         
   5   4   2       2513.82       2466.02        54.40 o                         
   6   4   2         15.92        -18.87        21.18 o                         
   7   4   2       3859.51       3978.80       104.41 o                         
   8   4   2       1546.42       1402.78        83.32 o                         
   9   4   2        501.48        346.28        52.89 o                         
  10   4   2        253.84        221.32        51.84 o                         
  11   4   2       1088.25        836.72        96.30 o                         
  12   4   2         76.00         64.15        70.93 o                         
 -12   5   2        168.14        135.18        75.14 o                         
 -11   5   2        604.31        763.44       135.10 o                         
 -10   5   2        629.18        570.15        59.34 o                         
  -9   5   2       2771.55       2967.66        98.22 o                         
  -8   5   2       1596.71       1588.21        63.14 o                         
  -7   5   2        292.84        245.99        30.85 o                         
  -6   5   2        802.73        767.40        34.29 o                         
  -5   5   2       3964.31       4161.94        60.16 o                         
  -4   5   2       1213.44       1117.76        44.92 o                         
  -3   5   2      11078.80      10992.19       105.02 o                         
  -2   5   2       3938.69       3932.39        55.68 o                         
  -1   5   2       6503.56       6318.71       108.78 o                         
   0   5   2         16.27          5.96        17.59 o                         
   1   5   2       6514.88       6573.15        93.81 o                         
   2   5   2       3868.45       3798.22        59.72 o                         
   3   5   2      11278.49      11340.38       112.96 o                         
   4   5   2       1262.59       1228.51        40.70 o                         
   5   5   2       4012.67       4043.73        79.90 o                         
   6   5   2        810.03        773.88        36.55 o                         
   7   5   2        324.21        269.38        36.82 o                         
   8   5   2       1643.53       1593.62        85.28 o                         
   9   5   2       2668.82       2756.56       130.68 o                         
  10   5   2        635.52        635.74        69.27 o                         
  11   5   2        640.90        567.12       106.12 o                         
  12   5   2        164.55        104.55        66.07 o                         
 -11   6   2        451.28        596.38        97.73 o                         
 -10   6   2         80.09        -20.48        49.52 o                         
  -9   6   2        849.54        819.79        73.52 o                         
  -8   6   2        491.99        406.79        38.14 o                         
  -7   6   2       2425.09       2525.11        71.13 o                         
  -6   6   2        949.40        899.43        37.17 o                         
  -5   6   2       2767.91       2798.69        64.92 o                         
  -4   6   2       1555.10       1422.35        39.76 o                         
  -3   6   2       3901.00       3861.64        57.00 o                         
  -2   6   2       4673.05       4656.99        68.25 o                         
  -1   6   2       3211.10       2911.20        84.52 o                         
   0   6   2       1198.32       1074.44        59.44 o                         
   1   6   2       3320.15       3130.68        90.36 o                         
   2   6   2       4611.93       4702.50        85.60 o                         
   3   6   2       3904.15       3957.63        65.75 o                         
   4   6   2       1643.42       1553.96        50.32 o                         
   5   6   2       2715.23       2731.92        70.98 o                         
   6   6   2        997.41        776.17        71.17 o                         
   7   6   2       2423.71       2260.49       134.63 o                         
   8   6   2        537.15        417.75        49.60 o                         
   9   6   2        841.19        776.55        90.11 o                         
  10   6   2         88.94         84.64        58.73 o                         
  11   6   2        483.88        519.99        65.87 o                         
 -11   7   2        248.81        295.84        79.32 o                         
 -10   7   2        180.12         77.15        49.95 o                         
  -9   7   2        795.69        795.24        78.65 o                         
  -8   7   2       1391.21       1351.85       134.38 o                         
  -7   7   2       1375.10       1239.71        74.81 o                         
  -6   7   2        837.84        813.12        41.90 o                         
  -5   7   2        111.02         60.22        22.66 o                         
  -4   7   2       1800.67       1690.79        47.21 o                         
  -3   7   2        404.24        359.04        31.53 o                         
  -2   7   2       1876.20       1663.49        42.98 o                         
  -1   7   2       1497.99       1323.11        42.65 o                         
   0   7   2      12127.83      12345.65       166.98 o                         
   1   7   2       1501.16       1399.76        71.15 o                         
   2   7   2       1983.26       1737.64        67.46 o                         
   3   7   2        393.42        306.19        28.18 o                         
   4   7   2       1751.62       1652.06        56.73 o                         
   5   7   2        132.51         95.23        29.05 o                         
   6   7   2        871.63        835.06        58.04 o                         
   7   7   2       1339.33       1330.20        98.52 o                         
   8   7   2       1324.83       1355.12       104.60 o                         
   9   7   2        760.39        762.54        88.83 o                         
  10   7   2        191.86        221.35        56.77 o                         
  11   7   2        265.36        270.88        88.59 o                         
 -10   8   2       1093.69       1324.56       102.33 o                         
  -9   8   2        301.43        289.21        57.93 o                         
  -8   8   2       2133.55       2398.11       120.43 o                         
  -7   8   2        197.25         87.25        38.88 o                         
  -6   8   2         13.65        -34.88        34.88 o                         
  -5   8   2        566.58        414.22        30.14 o                         
  -4   8   2       4869.51       4804.15       134.89 o                         
  -3   8   2       3018.16       2949.78        64.14 o                         
  -2   8   2       1969.35       1868.14        71.87 o                         
  -1   8   2        351.29        231.88        27.94 o                         
   0   8   2        902.48        764.15        43.97 o                         
   1   8   2        335.11        209.09        55.02 o                         
   2   8   2       1903.23       1632.96        92.68 o                         
   3   8   2       2990.20       2789.60       111.20 o                         
   4   8   2       4868.02       4922.36       109.77 o                         
   5   8   2        574.38        545.70        51.82 o                         
   6   8   2         14.09        -43.24        43.24 o                         
   7   8   2        178.87        131.71        55.60 o                         
   8   8   2       2187.47       2272.68       135.26 o                         
   9   8   2        295.98        211.25        54.88 o                         
  10   8   2       1110.65       1219.87       117.90 o                         
 -10   9   2         76.72        -31.24        85.75 o                         
  -9   9   2       1023.55       1065.19        94.18 o                         
  -8   9   2        455.55        483.47        70.90 o                         
  -7   9   2        311.77        236.28        51.05 o                         
  -6   9   2       1163.13       1205.28        63.66 o                         
  -5   9   2        281.73        190.27        30.77 o                         
  -4   9   2        591.73        543.36        42.13 o                         
  -3   9   2       1998.98       1904.92        62.28 o                         
  -2   9   2        807.36        773.45        50.03 o                         
  -1   9   2       1844.85       1512.04        77.42 o                         
   0   9   2         16.04        -30.19        30.19 o                         
   1   9   2       1777.58       1593.53        78.32 o                         
   2   9   2        780.23        650.24        48.78 o                         
   3   9   2       1992.49       1700.82        93.25 o                         
   4   9   2        576.26        398.96        57.06 o                         
   5   9   2        250.71        182.78        48.09 o                         
   6   9   2       1215.01       1143.80        71.01 o                         
   7   9   2        312.11        127.75        48.83 o                         
   8   9   2        464.68        500.97        70.37 o                         
   9   9   2       1041.32       1269.41       120.55 o                         
  10   9   2         80.77        -95.84        95.84 o                         
  -9  10   2         16.57         67.80        68.91 o                         
  -8  10   2        158.13         84.73        66.51 o                         
  -7  10   2       1550.44       1971.34       188.89 o                         
  -6  10   2        130.66        139.65        44.17 o                         
  -5  10   2       1622.42       2089.42       114.72 o                         
  -4  10   2        128.40        120.70        37.45 o                         
  -3  10   2        136.71         97.66        27.05 o                         
  -2  10   2       1046.88        947.82        53.11 o                         
  -1  10   2       1188.28        921.36        60.47 o                         
   0  10   2        197.76        108.07        35.81 o                         
   1  10   2       1169.86       1053.43        96.46 o                         
   2  10   2       1067.45        944.99        53.89 o                         
   3  10   2        136.36         31.96        28.15 o                         
   4  10   2        121.19         38.01        59.93 o                         
   5  10   2       1651.61       1910.18       125.09 o                         
   6  10   2        145.07        170.21        62.42 o                         
   7  10   2       1517.56       1852.17       135.13 o                         
   8  10   2        173.39        -64.48        66.27 o                         
   9  10   2         20.22        -28.39        62.22 o                         
  -8  11   2        665.07        828.47       147.10 o                         
  -7  11   2        145.33        143.52        67.92 o                         
  -6  11   2        306.26        431.55        79.98 o                         
  -5  11   2        557.71        722.02       131.49 o                         
  -4  11   2        242.13        264.99        51.86 o                         
  -3  11   2       1874.58       2057.69        85.66 o                         
  -2  11   2        207.54        133.08        35.77 o                         
  -1  11   2        921.65        739.28        63.33 o                         
   0  11   2        550.18        538.08        53.19 o                         
   1  11   2        911.01        961.68        76.11 o                         
   2  11   2        232.16        156.39        44.03 o                         
   3  11   2       1894.60       1977.12       123.88 o                         
   4  11   2        249.74        226.63        62.59 o                         
   5  11   2        573.70        634.74        85.36 o                         
   6  11   2        288.22        243.77        68.89 o                         
   7  11   2        131.07         75.91        57.83 o                         
   8  11   2        677.71        695.52        98.46 o                         
  -7  12   2        141.63        138.13        88.10 o                         
  -6  12   2         44.39         96.33       105.74 o                         
  -5  12   2         35.11         52.42        86.16 o                         
  -4  12   2        987.39       1040.99       109.08 o                         
  -3  12   2        249.55        206.24        54.38 o                         
  -2  12   2        842.55        842.34        73.03 o                         
  -1  12   2        869.91        866.91        72.83 o                         
   0  12   2        120.36         -8.69        59.84 o                         
   1  12   2        904.36        902.86       121.71 o                         
   2  12   2        833.77        779.03       107.63 o                         
   3  12   2        239.43        334.79        66.84 o                         
   4  12   2       1007.15       1259.40       111.31 o                         
   5  12   2         41.66        -75.18        90.48 o                         
   6  12   2         37.36          7.37        59.97 o                         
   7  12   2        133.52         20.95        58.42 o                         
  -5  13   2        280.69        320.68        92.12 o                         
  -4  13   2        123.71         27.98        85.46 o                         
  -3  13   2          6.32        -44.61        79.44 o                         
  -2  13   2        528.84        474.40        62.42 o                         
  -1  13   2         50.24         20.35        60.68 o                         
   0  13   2        437.80        504.01       118.39 o                         
   1  13   2         64.97        107.07       134.80 o                         
   2  13   2        508.01        568.66       110.34 o                         
   3  13   2          7.15        -38.71        68.88 o                         
   4  13   2        126.11        -24.07        78.19 o                         
   5  13   2        285.03        324.86        83.14 o                         
  -3  14   2        106.95        157.23       141.53 o                         
  -2  14   2        415.00        579.90       199.59 o                         
  -1  14   2        275.47        258.12        98.13 o                         
   0  14   2        546.34        632.86       125.16 o                         
   1  14   2        277.55        265.96       102.02 o                         
   2  14   2        378.01        402.08       180.31 o                         
   1   0   3      14815.01      15347.36       179.89 o                         
   2   0   3         35.00         53.37        38.33 o                         
   3   0   3      13019.33      12749.12       138.11 o                         
   4   0   3       1444.56       1532.25        47.92 o                         
   5   0   3        502.90        430.81        35.81 o                         
   6   0   3         13.21          2.64        22.61 o                         
   7   0   3        762.09        755.02        51.15 o                         
   8   0   3       1531.80       1638.85        74.77 o                         
   9   0   3       8891.21       9675.63       198.46 o                         
  10   0   3          6.46        -23.33        53.39 o                         
  11   0   3       3844.20       4108.16       168.08 o                         
  12   0   3         87.19        251.18        65.67 o                         
 -12   1   3        568.66        558.18        79.79 o                         
 -11   1   3        970.51       1084.03        97.10 o                         
 -10   1   3       1118.49       1164.30        92.97 o                         
  -9   1   3        228.44        202.78        47.93 o                         
  -8   1   3       4085.22       4151.41       111.95 o                         
  -7   1   3       3130.74       3174.06        84.30 o                         
  -6   1   3        127.40        108.29        25.03 o                         
  -5   1   3       6774.10       6644.80       109.71 o                         
  -4   1   3      16346.70      17501.51       153.94 o                         
  -3   1   3       1849.75       1943.25        47.37 o                         
  -2   1   3       2286.48       2321.70        46.25 o                         
  -1   1   3       9571.89       9614.25        82.46 o                         
   0   1   3       3217.65       3499.34        61.40 o                         
   1   1   3       9149.12       9134.61       127.62 o                         
   2   1   3       2498.09       2604.48        45.37 o                         
   3   1   3       1780.48       1855.00        40.59 o                         
   4   1   3      16129.33      16853.62       180.39 o                         
   5   1   3       6766.22       6723.00       109.79 o                         
   6   1   3        125.15         73.85        23.93 o                         
   7   1   3       3217.92       3168.86        91.32 o                         
   8   1   3       4110.43       4295.00       141.78 o                         
   9   1   3        220.74        201.12        47.92 o                         
  10   1   3       1063.29        983.10        86.33 o                         
  11   1   3        913.07        926.44        89.69 o                         
  12   1   3        568.03        560.83        82.70 o                         
 -12   2   3       1893.80       2134.89       134.32 o                         
 -11   2   3         66.46         21.08        53.99 o                         
 -10   2   3        318.41        181.55        55.68 o                         
  -9   2   3         52.11        -42.55        42.55 o                         
  -8   2   3       4306.12       4442.42       128.45 o                         
  -7   2   3       1078.29        918.34        50.86 o                         
  -6   2   3       6741.31       6998.02        95.91 o                         
  -5   2   3       4023.88       4036.71        66.12 o                         
  -4   2   3       3509.23       3460.98        56.93 o                         
  -3   2   3       3683.09       3599.32        46.19 o                         
  -2   2   3       2140.22       2145.65        38.87 o                         
  -1   2   3         57.90         66.30        15.66 o                         
   0   2   3      10818.91      10477.28        92.03 o                         
   1   2   3         49.26         46.89        14.62 o                         
   2   2   3       1912.61       1930.03        32.74 o                         
   3   2   3       3662.58       3545.69        55.38 o                         
   4   2   3       3456.52       3347.85        60.07 o                         
   5   2   3       3937.58       3928.78        67.63 o                         
   6   2   3       6748.82       6779.66        95.94 o                         
   7   2   3       1044.41        997.17        49.55 o                         
   8   2   3       4238.25       4442.33       124.27 o                         
   9   2   3         39.07        -11.49        46.39 o                         
  10   2   3        315.16        348.30        63.29 o                         
  11   2   3         58.73         39.25        60.22 o                         
  12   2   3       1962.48       2130.81       131.98 o                         
 -12   3   3         85.38          3.13        73.25 o                         
 -11   3   3         61.53        -55.03        60.12 o                         
 -10   3   3       2547.56       2471.23       101.69 o                         
  -9   3   3        293.67        223.46        39.97 o                         
  -8   3   3       2529.92       2534.25        77.54 o                         
  -7   3   3       1096.59       1046.28        43.28 o                         
  -6   3   3       2275.17       2396.86        50.46 o                         
  -5   3   3       2474.90       2335.01        48.95 o                         
  -4   3   3       9186.36       8817.95        90.50 o                         
  -3   3   3        788.56        719.32        24.04 o                         
  -2   3   3      15797.93      15866.85       110.42 o                         
  -1   3   3        406.05        372.13        21.21 o                         
   0   3   3        233.88        211.40        20.92 o                         
   1   3   3        425.75        352.31        17.26 o                         
   2   3   3      15797.94      15693.67        94.23 o                         
   3   3   3        785.65        696.08        26.15 o                         
   4   3   3       9063.31       8753.36        96.77 o                         
   5   3   3       2440.30       2280.48        56.42 o                         
   6   3   3       2263.64       2324.49        61.92 o                         
   7   3   3       1161.32       1158.96        56.96 o                         
   8   3   3       2484.76       2455.99        93.15 o                         
   9   3   3        275.81        173.83        45.69 o                         
  10   3   3       2545.36       2707.95       129.34 o                         
  11   3   3         58.99         27.93        53.68 o                         
  12   3   3         97.16        103.95        57.52 o                         
 -12   4   3        287.09        232.17       252.99 o                         
 -11   4   3        765.80        714.72        99.08 o                         
 -10   4   3        576.90        552.43        65.62 o                         
  -9   4   3       2344.36       2293.16        93.18 o                         
  -8   4   3        599.73        458.99        37.54 o                         
  -7   4   3        249.91        187.89        26.24 o                         
  -6   4   3       4148.43       4270.28        66.68 o                         
  -5   4   3       1238.50       1071.12        34.91 o                         
  -4   4   3        448.90        449.10        26.36 o                         
  -3   4   3      15565.56      16235.81       115.30 o                         
  -2   4   3       3755.01       3596.46        91.21 o                         
  -1   4   3       5651.00       5551.78        68.67 o                         
   0   4   3       6551.55       6399.03        84.49 o                         
   1   4   3       5630.83       5338.35        98.58 o                         
   2   4   3       3761.32       3708.05        54.94 o                         
   3   4   3      15463.01      15730.83       123.13 o                         
   4   4   3        406.59        389.02        26.09 o                         
   5   4   3       1262.82       1204.92        42.82 o                         
   6   4   3       4089.02       4089.86        76.99 o                         
   7   4   3        251.21        260.07        35.10 o                         
   8   4   3        540.11        455.42        49.38 o                         
   9   4   3       2265.78       2387.42       108.57 o                         
  10   4   3        561.57        590.35        86.45 o                         
  11   4   3        794.91        844.75        83.43 o                         
  12   4   3        327.53        271.41        79.66 o                         
 -11   5   3       1084.62       1202.13       160.93 o                         
 -10   5   3        226.21        203.66        40.70 o                         
  -9   5   3        267.50        198.21        39.99 o                         
  -8   5   3         11.86        -22.45        32.75 o                         
  -7   5   3       1427.84       1382.81        55.23 o                         
  -6   5   3        114.69         75.35        18.65 o                         
  -5   5   3       3186.53       3282.91        67.84 o                         
  -4   5   3       1346.80       1251.37        39.70 o                         
  -3   5   3       4848.09       5219.12        66.89 o                         
  -2   5   3       1494.47       1360.45        35.53 o                         
  -1   5   3      19442.76      19662.10       153.16 o                         
   0   5   3       1291.80       1079.86        70.84 o                         
   1   5   3      19557.09      19311.41       301.97 o                         
   2   5   3       1463.08       1434.83        41.95 o                         
   3   5   3       4771.85       4966.10        70.28 o                         
   4   5   3       1360.66       1074.03        47.85 o                         
   5   5   3       3101.51       3154.29        64.96 o                         
   6   5   3        125.34         86.46        21.58 o                         
   7   5   3       1482.20       1439.77        62.44 o                         
   8   5   3         13.00        -40.57        40.57 o                         
   9   5   3        246.44        166.90        51.85 o                         
  10   5   3        220.54         48.70        55.19 o                         
  11   5   3       1098.84       1204.48       119.43 o                         
  12   5   3          7.85        -51.41        93.09 o                         
 -11   6   3        347.47        361.35        98.47 o                         
 -10   6   3         26.82        -10.78        77.97 o                         
  -9   6   3       1331.16       1336.98        90.83 o                         
  -8   6   3        699.04        535.19        42.64 o                         
  -7   6   3       1362.56       1344.54        48.63 o                         
  -6   6   3        767.30        786.85        42.94 o                         
  -5   6   3       2402.50       2488.63        67.46 o                         
  -4   6   3        445.42        382.99        25.64 o                         
  -3   6   3      10193.62      10571.10       103.86 o                         
  -2   6   3       3912.52       3658.62        71.58 o                         
  -1   6   3        724.06        557.58        36.02 o                         
   0   6   3       3691.09       3621.34        61.13 o                         
   1   6   3        701.26        576.47        30.48 o                         
   2   6   3       3979.76       3876.29        72.83 o                         
   3   6   3      10178.08      10392.60       117.59 o                         
   4   6   3        491.21        415.64        31.38 o                         
   5   6   3       2351.13       2414.66        61.42 o                         
   6   6   3        763.81        581.72        31.82 o                         
   7   6   3       1349.21       1257.26        54.69 o                         
   8   6   3        671.87        480.55        52.21 o                         
   9   6   3       1251.10       1129.52        78.73 o                         
  10   6   3         23.35        -69.55        69.55 o                         
  11   6   3        364.88        140.42       123.53 o                         
 -11   7   3        203.04        109.34        66.95 o                         
 -10   7   3       1403.08       1383.65       148.08 o                         
  -9   7   3        114.23         47.91        48.68 o                         
  -8   7   3       1042.26       1103.50        81.73 o                         
  -7   7   3        545.74        577.39        47.38 o                         
  -6   7   3        830.00        672.64        40.93 o                         
  -5   7   3       1977.93       1950.29        53.64 o                         
  -4   7   3       4302.14       4436.02        69.81 o                         
  -3   7   3        573.74        479.66        27.70 o                         
  -2   7   3       8300.51       8411.82       180.25 o                         
  -1   7   3       2006.07       1788.58        59.11 o                         
   0   7   3          8.39         12.93        16.46 o                         
   1   7   3       2063.41       1933.46        69.01 o                         
   2   7   3       8034.21       8283.55       159.24 o                         
   3   7   3        575.04        438.54        32.16 o                         
   4   7   3       4313.47       4393.76        79.69 o                         
   5   7   3       1934.07       1882.64        65.42 o                         
   6   7   3        859.50        676.67        50.31 o                         
   7   7   3        543.85        608.97        88.56 o                         
   8   7   3       1095.41       1020.76        98.72 o                         
   9   7   3        103.91         45.13        61.99 o                         
  10   7   3       1419.43       1622.52       131.55 o                         
  11   7   3        203.71        226.23       109.05 o                         
 -10   8   3        129.23        216.72        69.16 o                         
  -9   8   3         57.60        -60.08        60.08 o                         
  -8   8   3        552.28        667.15        73.49 o                         
  -7   8   3        164.32        139.99        49.42 o                         
  -6   8   3       4264.92       4550.41       102.05 o                         
  -5   8   3       1000.25        956.14        42.15 o                         
  -4   8   3       1135.54       1110.58        42.04 o                         
  -3   8   3        324.54        265.82        22.92 o                         
  -2   8   3       1794.19       1764.67        53.98 o                         
  -1   8   3        150.77        105.62        14.62 o                         
   0   8   3       2417.91       2191.59       234.15 o                         
   1   8   3        142.89         96.99        21.14 o                         
   2   8   3       1741.94       1536.66        53.54 o                         
   3   8   3        334.64        258.20        27.25 o                         
   4   8   3       1115.77        993.30        47.54 o                         
   5   8   3        983.65        853.47        52.41 o                         
   6   8   3       4434.29       4922.74       132.41 o                         
   7   8   3        156.95         88.22        55.60 o                         
   8   8   3        559.05        525.25        80.60 o                         
   9   8   3         53.66         43.62       101.71 o                         
  10   8   3        123.14        123.19       104.24 o                         
  -9   9   3        176.60        196.21        93.98 o                         
  -8   9   3        924.69        998.30        85.03 o                         
  -7   9   3       1594.94       1828.38       128.13 o                         
  -6   9   3         11.52        -33.73        49.89 o                         
  -5   9   3        332.44        247.34        34.73 o                         
  -4   9   3        964.88        876.27        41.70 o                         
  -3   9   3        397.46        296.78        25.28 o                         
  -2   9   3       2124.92       1856.16        63.97 o                         
  -1   9   3       2020.52       1873.61        75.63 o                         
   0   9   3       1065.21       1078.70        72.44 o                         
   1   9   3       1948.41       1899.46        88.65 o                         
   2   9   3       2184.98       1975.42       108.32 o                         
   3   9   3        406.36        312.16        33.66 o                         
   4   9   3        968.60        929.37        81.98 o                         
   5   9   3        324.92        342.32        52.58 o                         
   6   9   3          8.56        -13.44        53.95 o                         
   7   9   3       1529.77       1607.61       166.31 o                         
   8   9   3        905.39        894.44        96.30 o                         
   9   9   3        168.23        168.15        72.09 o                         
  10   9   3        411.55        578.20        95.18 o                         
  -9  10   3       1766.09       2715.71       224.19 o                         
  -8  10   3         23.32        -87.37        87.37 o                         
  -7  10   3        541.87        579.59        89.80 o                         
  -6  10   3         82.30         10.09        40.05 o                         
  -5  10   3        510.49        447.05        57.28 o                         
  -4  10   3        262.03        202.86        36.67 o                         
  -3  10   3       2506.08       2798.49       110.38 o                         
  -2  10   3        158.31         71.89        39.38 o                         
  -1  10   3        563.06        371.06        30.80 o                         
   0  10   3       1063.78       1001.59        91.28 o                         
   1  10   3        608.64        553.00        66.05 o                         
   2  10   3        159.33        121.08        29.88 o                         
   3  10   3       2562.24       2397.58       196.02 o                         
   4  10   3        250.66        167.64        56.39 o                         
   5  10   3        510.76        708.04       106.67 o                         
   6  10   3         87.05        104.16        57.49 o                         
   7  10   3        524.59        570.91        89.28 o                         
   8  10   3         23.02        -22.79        58.48 o                         
   9  10   3       1793.86       2440.65       165.00 o                         
  -8  11   3        394.03        369.40        80.90 o                         
  -7  11   3        776.61        900.28       107.11 o                         
  -6  11   3        209.98        263.81        71.75 o                         
  -5  11   3       1055.46       1225.03       101.05 o                         
  -4  11   3        224.31        104.21        42.78 o                         
  -3  11   3         94.39         26.47        37.03 o                         
  -2  11   3        477.65        408.11        39.97 o                         
  -1  11   3        657.96        625.00        56.23 o                         
   0  11   3         44.78        -42.33        42.33 o                         
   1  11   3        691.93        784.28        73.68 o                         
   2  11   3        437.10        322.32        41.72 o                         
   3  11   3         94.60         14.51        70.03 o                         
   4  11   3        239.25        229.30        65.99 o                         
   5  11   3       1104.89       1293.52       113.97 o                         
   6  11   3        198.91        238.66        70.66 o                         
   7  11   3        797.82       1080.73       114.26 o                         
   8  11   3        360.68        500.34        90.09 o                         
  -7  12   3         24.81        -68.63        84.51 o                         
  -6  12   3       1064.73       1325.12       124.29 o                         
  -5  12   3        107.60         79.76        61.25 o                         
  -4  12   3        288.70        292.38        64.00 o                         
  -3  12   3        340.30        284.81        58.49 o                         
  -2  12   3        327.86        276.88        55.58 o                         
  -1  12   3         83.78        -11.35        65.16 o                         
   0  12   3        780.31        877.79       112.86 o                         
   1  12   3         73.74         72.20       125.93 o                         
   2  12   3        311.17        272.14        76.45 o                         
   3  12   3        342.85        360.73        69.64 o                         
   4  12   3        292.33        297.33        76.69 o                         
   5  12   3        109.84         70.20        60.29 o                         
   6  12   3       1061.93       1466.94       133.29 o                         
   7  12   3         20.95          1.44        80.24 o                         
  -5  13   3         54.61        -35.66        57.84 o                         
  -4  13   3       1210.02       1673.21       118.33 o                         
  -3  13   3        132.49        145.08        56.68 o                         
  -2  13   3        862.15       1133.76        95.63 o                         
  -1  13   3        125.76        -44.92        98.36 o                         
   0  13   3        431.07        445.81       267.16 o                         
   1  13   3        128.19        128.98       137.76 o                         
   2  13   3        854.46        926.55       202.35 o                         
   3  13   3        130.16         19.30        77.07 o                         
   4  13   3       1230.26       1713.69       161.54 o                         
   5  13   3         54.97        182.71        67.42 o                         
  -3  14   3        534.51        471.10       157.06 o                         
  -2  14   3        150.25         30.71        91.44 o                         
  -1  14   3        337.62        230.37       210.90 o                         
   0  14   3        751.91        864.57       145.44 o                         
   1  14   3        328.78        135.20       125.64 o                         
   2  14   3        157.97         83.40       108.90 o                         
   3  14   3        521.16        602.95       147.23 o                         
   0   0   4       8758.63       9001.38       179.33 o                         
   1   0   4        606.06        487.57        32.95 o                         
   2   0   4       3576.77       3534.43        74.49 o                         
   3   0   4        485.96        397.03        31.32 o                         
   4   0   4       8432.19       8720.89       120.83 o                         
   5   0   4       4914.40       4886.27        98.87 o                         
   6   0   4        409.81        358.88        27.77 o                         
   7   0   4       4840.51       4922.83       114.83 o                         
   8   0   4       4014.85       4409.76       130.73 o                         
   9   0   4        179.96        117.97        44.75 o                         
  10   0   4         83.07         24.54        44.37 o                         
  11   0   4       1433.54       1700.16       115.46 o                         
  12   0   4        793.14        973.63        97.29 o                         
 -12   1   4        592.77        836.42        89.91 o                         
 -11   1   4        651.21        769.99        85.85 o                         
 -10   1   4        128.70         91.10        47.47 o                         
  -9   1   4       1854.78       2036.64        98.71 o                         
  -8   1   4       2608.95       2530.95        90.77 o                         
  -7   1   4       1491.72       1347.06        71.71 o                         
  -6   1   4       3232.49       3291.03        72.61 o                         
  -5   1   4       5237.34       5541.49        83.32 o                         
  -4   1   4       6271.33       6237.54        95.21 o                         
  -3   1   4       3560.86       3407.03        72.48 o                         
  -2   1   4       4104.43       4100.44        59.39 o                         
  -1   1   4       2198.46       2149.57        49.69 o                         
   0   1   4         64.26        116.35        23.81 o                         
   1   1   4       2282.21       2223.81        65.62 o                         
   2   1   4       4056.10       4086.98        73.53 o                         
   3   1   4       3656.21       3591.78        71.96 o                         
   4   1   4       6288.69       6344.90        95.07 o                         
   5   1   4       5065.73       4787.58       137.33 o                         
   6   1   4       3271.17       3187.53        65.12 o                         
   7   1   4       1492.52       1459.52        54.96 o                         
   8   1   4       2607.28       2504.15        89.24 o                         
   9   1   4       1930.85       1954.16        86.13 o                         
  10   1   4        163.32        150.48        47.21 o                         
  11   1   4        650.29        661.69        79.77 o                         
  12   1   4        627.20        601.34        82.96 o                         
 -12   2   4        155.39        135.77        60.27 o                         
 -11   2   4        765.26        780.81        84.49 o                         
 -10   2   4       3110.06       3147.84       133.57 o                         
  -9   2   4       3550.14       3514.84       118.51 o                         
  -8   2   4       1325.93       1217.20        52.82 o                         
  -7   2   4         19.39         21.35        23.80 o                         
  -6   2   4         10.79        -17.00        17.00 o                         
  -5   2   4        126.81         77.42        15.92 o                         
  -4   2   4       4497.53       4590.48        74.09 o                         
  -3   2   4       9900.48       9940.13        85.70 o                         
  -2   2   4       9606.83       9529.92        86.54 o                         
  -1   2   4       9741.45       9753.47        88.78 o                         
   0   2   4       3696.73       3618.91        53.83 o                         
   1   2   4       9600.66       9802.84       113.14 o                         
   2   2   4       9883.65       9899.96        91.95 o                         
   3   2   4       9589.56       9356.20       137.98 o                         
   4   2   4       4486.13       4479.33        70.41 o                         
   5   2   4        115.90         52.95        20.83 o                         
   6   2   4          5.71        -21.89        21.89 o                         
   7   2   4         13.35         18.30        27.02 o                         
   8   2   4       1333.32       1238.24        68.10 o                         
   9   2   4       3469.25       3470.16       113.23 o                         
  10   2   4       3111.43       3153.77       142.82 o                         
  11   2   4        765.55        759.07        83.41 o                         
  12   2   4        161.34        224.03        63.07 o                         
 -12   3   4        554.94        557.53       118.79 o                         
 -11   3   4        179.18         72.42        53.28 o                         
 -10   3   4        181.22        214.62        56.95 o                         
  -9   3   4       1096.26        955.10        59.30 o                         
  -8   3   4        931.27        833.30        48.75 o                         
  -7   3   4       3692.59       3641.60        75.00 o                         
  -6   3   4       3686.07       3716.42        70.93 o                         
  -5   3   4       1063.83       1000.38        31.83 o                         
  -4   3   4       2761.32       2815.52        53.32 o                         
  -3   3   4       1476.86       1360.99        38.94 o                         
  -2   3   4       2667.58       2557.06        54.28 o                         
  -1   3   4       6050.28       5957.71        65.77 o                         
   0   3   4      16633.83      16837.69       138.62 o                         
   1   3   4       5867.23       5678.53        68.33 o                         
   2   3   4       2671.37       2488.56        42.04 o                         
   3   3   4       1520.49       1503.35        34.14 o                         
   4   3   4       2659.49       2607.98        56.71 o                         
   5   3   4       1098.77       1011.73        40.90 o                         
   6   3   4       3927.81       3978.11        80.72 o                         
   7   3   4       3621.20       3642.98        93.80 o                         
   8   3   4        951.77        830.24        59.01 o                         
   9   3   4       1054.75        901.45        66.36 o                         
  10   3   4        204.05        196.56        51.11 o                         
  11   3   4        205.83         60.75        55.36 o                         
  12   3   4        561.56        583.14        80.53 o                         
 -12   4   4        306.13        466.83       282.37 o                         
 -11   4   4        438.52        403.13       200.89 o                         
 -10   4   4         38.48        -46.94        58.66 o                         
  -9   4   4        806.05        632.35        51.27 o                         
  -8   4   4        100.25         36.22        26.88 o                         
  -7   4   4       1701.85       1631.76        58.64 o                         
  -6   4   4       2292.28       2324.88        57.42 o                         
  -5   4   4       1085.12        951.66        33.73 o                         
  -4   4   4       4742.90       4821.02        70.49 o                         
  -3   4   4       3826.18       3844.50        74.23 o                         
  -2   4   4       3566.87       3437.16        60.79 o                         
  -1   4   4       8466.60       8686.11       107.69 o                         
   0   4   4      11701.87      11630.54       112.51 o                         
   1   4   4       8623.88       8510.14        86.63 o                         
   2   4   4       3753.44       3696.92        63.88 o                         
   3   4   4       3793.98       3771.30        54.99 o                         
   4   4   4       4842.47       4852.52        76.27 o                         
   5   4   4       1087.06       1062.19        42.07 o                         
   6   4   4       2204.59       2207.72        62.99 o                         
   7   4   4       1672.64       1503.76        63.99 o                         
   8   4   4         85.01         61.01        40.88 o                         
   9   4   4        784.54        650.06        59.10 o                         
  10   4   4         54.65         -6.90        54.21 o                         
  11   4   4        431.33        275.30        72.23 o                         
  12   4   4        339.75        301.10        82.28 o                         
 -11   5   4        218.76        140.56        92.07 o                         
 -10   5   4       1198.43       1466.90       162.09 o                         
  -9   5   4        987.43        948.87        63.34 o                         
  -8   5   4        316.10        233.40        36.85 o                         
  -7   5   4        680.98        636.45        39.64 o                         
  -6   5   4        275.07        204.12        21.25 o                         
  -5   5   4       2750.95       2686.60        63.76 o                         
  -4   5   4       3486.99       3463.35        63.60 o                         
  -3   5   4      10923.35      11258.13       142.55 o                         
  -2   5   4       9265.44       9324.83       135.43 o                         
  -1   5   4        779.93        683.34        31.08 o                         
   0   5   4       3221.74       3360.21        67.73 o                         
   1   5   4        734.68        567.37        35.54 o                         
   2   5   4       9201.07       9208.64       120.50 o                         
   3   5   4      10468.38      10563.67       120.60 o                         
   4   5   4       3481.06       3380.67        59.53 o                         
   5   5   4       2877.42       2705.35        63.06 o                         
   6   5   4        289.49        251.38        28.46 o                         
   7   5   4        687.04        619.78        45.98 o                         
   8   5   4        318.63        252.01        40.86 o                         
   9   5   4        967.23        956.05        78.53 o                         
  10   5   4       1206.98       1241.87       106.95 o                         
  11   5   4        212.00         46.56       141.93 o                         
 -11   6   4        415.82        476.42       122.36 o                         
 -10   6   4        127.64        143.60        93.23 o                         
  -9   6   4         37.68         10.92        53.10 o                         
  -8   6   4         19.97        -14.06        20.43 o                         
  -7   6   4       1722.38       1838.01        74.94 o                         
  -6   6   4       2884.48       2994.64        76.23 o                         
  -5   6   4       4243.18       4248.60        80.73 o                         
  -4   6   4       1733.31       1567.08        44.40 o                         
  -3   6   4        464.57        374.94        22.74 o                         
  -2   6   4       3874.15       3885.61        71.23 o                         
  -1   6   4       5360.12       5468.15        82.50 o                         
   0   6   4        631.32        583.38        35.63 o                         
   1   6   4       5414.12       5444.56        79.76 o                         
   2   6   4       3878.28       3870.42        71.98 o                         
   3   6   4        439.86        424.23        30.04 o                         
   4   6   4       1724.18       1591.47        53.71 o                         
   5   6   4       4234.43       4284.22        85.96 o                         
   6   6   4       2971.57       2969.11        89.34 o                         
   7   6   4       1731.04       1588.01        79.01 o                         
   8   6   4         29.60         -9.23        39.32 o                         
   9   6   4         44.85        129.96        79.45 o                         
  10   6   4        138.42         13.67        86.54 o                         
  11   6   4        410.00        495.52       117.65 o                         
 -10   7   4        367.09        267.49        94.03 o                         
  -9   7   4        839.18       1051.15        95.86 o                         
  -8   7   4        772.87        768.98        70.01 o                         
  -7   7   4        266.05        247.40        39.40 o                         
  -6   7   4       1430.25       1430.36        54.37 o                         
  -5   7   4        644.59        614.42        37.46 o                         
  -4   7   4       1527.30       1307.63        58.97 o                         
  -3   7   4        156.51        111.07        18.98 o                         
  -2   7   4       1583.12       1445.01        65.74 o                         
  -1   7   4       3135.99       3186.77        68.77 o                         
   0   7   4       3662.01       3686.67        80.97 o                         
   1   7   4       3158.40       2965.94        72.54 o                         
   2   7   4       1595.88       1591.09        52.49 o                         
   3   7   4        151.41         67.55        22.69 o                         
   4   7   4       1515.91       1434.57        58.32 o                         
   5   7   4        755.29        651.15        45.10 o                         
   6   7   4       1387.52       1377.00        70.37 o                         
   7   7   4        272.12        197.70        43.75 o                         
   8   7   4        783.86        740.92        89.70 o                         
   9   7   4        819.84        842.82        99.99 o                         
  10   7   4        374.11        405.11        78.25 o                         
  11   7   4       1077.36       1435.14       182.54 o                         
 -10   8   4        417.68        650.21       297.72 o                         
  -9   8   4        508.87        642.33        87.16 o                         
  -8   8   4       1913.87       2263.17       202.01 o                         
  -7   8   4       1079.47        980.92        75.54 o                         
  -6   8   4        519.21        445.50        35.92 o                         
  -5   8   4       3093.22       3292.06        78.38 o                         
  -4   8   4       1193.53       1073.46        49.38 o                         
  -3   8   4       1639.54       1525.12        70.88 o                         
  -2   8   4        972.31        807.40        71.80 o                         
  -1   8   4       1458.13       1369.35        50.19 o                         
   0   8   4        259.58        166.92        22.44 o                         
   1   8   4       1470.51       1298.79        71.36 o                         
   2   8   4       1048.50        813.87        82.65 o                         
   3   8   4       1724.09       1730.92        64.49 o                         
   4   8   4       1182.00       1226.82        59.87 o                         
   5   8   4       3187.94       3237.14        87.88 o                         
   6   8   4        553.71        487.32        47.55 o                         
   7   8   4       1073.30       1021.89       115.46 o                         
   8   8   4       1912.25       1996.36       223.28 o                         
   9   8   4        483.44        527.96        87.47 o                         
  10   8   4        403.44        370.76        77.93 o                         
  -9   9   4        926.31       1373.63       167.60 o                         
  -8   9   4        418.07        441.17        85.12 o                         
  -7   9   4        202.61        179.62        46.93 o                         
  -6   9   4       1318.58       1431.30        81.26 o                         
  -5   9   4        479.96        424.04        32.91 o                         
  -4   9   4       1068.98        850.37        60.17 o                         
  -3   9   4        540.19        425.83        36.56 o                         
  -2   9   4        838.25        788.09        48.32 o                         
  -1   9   4        893.05        547.40        85.31 o                         
   0   9   4       1248.72        934.07       107.85 o                         
   1   9   4        873.69        689.20        76.31 o                         
   2   9   4        863.66        658.72        58.95 o                         
   3   9   4        550.91        432.97        40.44 o                         
   4   9   4       1124.92        971.83        57.97 o                         
   5   9   4        467.57        347.87        44.43 o                         
   6   9   4       1334.87       1329.40       139.77 o                         
   7   9   4        229.63        140.22        60.80 o                         
   8   9   4        407.53        406.50        81.32 o                         
   9   9   4        926.36       1115.66       114.39 o                         
  -9  10   4         79.74         92.80        96.17 o                         
  -8  10   4        157.61        372.14        75.50 o                         
  -7  10   4       1707.32       1772.61       138.20 o                         
  -6  10   4       1291.43       1693.66       128.36 o                         
  -5  10   4       1332.62       1537.71       103.90 o                         
  -4  10   4         37.13        -46.64        46.64 o                         
  -3  10   4         60.66         17.16        20.16 o                         
  -2  10   4        150.03         54.84        36.84 o                         
  -1  10   4       1484.70       1410.83       129.84 o                         
   0  10   4        420.31        330.80        39.02 o                         
   1  10   4       1380.63       1293.61       116.62 o                         
   2  10   4        175.38         94.83        19.02 o                         
   3  10   4         59.39         48.66        43.92 o                         
   4  10   4         47.17        -47.40       157.46 o                         
   5  10   4       1345.45       1752.73       160.55 o                         
   6  10   4       1285.05       1705.29       256.41 o                         
   7  10   4       1746.89       2174.35       184.47 o                         
   8  10   4        178.27        244.69        90.87 o                         
   9  10   4         84.07         96.08       138.93 o                         
  -8  11   4        207.12        259.90       124.78 o                         
  -7  11   4        125.01        164.94        72.46 o                         
  -6  11   4        257.24        238.15        71.97 o                         
  -5  11   4        267.16        290.79        62.26 o                         
  -4  11   4       1270.51       1357.60       100.45 o                         
  -3  11   4       1044.00       1201.98        94.49 o                         
  -2  11   4        195.27         96.94        45.31 o                         
  -1  11   4        121.33         62.94        46.21 o                         
   0  11   4        499.68        476.90        50.64 o                         
   1  11   4         93.27        112.69        51.17 o                         
   2  11   4        195.56         88.07        45.14 o                         
   3  11   4       1052.32       1227.64       108.45 o                         
   4  11   4       1240.04       1254.66       145.82 o                         
   5  11   4        254.05        210.58        83.72 o                         
   6  11   4        259.71        285.89       185.93 o                         
   7  11   4        116.47        -32.09        62.78 o                         
   8  11   4        214.18        122.24        67.62 o                         
  -6  12   4         13.73        -42.16        65.19 o                         
  -5  12   4        129.21         47.16        58.22 o                         
  -4  12   4        404.58        473.99        73.53 o                         
  -3  12   4        599.90        594.16        77.03 o                         
  -2  12   4        655.02        804.60        80.32 o                         
  -1  12   4        450.03        379.41        60.56 o                         
   0  12   4        556.18        667.01       105.08 o                         
   1  12   4        439.69        661.73       172.27 o                         
   2  12   4        632.25        898.83       110.09 o                         
   3  12   4        583.54        573.34       107.72 o                         
   4  12   4        432.48        477.01        82.87 o                         
   5  12   4        120.51        201.81        68.62 o                         
   6  12   4         12.99        -38.67        59.42 o                         
  -5  13   4        323.35        401.90        89.55 o                         
  -4  13   4          8.91        -32.50        68.22 o                         
  -3  13   4         51.68        -61.35        61.35 o                         
  -2  13   4        817.86       1005.47       114.81 o                         
  -1  13   4        185.28        156.58        89.25 o                         
   0  13   4       1623.59       2409.05       301.39 o                         
   1  13   4        183.30       -101.89       143.55 o                         
   2  13   4        842.39        892.20       208.36 o                         
   3  13   4         55.94        -40.78        79.75 o                         
   4  13   4         12.77         76.74        75.27 o                         
   5  13   4        320.91        430.28       207.74 o                         
  -2  14   4        369.53        160.93       139.77 o                         
  -1  14   4        548.95        651.82       187.91 o                         
   0  14   4        216.54        257.06       154.05 o                         
   2  14   4        370.39        493.45       159.32 o                         
   1   0   5       2800.08       2835.85        73.76 o                         
   2   0   5      12848.56      12460.89       138.69 o                         
   3   0   5       1382.82       1462.89        48.75 o                         
   4   0   5       2481.75       2503.23        67.86 o                         
   5   0   5          0.88          6.42        22.20 o                         
   6   0   5       1644.34       1599.45        62.38 o                         
   7   0   5       2011.66       1995.89        99.66 o                         
   8   0   5       2714.41       2866.91       125.58 o                         
   9   0   5        755.70        511.74        71.83 o                         
  10   0   5       3071.35       3237.27       131.38 o                         
  11   0   5        301.20        331.52        59.11 o                         
  12   0   5        225.06        139.71        59.17 o                         
 -12   1   5        697.45        827.57        90.03 o                         
 -11   1   5        171.15        217.36        54.02 o                         
 -10   1   5        871.50        815.31        75.50 o                         
  -9   1   5        826.62        661.89        59.61 o                         
  -8   1   5       2056.42       1982.05       108.17 o                         
  -7   1   5       1114.41       1094.12        79.08 o                         
  -6   1   5       3817.65       3629.18        91.50 o                         
  -5   1   5       4400.40       4616.04        93.19 o                         
  -4   1   5       2177.13       2091.51        61.43 o                         
  -3   1   5      10239.72      10121.67       174.69 o                         
  -2   1   5      10779.82      10715.81       105.65 o                         
  -1   1   5       1121.71       1025.30        38.55 o                         
   0   1   5         80.73         65.60        27.14 o                         
   1   1   5       1067.23        995.48        43.08 o                         
   2   1   5      10794.08      10710.37       132.07 o                         
   3   1   5      10423.70      10510.92       133.31 o                         
   4   1   5       2021.81       1879.45        57.72 o                         
   5   1   5       4436.68       4595.23        92.19 o                         
   6   1   5       3729.75       3660.16        96.49 o                         
   7   1   5       1130.67        910.22        66.35 o                         
   8   1   5       2047.31       1682.07       130.43 o                         
   9   1   5        827.45        735.23        87.86 o                         
  10   1   5        898.19        958.54        89.37 o                         
  11   1   5        193.48        284.10        53.47 o                         
  12   1   5        690.60        727.80       113.21 o                         
 -12   2   5        261.77        287.06       140.59 o                         
 -11   2   5       1452.54       1571.17       101.50 o                         
 -10   2   5         25.07        -46.88        46.88 o                         
  -9   2   5        296.16        142.14        21.06 o                         
  -8   2   5        990.19        903.69        59.07 o                         
  -7   2   5       3565.78       3800.59       136.28 o                         
  -6   2   5       2145.42       1996.16        76.54 o                         
  -5   2   5       2231.23       2171.53        59.21 o                         
  -4   2   5       1337.81       1195.43        40.90 o                         
  -3   2   5       1341.27       1288.70        38.62 o                         
  -2   2   5        150.42         97.38        19.52 o                         
  -1   2   5      20026.57      20460.95       142.31 o                         
   0   2   5        469.15        399.18        32.07 o                         
   1   2   5      20102.41      20850.68       170.97 o                         
   2   2   5        147.83         83.03        21.03 o                         
   3   2   5       1393.85       1327.98        34.50 o                         
   4   2   5       1360.04       1246.68        47.92 o                         
   5   2   5       2147.17       2029.83        74.02 o                         
   6   2   5       2220.43       2146.63        78.87 o                         
   7   2   5       3546.41       3595.72       121.92 o                         
   8   2   5        955.33        784.20        63.21 o                         
   9   2   5        271.11        148.03        53.58 o                         
  10   2   5         22.11        -54.92        54.92 o                         
  11   2   5       1522.10       1396.25        94.57 o                         
  12   2   5        267.78        253.03        62.31 o                         
 -12   3   5          3.73         43.36        64.88 o                         
 -11   3   5        647.31        850.63       110.53 o                         
 -10   3   5         60.67         36.98        49.47 o                         
  -9   3   5       2729.59       3066.67       104.69 o                         
  -8   3   5        269.78        218.64        28.77 o                         
  -7   3   5        316.53        274.48        29.06 o                         
  -6   3   5       3555.12       3572.45       122.88 o                         
  -5   3   5       1129.64       1044.36        44.08 o                         
  -4   3   5       3373.46       3465.41        61.11 o                         
  -3   3   5      16721.64      16740.05       252.26 o                         
  -2   3   5        698.75        629.81        29.35 o                         
  -1   3   5       1665.64       1686.75        42.06 o                         
   0   3   5        292.64        263.24        20.34 o                         
   1   3   5       1591.59       1601.65        51.19 o                         
   2   3   5        690.74        622.79        26.61 o                         
   3   3   5      16517.67      16727.56       122.78 o                         
   4   3   5       3306.02       3292.13        62.72 o                         
   5   3   5       1057.07       1006.64        39.82 o                         
   6   3   5       3575.80       3440.90        80.47 o                         
   7   3   5        332.42        300.39        36.38 o                         
   8   3   5        289.07        292.06        42.86 o                         
   9   3   5       2741.75       2997.74       134.46 o                         
  10   3   5         50.36        -56.40        57.47 o                         
  11   3   5        654.65        636.10        91.22 o                         
  12   3   5          5.43        -33.46        59.07 o                         
 -11   4   5         49.08         58.41        74.93 o                         
 -10   4   5       1940.40       2293.05       133.70 o                         
  -9   4   5        222.34        173.78        43.67 o                         
  -8   4   5        960.17        873.02        45.43 o                         
  -7   4   5       3163.99       3104.45        72.04 o                         
  -6   4   5        139.35         80.85        22.46 o                         
  -5   4   5       2510.87       2108.59       138.39 o                         
  -4   4   5       3941.27       3965.93        70.68 o                         
  -3   4   5       3206.21       3487.42       100.04 o                         
  -2   4   5       7850.81       8047.65       131.93 o                         
  -1   4   5       4442.68       4536.70        73.05 o                         
   0   4   5       5593.70       5782.07        91.85 o                         
   1   4   5       4510.93       4615.35        65.57 o                         
   2   4   5       7649.52       7793.19        93.17 o                         
   3   4   5       3307.80       3356.43        56.38 o                         
   4   4   5       3842.18       3763.17        63.78 o                         
   5   4   5       2488.46       2374.81        61.57 o                         
   6   4   5        126.61         51.84        25.19 o                         
   7   4   5       3156.99       3232.69        91.94 o                         
   8   4   5        960.56        874.17        62.12 o                         
   9   4   5        200.30        165.29        48.14 o                         
  10   4   5       1940.83       2105.94       120.57 o                         
  11   4   5         47.47        -51.42        61.08 o                         
 -11   5   5         96.99        156.56       136.74 o                         
 -10   5   5        265.10        172.47        67.96 o                         
  -9   5   5         88.58         -0.28        55.69 o                         
  -8   5   5       1979.96       1851.82        69.06 o                         
  -7   5   5       1328.27       1055.40        43.70 o                         
  -6   5   5       4911.58       5135.63       130.98 o                         
  -5   5   5        453.44        327.08        31.32 o                         
  -4   5   5       2039.32       2139.00        53.01 o                         
  -3   5   5        311.40        209.04        25.02 o                         
  -2   5   5        480.73        445.72        33.54 o                         
  -1   5   5       2744.73       2711.89        58.17 o                         
   0   5   5      14067.60      14519.10       136.66 o                         
   1   5   5       2757.54       2710.93        60.05 o                         
   2   5   5        408.52        341.69        27.56 o                         
   3   5   5        330.36        241.22        18.99 o                         
   4   5   5       2068.76       2034.93        47.51 o                         
   5   5   5        436.05        283.24        28.76 o                         
   6   5   5       5011.71       5153.42       100.46 o                         
   7   5   5       1366.48       1288.13        62.36 o                         
   8   5   5       1930.74       1823.83        86.10 o                         
   9   5   5         91.09         27.09        65.87 o                         
  10   5   5        254.68        240.06        71.78 o                         
  11   5   5         88.54          5.61        79.76 o                         
 -11   6   5        461.16        506.63       136.30 o                         
 -10   6   5        480.93        652.39       123.38 o                         
  -9   6   5        306.21        360.54        77.28 o                         
  -8   6   5       1426.45       1402.00        88.11 o                         
  -7   6   5        300.42        222.28        28.77 o                         
  -6   6   5        282.71        253.74        39.75 o                         
  -5   6   5       3276.09       3361.58        88.97 o                         
  -4   6   5       5591.85       5805.35       173.53 o                         
  -3   6   5        239.01        185.56        24.32 o                         
  -2   6   5       2662.21       2637.33        61.23 o                         
  -1   6   5       1387.17       1384.85        44.69 o                         
   0   6   5       1523.40       1419.06        51.91 o                         
   1   6   5       1419.55       1179.25        77.56 o                         
   2   6   5       2770.23       2789.51        61.25 o                         
   3   6   5        200.16        180.09        23.73 o                         
   4   6   5       5713.97       5764.61       117.32 o                         
   5   6   5       3288.94       3287.63        89.94 o                         
   6   6   5        283.61        198.15        30.82 o                         
   7   6   5        242.57        196.75        34.47 o                         
   8   6   5       1390.89       1327.60        84.11 o                         
   9   6   5        302.21        297.21        72.03 o                         
  10   6   5        451.94        595.90       117.28 o                         
  11   6   5        468.00        507.26       112.32 o                         
 -10   7   5         63.25         -6.08       105.49 o                         
  -9   7   5       1743.61       2211.76       195.51 o                         
  -8   7   5        248.91        185.70        49.30 o                         
  -7   7   5       1048.07       1041.46        71.31 o                         
  -6   7   5        442.23        364.52        45.47 o                         
  -5   7   5        734.56        694.83        52.92 o                         
  -4   7   5        935.95        976.29        58.50 o                         
  -3   7   5       1299.07       1157.58        48.19 o                         
  -2   7   5       1011.25        923.43        44.02 o                         
  -1   7   5       4922.29       5250.83       137.58 o                         
   0   7   5       1462.56       1186.74        52.90 o                         
   1   7   5       5041.62       5354.48        86.79 o                         
   2   7   5       1069.59       1040.88        45.17 o                         
   3   7   5       1313.40       1183.15        51.29 o                         
   4   7   5        856.54        765.41        42.90 o                         
   5   7   5        734.51        724.31        49.04 o                         
   6   7   5        433.79        389.27        82.50 o                         
   7   7   5       1029.07       1022.44        85.74 o                         
   8   7   5        234.68        126.68        64.16 o                         
   9   7   5       1750.87       1978.26       122.84 o                         
  10   7   5         59.56        -31.95        74.82 o                         
 -10   8   5         61.48         68.57       106.60 o                         
  -9   8   5        124.62         78.99        83.72 o                         
  -8   8   5        491.11        458.47        66.35 o                         
  -7   8   5       1908.99       1957.64       169.89 o                         
  -6   8   5        764.66        759.67        66.81 o                         
  -5   8   5       3460.71       3720.86       107.89 o                         
  -4   8   5       1388.39       1379.10        67.93 o                         
  -3   8   5        787.53        727.91        46.98 o                         
  -2   8   5        167.23         90.98        25.64 o                         
  -1   8   5       2547.38       2765.38       104.98 o                         
   0   8   5         25.15         -1.98        23.43 o                         
   1   8   5       2504.19       2668.66       113.57 o                         
   2   8   5        148.97         78.19        28.04 o                         
   3   8   5        741.64        643.39        47.61 o                         
   4   8   5       1396.02       1316.01        58.56 o                         
   5   8   5       3459.75       3371.77       113.11 o                         
   6   8   5        728.50        669.57        70.96 o                         
   7   8   5       1966.97       2029.54       115.91 o                         
   8   8   5        469.79        372.84        68.29 o                         
   9   8   5        134.12         49.85        91.62 o                         
  10   8   5         63.01        110.37        89.09 o                         
  -9   9   5        249.95        323.19       102.59 o                         
  -8   9   5        745.55        859.02       132.70 o                         
  -7   9   5        443.08        442.82        77.59 o                         
  -6   9   5       1399.23       1453.71        88.57 o                         
  -5   9   5       1327.93       1365.54        81.24 o                         
  -4   9   5         79.56         57.60        33.00 o                         
  -3   9   5        195.70         56.62        45.29 o                         
  -2   9   5        125.32         89.76        22.22 o                         
  -1   9   5        870.72        784.33        40.16 o                         
   0   9   5       3446.85       3669.78       139.14 o                         
   1   9   5        834.80        588.69        84.02 o                         
   2   9   5        108.42         99.03        29.02 o                         
   3   9   5        181.65        121.90        35.86 o                         
   4   9   5         68.31         -5.97        30.04 o                         
   5   9   5       1284.13       1249.42        83.69 o                         
   6   9   5       1419.89       1421.03        96.47 o                         
   7   9   5        439.12        371.42        64.02 o                         
   8   9   5        726.61        688.61        96.89 o                         
   9   9   5        237.92        215.74       103.79 o                         
  -8  10   5        282.01        306.35       101.43 o                         
  -7  10   5         78.79          9.30        63.57 o                         
  -6  10   5         11.69        -23.58        54.82 o                         
  -5  10   5         54.73        -15.68        54.86 o                         
  -4  10   5       2302.08       2422.65       131.53 o                         
  -3  10   5         68.59         44.63        36.12 o                         
  -2  10   5        815.58        819.71        53.03 o                         
  -1  10   5         14.82         18.48        26.16 o                         
   0  10   5         84.99         77.23        20.38 o                         
   1  10   5         13.71         -4.50        24.38 o                         
   2  10   5        789.50        807.74        65.51 o                         
   3  10   5         55.96          9.85        48.57 o                         
   4  10   5       2354.53       2694.03       140.36 o                         
   5  10   5         49.20         29.19        47.38 o                         
   6  10   5         10.12        -50.25        76.93 o                         
   7  10   5         82.81        -67.94        67.94 o                         
   8  10   5        273.76        372.27       119.23 o                         
  -7  11   5        353.20        494.45        86.97 o                         
  -6  11   5       1252.25       1690.39       123.86 o                         
  -5  11   5         26.83        -40.25        68.65 o                         
  -4  11   5          4.04        -16.56        55.06 o                         
  -3  11   5        579.17        533.59        90.92 o                         
  -2  11   5        463.99        411.97        63.64 o                         
  -1  11   5        721.21        813.83       113.23 o                         
   0  11   5       3162.47       3838.46       157.58 o                         
   1  11   5        697.78        986.48       126.03 o                         
   2  11   5        481.75        508.27        89.20 o                         
   3  11   5        582.30        473.13       104.29 o                         
   4  11   5          4.46        -93.10        93.10 o                         
   5  11   5         20.59        -91.55        91.55 o                         
   6  11   5       1253.83       1512.88       163.19 o                         
   7  11   5        336.03        338.14       131.91 o                         
  -6  12   5        123.23         54.91       104.72 o                         
  -5  12   5        629.36        716.39        99.50 o                         
  -4  12   5        152.54        112.09        65.96 o                         
  -3  12   5        158.76         78.92        57.18 o                         
  -2  12   5        247.36        254.74        59.54 o                         
  -1  12   5       1124.37       1409.79       150.46 o                         
   0  12   5        155.74        119.34        75.65 o                         
   1  12   5       1141.60       1693.61       193.28 o                         
   2  12   5        240.50        210.72        96.54 o                         
   3  12   5        151.89         91.43        60.91 o                         
   4  12   5        148.43         60.64        59.72 o                         
   5  12   5        624.94        819.74       103.52 o                         
   6  12   5        123.06         -4.69        61.68 o                         
  -4  13   5        151.99        113.22        68.46 o                         
  -3  13   5        728.37        950.16       115.63 o                         
  -2  13   5        158.77        222.86        84.40 o                         
  -1  13   5        116.60          1.44       119.53 o                         
   0  13   5         71.75         73.43       132.90 o                         
   1  13   5        112.30        283.66       144.19 o                         
   2  13   5        153.79        335.12       159.45 o                         
   3  13   5        731.00        954.55       276.29 o                         
   4  13   5        160.87         90.86       118.47 o                         
   0   0   6       8517.68       8199.40       202.85 o                         
   1   0   6       7783.26       8052.44       154.16 o                         
   2   0   6       9657.34       9841.04       125.02 o                         
   3   0   6         68.30         98.55        18.32 o                         
   4   0   6       3213.31       3213.35        77.10 o                         
   5   0   6       1099.57       1127.03        44.62 o                         
   6   0   6       1097.78       1001.22        57.85 o                         
   7   0   6        387.68        419.97        60.32 o                         
   8   0   6       2354.79       2505.63       122.95 o                         
   9   0   6         14.32          6.74        49.30 o                         
  10   0   6        459.90        387.67        67.22 o                         
  11   0   6        273.65        210.31        53.38 o                         
  12   0   6       1438.77       1420.70       116.21 o                         
 -12   1   6        361.84        271.70        67.28 o                         
 -11   1   6         51.65        -14.30        51.84 o                         
 -10   1   6        397.93        317.33        74.82 o                         
  -9   1   6         73.51         68.41        51.09 o                         
  -8   1   6       2553.89       2677.33       126.43 o                         
  -7   1   6       2190.41       2220.19       109.99 o                         
  -6   1   6        668.05        620.84        48.01 o                         
  -5   1   6       1738.00       1784.39        57.09 o                         
  -4   1   6       4471.69       4380.95        85.39 o                         
  -3   1   6       2605.30       2495.63        57.52 o                         
  -2   1   6       9873.00      10129.34       133.00 o                         
  -1   1   6       4708.43       4807.39        84.45 o                         
   0   1   6        851.35        755.41        47.64 o                         
   1   1   6       4882.63       5127.99        97.38 o                         
   2   1   6       9744.83       9991.72       128.34 o                         
   3   1   6       2702.43       2721.95        78.13 o                         
   4   1   6       4437.88       4463.61       100.83 o                         
   5   1   6       1752.25       1804.76        53.79 o                         
   6   1   6        627.55        548.59        51.67 o                         
   7   1   6       2236.91       2059.91       105.69 o                         
   8   1   6       2625.21       2595.10       124.20 o                         
   9   1   6         64.87         55.49        53.90 o                         
  10   1   6        381.20        302.50        69.30 o                         
  11   1   6         54.15        -48.91        48.91 o                         
  12   1   6        352.45        372.85        83.65 o                         
 -12   2   6         30.40        -64.98        94.46 o                         
 -11   2   6        724.28        695.37        74.11 o                         
 -10   2   6         84.14         -0.38        45.08 o                         
  -9   2   6       3476.19       3746.29       132.72 o                         
  -8   2   6        694.01        544.25        69.81 o                         
  -7   2   6        272.34        196.67        51.25 o                         
  -6   2   6        974.48        940.50        55.64 o                         
  -5   2   6       1996.03       2068.04        55.85 o                         
  -4   2   6       1889.04       1860.12        52.46 o                         
  -3   2   6      11152.16      11400.07       116.31 o                         
  -2   2   6       4752.16       4707.87        78.99 o                         
  -1   2   6       3671.92       3632.53        75.85 o                         
   0   2   6       1326.60       1399.34        54.76 o                         
   1   2   6       3513.23       3523.19        81.22 o                         
   2   2   6       4730.42       4869.56        99.75 o                         
   3   2   6      11262.00      10875.79       241.14 o                         
   4   2   6       1919.38       1899.73        57.16 o                         
   5   2   6       1958.23       1986.48        55.97 o                         
   6   2   6        941.95        898.68        60.21 o                         
   7   2   6        287.25        171.69        28.81 o                         
   8   2   6        659.83        401.62        66.62 o                         
   9   2   6       3483.89       3499.30       147.75 o                         
  10   2   6         94.84        -22.69        55.97 o                         
  11   2   6        739.86        731.31        85.47 o                         
  12   2   6         36.84        -55.77        64.41 o                         
 -11   3   6        790.77        819.45        95.71 o                         
 -10   3   6        354.09        262.80        55.54 o                         
  -9   3   6        167.68         55.28        45.02 o                         
  -8   3   6        383.93        341.98        50.12 o                         
  -7   3   6       5856.69       6343.31       180.29 o                         
  -6   3   6        945.86        917.49        51.66 o                         
  -5   3   6       5046.23       5097.85        86.70 o                         
  -4   3   6       3530.09       3449.30        63.52 o                         
  -3   3   6        518.89        479.41        30.41 o                         
  -2   3   6         68.93         38.27        19.79 o                         
  -1   3   6       4691.56       4677.88        76.39 o                         
   0   3   6        139.86        107.34        21.31 o                         
   1   3   6       4867.09       4727.85       122.94 o                         
   2   3   6         78.40         35.17        23.71 o                         
   3   3   6        534.51        498.65        25.56 o                         
   4   3   6       3544.12       3415.04        73.78 o                         
   5   3   6       4964.15       5006.96       100.59 o                         
   6   3   6        957.13        819.24        43.64 o                         
   7   3   6       5943.45       5913.14       170.28 o                         
   8   3   6        420.91        304.91        40.17 o                         
   9   3   6        157.02         84.62        49.54 o                         
  10   3   6        358.20        198.64        69.27 o                         
  11   3   6        820.83        831.38        89.04 o                         
 -11   4   6        392.15        307.77        70.65 o                         
 -10   4   6          6.31        -81.96        81.96 o                         
  -9   4   6        905.97       1005.96        74.13 o                         
  -8   4   6       1584.37       1627.21        83.22 o                         
  -7   4   6        192.13        133.32        37.56 o                         
  -6   4   6       1883.07       1636.14        93.27 o                         
  -5   4   6        862.23        735.25        42.83 o                         
  -4   4   6        189.22        152.19        18.11 o                         
  -3   4   6       5707.80       5557.56        91.43 o                         
  -2   4   6        585.92        581.33        28.96 o                         
  -1   4   6        589.10        550.21        28.85 o                         
   0   4   6       8651.22       9030.48       123.71 o                         
   1   4   6        533.38        483.79        28.30 o                         
   2   4   6        578.69        476.81        25.22 o                         
   3   4   6       5814.06       5684.64       102.17 o                         
   4   4   6        170.38        133.17        20.88 o                         
   5   4   6        920.39        846.26        41.42 o                         
   6   4   6       1928.86       1852.62        66.65 o                         
   7   4   6        209.74        149.29        34.23 o                         
   8   4   6       1578.72       1410.64        93.62 o                         
   9   4   6        924.43        898.37        81.82 o                         
  10   4   6          3.05        -55.73        55.73 o                         
  11   4   6        411.44        403.99        87.22 o                         
 -11   5   6        265.37        297.66        81.60 o                         
 -10   5   6       2243.83       2762.13       150.61 o                         
  -9   5   6        576.24        461.35        72.30 o                         
  -8   5   6       1816.36       1893.30       113.91 o                         
  -7   5   6        699.58        402.08        75.50 o                         
  -6   5   6        593.25        463.29        48.30 o                         
  -5   5   6         65.17         15.85        24.84 o                         
  -4   5   6       2674.54       2833.29        70.44 o                         
  -3   5   6        315.70        228.34        26.22 o                         
  -2   5   6       4055.31       4298.90        78.33 o                         
  -1   5   6        474.02        408.06        34.07 o                         
   0   5   6        781.42        744.61        37.63 o                         
   1   5   6        449.64        345.62        29.66 o                         
   2   5   6       4130.11       4071.24       132.36 o                         
   3   5   6        329.25        197.77        20.42 o                         
   4   5   6       2700.32       2705.22        61.34 o                         
   5   5   6         60.28          9.36        22.47 o                         
   6   5   6        620.42        472.59        41.91 o                         
   7   5   6        715.89        600.94        48.01 o                         
   8   5   6       1865.63       1810.67       103.55 o                         
   9   5   6        567.29        483.31        66.69 o                         
  10   5   6       2224.97       2711.57       172.33 o                         
  11   5   6        262.54        410.29       101.92 o                         
 -10   6   6        671.72        728.05       105.24 o                         
  -9   6   6        374.61        325.66        78.47 o                         
  -8   6   6        442.28        352.82        75.72 o                         
  -7   6   6        603.09        698.76        88.52 o                         
  -6   6   6       5222.91       5663.30       194.61 o                         
  -5   6   6       3295.05       3444.22       116.19 o                         
  -4   6   6        646.12        564.65        40.42 o                         
  -3   6   6        647.08        464.49        46.86 o                         
  -2   6   6       1646.45       1684.28        55.80 o                         
  -1   6   6       2536.02       2654.88        63.52 o                         
   0   6   6       5284.77       5633.05       103.46 o                         
   1   6   6       2530.66       2628.38        75.88 o                         
   2   6   6       1661.76       1611.72        55.16 o                         
   3   6   6        673.04        484.62        34.43 o                         
   4   6   6        712.07        638.12        35.19 o                         
   5   6   6       3299.10       3262.97        76.67 o                         
   6   6   6       5313.91       5503.99       113.33 o                         
   7   6   6        611.68        536.05        47.09 o                         
   8   6   6        452.86        456.54        61.33 o                         
   9   6   6        372.10        456.39        82.60 o                         
  10   6   6        657.25        760.68       106.70 o                         
 -10   7   6         26.03         14.94       110.74 o                         
  -9   7   6        531.59        619.21        93.14 o                         
  -8   7   6        354.35        497.19        82.38 o                         
  -7   7   6       2081.88       2382.12       145.04 o                         
  -6   7   6        447.22        471.26        57.76 o                         
  -5   7   6       3272.51       3612.22       121.20 o                         
  -4   7   6        429.37        335.64        32.13 o                         
  -3   7   6         80.40         48.63        26.31 o                         
  -2   7   6       1861.15       1948.20        75.30 o                         
  -1   7   6       3184.52       3478.84       106.26 o                         
   0   7   6        803.72        758.64        45.07 o                         
   1   7   6       3129.96       3482.31        79.52 o                         
   2   7   6       1949.02       1918.01       130.71 o                         
   3   7   6         81.29         -6.07        24.58 o                         
   4   7   6        477.23        396.10        35.17 o                         
   5   7   6       3183.97       3161.86       100.52 o                         
   6   7   6        429.52        300.26        58.76 o                         
   7   7   6       2139.69       2281.32       121.72 o                         
   8   7   6        344.81        256.07        86.81 o                         
   9   7   6        544.08        466.04        72.44 o                         
  10   7   6         32.47         46.96        55.15 o                         
  -9   8   6        455.29        474.23       104.33 o                         
  -8   8   6         44.61          1.80        60.72 o                         
  -7   8   6        496.00        565.33       115.50 o                         
  -6   8   6        207.91        111.30        52.97 o                         
  -5   8   6       1715.26       1811.02        93.09 o                         
  -4   8   6       1235.34       1096.70        76.91 o                         
  -3   8   6       1585.65       1549.70        99.37 o                         
  -2   8   6         67.27          1.77        27.75 o                         
  -1   8   6        927.03        900.92        51.57 o                         
   0   8   6         53.72          8.03        25.33 o                         
   1   8   6        916.76        905.67        50.80 o                         
   2   8   6         81.52         42.67        22.70 o                         
   3   8   6       1522.82       1672.01        71.06 o                         
   4   8   6       1244.24       1088.17        56.10 o                         
   5   8   6       1679.98       1784.84       122.44 o                         
   6   8   6        190.55         92.77        53.33 o                         
   7   8   6        484.12        563.23        73.49 o                         
   8   8   6         36.98        -53.69        53.69 o                         
   9   8   6        440.88        489.71        90.68 o                         
  -9   9   6        225.02        384.51       105.79 o                         
  -8   9   6         62.90          3.69        64.89 o                         
  -7   9   6        439.47        317.07        73.26 o                         
  -6   9   6        162.82         84.43        54.01 o                         
  -5   9   6        880.19        854.89        79.36 o                         
  -4   9   6        810.94        825.02        60.65 o                         
  -3   9   6        232.98        221.53        40.90 o                         
  -2   9   6       1940.64       1997.19        99.52 o                         
  -1   9   6       2561.23       2739.42        89.65 o                         
   0   9   6        806.26        616.02        71.32 o                         
   1   9   6       2578.60       2710.65       103.69 o                         
   2   9   6       1947.20       2074.47        94.79 o                         
   3   9   6        207.12        148.08        46.34 o                         
   4   9   6        855.97        853.36        74.65 o                         
   5   9   6        872.30        886.46        92.05 o                         
   6   9   6        148.96         41.92        47.87 o                         
   7   9   6        383.07        273.01        59.18 o                         
   8   9   6         65.81         79.92        49.45 o                         
   9   9   6        214.79        163.05        70.45 o                         
  -8  10   6        200.57        110.93       145.58 o                         
  -7  10   6         91.85        -26.97        75.64 o                         
  -6  10   6       2556.11       2638.87       172.61 o                         
  -5  10   6         26.34        -68.04        68.04 o                         
  -4  10   6        681.33        579.75        61.46 o                         
  -3  10   6        455.75        319.18        60.11 o                         
  -2  10   6        622.45        543.19        56.79 o                         
  -1  10   6        359.81        291.80        45.86 o                         
   0  10   6       5714.39       6290.94       374.50 o                         
   1  10   6        357.73        290.57        75.10 o                         
   2  10   6        606.38        662.31        93.88 o                         
   3  10   6        454.16        352.12        65.29 o                         
   4  10   6        642.81        594.84        61.69 o                         
   5  10   6         30.20         -3.18        57.55 o                         
   6  10   6       2540.70       3124.60       164.68 o                         
   7  10   6         91.19        -17.89        62.62 o                         
   8  10   6        179.36        163.07        71.33 o                         
  -7  11   6        382.42        555.42       123.24 o                         
  -6  11   6         55.13        -31.78        78.85 o                         
  -5  11   6        220.66        184.55        71.77 o                         
  -4  11   6       1097.78       1418.62       141.41 o                         
  -3  11   6         29.42         -5.24        52.83 o                         
  -2  11   6        993.64       1210.39       119.08 o                         
  -1  11   6        617.90        517.90        89.60 o                         
   0  11   6        490.34        609.91       105.57 o                         
   1  11   6        644.42        863.90       114.68 o                         
   2  11   6        944.13        918.98       118.87 o                         
   3  11   6         24.05        -59.59        59.59 o                         
   4  11   6       1085.44       1244.08       156.15 o                         
   5  11   6        236.87        233.30        93.76 o                         
   6  11   6         54.04          3.16        73.26 o                         
   7  11   6        400.90        517.90       118.28 o                         
  -5  12   6        226.99        178.30        71.24 o                         
  -4  12   6          6.93        -54.68        54.68 o                         
  -3  12   6        836.00       1088.58        99.07 o                         
  -2  12   6        119.53         37.83        69.18 o                         
  -1  12   6        113.56        138.19        81.57 o                         
   0  12   6        736.62        899.77       128.54 o                         
   1  12   6        104.54        310.64        86.68 o                         
   2  12   6        134.65          9.06       130.86 o                         
   3  12   6        812.42        900.18       138.35 o                         
   4  12   6         10.48         14.55       101.28 o                         
   5  12   6        224.80        249.92       102.51 o                         
  -3  13   6         57.20        -46.39        72.31 o                         
  -2  13   6         59.52        -27.68        82.14 o                         
  -1  13   6        661.32        996.80       221.59 o                         
   0  13   6          9.99        -60.59       155.92 o                         
   1  13   6        665.25        789.69       195.75 o                         
   2  13   6         62.06        -37.74       120.36 o                         
   3  13   6         56.34        143.19       120.43 o                         
   1   0   7       5618.02       5861.64       113.01 o                         
   2   0   7       9369.45       9838.58       145.86 o                         
   3   0   7      11803.51      12352.73       165.87 o                         
   4   0   7       3032.51       3132.99        72.04 o                         
   5   0   7        202.89        130.88        31.36 o                         
   6   0   7        824.58        733.21        59.69 o                         
   7   0   7        252.34        194.71        57.88 o                         
   8   0   7       2240.67       2045.99       116.05 o                         
   9   0   7       1886.59       2012.33       121.80 o                         
  10   0   7        188.83        161.79        59.44 o                         
  11   0   7        191.13          0.80        70.60 o                         
 -11   1   7         41.48         -1.26        49.09 o                         
 -10   1   7        376.18        281.23        64.26 o                         
  -9   1   7        282.58        247.05        63.60 o                         
  -8   1   7        859.78        799.05        81.25 o                         
  -7   1   7       2075.23       2285.76       115.20 o                         
  -6   1   7        749.46        684.70        58.67 o                         
  -5   1   7       2071.52       1966.70        67.36 o                         
  -4   1   7       7270.19       7263.86       112.01 o                         
  -3   1   7       3438.94       3361.98        71.26 o                         
  -2   1   7       2900.33       2664.56        71.68 o                         
  -1   1   7       5268.83       5560.12        98.15 o                         
   0   1   7       2673.01       2671.23        73.37 o                         
   1   1   7       5249.28       5529.26       135.25 o                         
   2   1   7       2814.94       2652.35        74.76 o                         
   3   1   7       3429.77       3480.14        80.44 o                         
   4   1   7       7267.49       7603.00       131.47 o                         
   5   1   7       1976.93       1881.17        73.43 o                         
   6   1   7        695.19        593.88        53.74 o                         
   7   1   7       2115.05       2040.81       108.73 o                         
   8   1   7        862.51        791.87        81.01 o                         
   9   1   7        253.55        199.08        60.16 o                         
  10   1   7        416.49        338.02        66.40 o                         
  11   1   7         48.24         41.82        59.56 o                         
 -11   2   7         83.70         61.40        62.62 o                         
 -10   2   7        162.29        124.01        47.46 o                         
  -9   2   7        188.60         58.49        56.67 o                         
  -8   2   7       2361.21       2385.90       127.20 o                         
  -7   2   7       1452.61       1414.80        95.12 o                         
  -6   2   7        579.18        505.42        40.55 o                         
  -5   2   7       2162.14       2089.91        68.71 o                         
  -4   2   7        410.70        317.12        26.67 o                         
  -3   2   7        880.58        745.69        36.87 o                         
  -2   2   7       1163.48       1026.84        41.86 o                         
  -1   2   7       4192.20       3955.53        86.24 o                         
   0   2   7       7155.67       7233.63       122.37 o                         
   1   2   7       4343.43       4276.05        91.03 o                         
   2   2   7       1190.74       1132.28        52.43 o                         
   3   2   7        871.71        762.20        37.44 o                         
   4   2   7        445.01        377.85        29.16 o                         
   5   2   7       2157.74       2098.25        76.85 o                         
   6   2   7        648.38        525.53        51.52 o                         
   7   2   7       1409.82       1203.85        74.26 o                         
   8   2   7       2435.06       2318.38       122.82 o                         
   9   2   7        178.48        108.97        53.89 o                         
  10   2   7        171.95         97.52        53.97 o                         
  11   2   7         88.36         54.60        53.77 o                         
 -11   3   7        429.04        439.65        80.16 o                         
 -10   3   7       1346.56       1389.32       115.01 o                         
  -9   3   7       1818.63       1944.26       100.37 o                         
  -8   3   7       2131.89       2207.42       100.62 o                         
  -7   3   7        332.94        208.13        47.04 o                         
  -6   3   7         27.97        -26.40        26.40 o                         
  -5   3   7       1248.06       1146.51        49.37 o                         
  -4   3   7       2241.76       2122.33        58.88 o                         
  -3   3   7       9232.78       9639.46       112.01 o                         
  -2   3   7       2106.12       2130.70        56.25 o                         
  -1   3   7        505.14        456.39        31.66 o                         
   0   3   7       3787.74       3812.30       104.98 o                         
   1   3   7        483.31        356.92        35.49 o                         
   2   3   7       2110.01       2093.16        60.71 o                         
   3   3   7       9107.61       9395.27       176.36 o                         
   4   3   7       2442.69       2208.82        76.18 o                         
   5   3   7       1285.00       1100.45        56.81 o                         
   6   3   7         20.58        -17.17        35.87 o                         
   7   3   7        363.93        264.30        47.07 o                         
   8   3   7       2101.95       2031.93       115.92 o                         
   9   3   7       1856.97       2104.87       127.98 o                         
  10   3   7       1345.48       1464.03       110.85 o                         
  11   3   7        413.27        282.59        68.16 o                         
 -11   4   7        461.98        577.13        85.39 o                         
 -10   4   7        855.66        946.21        98.28 o                         
  -9   4   7       1038.70       1068.74       101.99 o                         
  -8   4   7        594.33        510.65        56.37 o                         
  -7   4   7       1631.63       1430.24        63.87 o                         
  -6   4   7       2637.64       2526.45        73.55 o                         
  -5   4   7        545.88        445.07        33.24 o                         
  -4   4   7       3137.93       2957.57        97.82 o                         
  -3   4   7       3483.77       3400.61        86.67 o                         
  -2   4   7       2236.54       2210.65        54.68 o                         
  -1   4   7       1987.63       1970.57        52.19 o                         
   0   4   7         46.70         51.76        17.81 o                         
   1   4   7       2081.52       1664.63       102.65 o                         
   2   4   7       2364.08       2168.59        85.50 o                         
   3   4   7       3611.62       3544.12        68.12 o                         
   4   4   7       3084.48       3055.19        63.17 o                         
   5   4   7        549.90        513.01        42.89 o                         
   6   4   7       2609.25       2564.32       102.75 o                         
   7   4   7       1651.43       1641.80        83.69 o                         
   8   4   7        595.76        523.29        69.35 o                         
   9   4   7       1038.74       1084.32        93.40 o                         
  10   4   7        853.11        761.63        86.96 o                         
  11   4   7        464.57        363.18        85.98 o                         
 -11   5   7        763.02        805.64       132.86 o                         
 -10   5   7         17.74         -4.31        66.63 o                         
  -9   5   7        340.53        295.35        85.97 o                         
  -8   5   7        537.69        468.92        70.89 o                         
  -7   5   7       2076.69       2213.98       119.38 o                         
  -6   5   7       2805.75       2919.43        96.01 o                         
  -5   5   7       3032.75       3228.12        89.44 o                         
  -4   5   7        590.16        538.90        39.89 o                         
  -3   5   7       1071.83        750.67        80.97 o                         
  -2   5   7        544.59        405.52        33.66 o                         
  -1   5   7       2313.42       2328.37        71.55 o                         
   0   5   7       1543.00       1640.57        60.23 o                         
   1   5   7       2191.98       2125.91        70.18 o                         
   2   5   7        536.86        414.33        29.01 o                         
   3   5   7       1110.93        766.20        71.56 o                         
   4   5   7        524.41        393.71        28.82 o                         
   5   5   7       3120.46       3249.42        87.58 o                         
   6   5   7       2744.07       2806.62        85.97 o                         
   7   5   7       2041.71       1965.59        77.46 o                         
   8   5   7        547.77        435.66        64.26 o                         
   9   5   7        348.75        187.44        60.21 o                         
  10   5   7         21.79         69.15        66.57 o                         
  11   5   7        740.58        856.53       245.72 o                         
 -10   6   7        756.23        849.07       117.71 o                         
  -9   6   7        438.43        392.50        99.28 o                         
  -8   6   7        546.73        649.25        78.47 o                         
  -7   6   7        368.25        252.10        51.24 o                         
  -6   6   7       1562.32       1685.15       111.22 o                         
  -5   6   7       2032.01       1973.80        71.15 o                         
  -4   6   7       1183.59       1074.05        49.54 o                         
  -3   6   7       1657.81       1565.74        69.64 o                         
  -2   6   7       1348.53       1322.36        62.39 o                         
  -1   6   7        209.54        158.47        27.32 o                         
   0   6   7       1112.68       1108.23        48.67 o                         
   1   6   7        219.82        166.58        34.28 o                         
   2   6   7       1396.99       1244.21        70.64 o                         
   3   6   7       1523.03       1434.52        55.58 o                         
   4   6   7       1091.84        922.77        49.08 o                         
   5   6   7       2060.67       1792.77        70.03 o                         
   6   6   7       1476.97       1330.66        64.47 o                         
   7   6   7        354.07        298.80        53.72 o                         
   8   6   7        550.83        661.40        92.95 o                         
   9   6   7        488.97        345.28        79.55 o                         
  10   6   7        750.62        859.02       113.28 o                         
 -10   7   7       1194.98       1257.20       163.60 o                         
  -9   7   7        359.75        277.89       117.23 o                         
  -8   7   7        294.20        275.19        91.91 o                         
  -7   7   7        674.86        628.28        77.72 o                         
  -6   7   7         30.13        -56.03        56.03 o                         
  -5   7   7        821.61        811.53        70.00 o                         
  -4   7   7        649.20        619.42        46.33 o                         
  -3   7   7        823.75        776.08        47.75 o                         
  -2   7   7       1812.80       1940.04        82.13 o                         
  -1   7   7       3029.63       3054.50        82.64 o                         
   0   7   7        404.74        437.43        56.72 o                         
   1   7   7       3044.41       3156.73        86.77 o                         
   2   7   7       1818.43       1986.57        85.74 o                         
   3   7   7        870.18        771.20        60.48 o                         
   4   7   7        593.74        503.22        42.73 o                         
   5   7   7        892.41        856.17        58.89 o                         
   6   7   7         22.19        -15.25        37.23 o                         
   7   7   7        695.39        587.93        81.67 o                         
   8   7   7        271.40        218.69        94.16 o                         
   9   7   7        361.61        326.86        72.34 o                         
  10   7   7       1195.20       1071.99       138.91 o                         
  -9   8   7         92.11         53.24        63.20 o                         
  -8   8   7        191.07         58.45        60.61 o                         
  -7   8   7        319.62        271.32        62.93 o                         
  -6   8   7       2196.07       2365.08       128.74 o                         
  -5   8   7        906.58       1001.84        89.69 o                         
  -4   8   7         36.73         -7.87        40.08 o                         
  -3   8   7       1057.91       1017.71        52.52 o                         
  -2   8   7       2347.10       2546.60       100.82 o                         
  -1   8   7       1455.36       1363.11        95.38 o                         
   0   8   7       3686.66       3985.65       175.85 o                         
   1   8   7       1451.02       1359.12       141.95 o                         
   2   8   7       2336.49       2400.99       123.82 o                         
   3   8   7       1043.30        903.32        73.22 o                         
   4   8   7         42.79          4.77        31.56 o                         
   5   8   7        910.71        895.59        82.51 o                         
   6   8   7       2133.37       2455.68       130.65 o                         
   7   8   7        345.15        234.99       100.75 o                         
   8   8   7        180.97         68.44        85.47 o                         
   9   8   7         85.35         39.46        54.43 o                         
  -8   9   7         10.99        -26.84        65.22 o                         
  -7   9   7        293.42        181.76        59.02 o                         
  -6   9   7        464.59        494.68        72.73 o                         
  -5   9   7       1179.25       1231.35        84.48 o                         
  -4   9   7       1008.01        985.18        74.47 o                         
  -3   9   7        376.07        305.97        63.50 o                         
  -2   9   7        475.46        450.56        66.13 o                         
  -1   9   7       1710.26       1924.25       114.44 o                         
   0   9   7       1362.32       1402.86        99.37 o                         
   1   9   7       1710.76       1661.50       129.58 o                         
   2   9   7        456.08        542.36        68.23 o                         
   3   9   7        395.83        386.69        67.54 o                         
   4   9   7       1027.84       1092.73        83.04 o                         
   5   9   7       1154.89       1112.48        92.64 o                         
   6   9   7        460.15        407.58        70.71 o                         
   7   9   7        282.78        310.77        82.27 o                         
   8   9   7         22.28         28.19        48.91 o                         
  -7  10   7        142.95         84.67        84.12 o                         
  -6  10   7          0.68        -30.04        82.00 o                         
  -5  10   7        468.37        511.92        70.33 o                         
  -4  10   7       1369.03       1438.88       108.90 o                         
  -3  10   7        407.46        327.84        51.44 o                         
  -2  10   7        729.19        706.12        67.44 o                         
  -1  10   7        257.00        197.46        37.29 o                         
   0  10   7         91.55         39.96        36.14 o                         
   1  10   7        250.59        181.36        56.28 o                         
   2  10   7        712.54        737.64        76.44 o                         
   3  10   7        411.14        391.57        61.60 o                         
   4  10   7       1337.09       1412.27       101.93 o                         
   5  10   7        437.59        351.38        84.51 o                         
   6  10   7          0.28         51.25        80.22 o                         
   7  10   7        153.80        146.59        74.88 o                         
  -6  11   7        698.92        967.01       162.53 o                         
  -5  11   7        532.64        587.93        97.47 o                         
  -4  11   7         59.38         19.76        60.10 o                         
  -3  11   7        349.61        307.02        65.55 o                         
  -2  11   7        235.53        127.80        76.67 o                         
  -1  11   7        482.08        612.69       109.56 o                         
   0  11   7       1088.72       1288.84       143.03 o                         
   1  11   7        485.64        614.01       168.55 o                         
   2  11   7        247.79        396.28        93.81 o                         
   3  11   7        355.29        361.31       112.56 o                         
   4  11   7         63.29        -17.01        87.28 o                         
   5  11   7        534.46        760.12       256.27 o                         
   6  11   7        684.89        781.85       138.59 o                         
  -5  12   7         49.54        -70.45        80.95 o                         
  -4  12   7        260.44        197.35        67.03 o                         
  -3  12   7         19.46        -26.36        69.37 o                         
  -2  12   7        267.49        230.37        94.78 o                         
  -1  12   7        529.85        671.08       120.12 o                         
   0  12   7        594.27        860.27       130.90 o                         
   1  12   7        508.60        617.71       114.95 o                         
   2  12   7        275.53        268.55       150.70 o                         
   3  12   7         16.38         47.88        83.63 o                         
   4  12   7        265.34        308.03       107.53 o                         
   5  12   7         48.29        103.95       120.59 o                         
  -2  13   7        349.63        481.31       111.20 o                         
  -1  13   7        244.48        174.62       147.96 o                         
   0  13   7          7.60       -165.71       165.71 o                         
   1  13   7        236.72        146.23       142.19 o                         
   0   0   8        230.88        167.53        49.69 o                         
   1   0   8       5787.82       5920.00       130.09 o                         
   2   0   8       4074.52       4242.76        91.10 o                         
   3   0   8        377.94        403.60        37.43 o                         
   4   0   8         14.63        -28.84        28.84 o                         
   5   0   8       1736.26       1720.91        72.67 o                         
   6   0   8          2.27        -42.29        42.29 o                         
   7   0   8       3538.20       3597.36       148.19 o                         
   8   0   8          0.13        -13.14        51.26 o                         
   9   0   8          0.79        -55.69        55.69 o                         
  10   0   8         49.04        -28.28        60.46 o                         
  11   0   8        592.47        581.51        86.87 o                         
 -11   1   8        318.62        301.87        76.01 o                         
 -10   1   8         15.37          9.09        59.00 o                         
  -9   1   8       2262.59       2274.47       132.46 o                         
  -8   1   8        280.92        187.42        56.51 o                         
  -7   1   8        645.17        580.55        58.55 o                         
  -6   1   8       1737.74       1472.72        80.44 o                         
  -5   1   8       1557.49       1495.59        63.36 o                         
  -4   1   8          6.97        -20.10        20.10 o                         
  -3   1   8       8340.97       8558.69       164.52 o                         
  -2   1   8       4891.94       4973.57        91.46 o                         
  -1   1   8       1778.55       1642.01        57.11 o                         
   0   1   8       1763.62       1706.66        64.20 o                         
   1   1   8       1825.49       1695.45        64.32 o                         
   2   1   8       4849.17       5023.63       101.19 o                         
   3   1   8       8489.87       8889.18       125.58 o                         
   4   1   8          8.62        -14.11        29.60 o                         
   5   1   8       1594.27       1621.37        72.09 o                         
   6   1   8       1699.55       1462.41        80.96 o                         
   7   1   8        638.61        466.56        67.73 o                         
   8   1   8        300.20        192.04        56.32 o                         
   9   1   8       2257.45       2266.13       130.68 o                         
  10   1   8         19.37        -14.01        57.52 o                         
  11   1   8        312.66        292.06        73.06 o                         
 -11   2   8         17.87         -9.56        60.61 o                         
 -10   2   8       2548.27       2894.30       220.74 o                         
  -9   2   8        111.75        200.37        62.55 o                         
  -8   2   8       1282.33       1201.17        97.80 o                         
  -7   2   8       1149.41       1012.34        86.49 o                         
  -6   2   8        282.82        173.00        37.75 o                         
  -5   2   8        860.15        782.25        48.83 o                         
  -4   2   8       4403.92       4367.17        89.35 o                         
  -3   2   8       1181.07       1182.65        47.82 o                         
  -2   2   8       8325.06       8709.61       121.67 o                         
  -1   2   8        798.84        764.07        41.74 o                         
   0   2   8       1613.68       1651.50        62.67 o                         
   1   2   8        844.56        818.21        47.53 o                         
   2   2   8       8312.07       8826.93       133.15 o                         
   3   2   8       1124.37       1099.32        47.44 o                         
   4   2   8       4582.15       4547.44       127.96 o                         
   5   2   8        868.02        734.82        58.83 o                         
   6   2   8        275.20        247.85        44.54 o                         
   7   2   8       1190.86       1114.39        91.58 o                         
   8   2   8       1231.63       1169.77        96.26 o                         
   9   2   8        103.24         42.94        56.76 o                         
  10   2   8       2543.10       2768.87       151.55 o                         
  11   2   8         13.72        101.39        69.75 o                         
 -11   3   8         14.35         -0.01        59.73 o                         
 -10   3   8        182.38        113.06        57.56 o                         
  -9   3   8         10.80        -28.27        54.27 o                         
  -8   3   8       1051.20       1096.09        95.53 o                         
  -7   3   8        377.32        377.48        49.87 o                         
  -6   3   8       2050.25       1978.35        73.10 o                         
  -5   3   8       3051.26       3103.67        86.06 o                         
  -4   3   8       2437.64       2430.49        70.06 o                         
  -3   3   8        790.50        769.05        40.68 o                         
  -2   3   8       1988.27       2094.77        60.24 o                         
  -1   3   8         83.05         45.46        23.27 o                         
   0   3   8       3160.67       3091.19        68.08 o                         
   1   3   8         76.15         47.92        27.19 o                         
   2   3   8       1966.70       2032.59        64.51 o                         
   3   3   8        822.11        700.13        45.65 o                         
   4   3   8       2396.68       2181.71        95.96 o                         
   5   3   8       2949.75       2981.25        91.68 o                         
   6   3   8       2079.60       2102.59        93.03 o                         
   7   3   8        364.65        262.71        47.74 o                         
   8   3   8       1075.97       1145.13        96.74 o                         
   9   3   8         14.06        -57.73        57.73 o                         
  10   3   8        188.93         44.45        57.12 o                         
  11   3   8         12.26          7.21        62.92 o                         
 -10   4   8        178.45        109.46        61.43 o                         
  -9   4   8       1199.43       1241.01       105.71 o                         
  -8   4   8       1475.67       1629.67       114.01 o                         
  -7   4   8       2348.91       2516.89       176.37 o                         
  -6   4   8       1108.28        991.28        52.86 o                         
  -5   4   8        970.97        829.13        59.06 o                         
  -4   4   8       3199.78       3073.45        87.24 o                         
  -3   4   8        306.66        240.01        29.62 o                         
  -2   4   8       1099.82       1086.65        44.80 o                         
  -1   4   8       2081.28       2128.83        58.72 o                         
   0   4   8        104.43         45.23        20.90 o                         
   1   4   8       2102.61       1860.77       117.27 o                         
   2   4   8       1063.36       1021.10        46.63 o                         
   3   4   8        306.33        216.45        26.88 o                         
   4   4   8       3193.39       3002.81        94.15 o                         
   5   4   8       1036.36        980.21        56.67 o                         
   6   4   8       1083.34       1080.16        69.89 o                         
   7   4   8       2355.77       2244.54        99.62 o                         
   8   4   8       1467.98       1473.80       166.30 o                         
   9   4   8       1203.65       1211.13       100.96 o                         
  10   4   8        191.96        187.16        61.50 o                         
 -10   5   8        191.75        137.77        61.34 o                         
  -9   5   8       2848.53       3475.78       165.92 o                         
  -8   5   8        213.28        239.59        67.03 o                         
  -7   5   8        294.81        243.13        53.99 o                         
  -6   5   8        178.08        106.49        37.38 o                         
  -5   5   8       1608.19       1555.40        67.27 o                         
  -4   5   8        597.08        395.64        43.92 o                         
  -3   5   8       3187.55       3071.90       157.49 o                         
  -2   5   8        201.55        147.63        25.04 o                         
  -1   5   8       2092.37       2120.55        84.39 o                         
   0   5   8        240.24        115.66        32.64 o                         
   1   5   8       2069.13       2244.88        66.99 o                         
   2   5   8        210.55        131.15        26.25 o                         
   3   5   8       3092.19       3201.49        88.18 o                         
   4   5   8        583.80        459.22        32.23 o                         
   5   5   8       1592.16       1439.19        64.85 o                         
   6   5   8        189.27        118.53        41.35 o                         
   7   5   8        272.36        272.51        56.80 o                         
   8   5   8        222.32        246.07        61.18 o                         
   9   5   8       2937.04       3462.47       195.59 o                         
  10   5   8        191.63         68.25        66.39 o                         
 -10   6   8        797.91        882.86       146.84 o                         
  -9   6   8        140.43        103.06        61.18 o                         
  -8   6   8        305.35        314.92        64.67 o                         
  -7   6   8       1934.43       2099.29       108.77 o                         
  -6   6   8         94.19         60.90        59.00 o                         
  -5   6   8       1489.80       1456.95        66.32 o                         
  -4   6   8       1732.26       1755.37        72.07 o                         
  -3   6   8       1059.58        973.72        54.51 o                         
  -2   6   8        612.98        550.86        51.65 o                         
  -1   6   8       1670.61       1656.02        78.35 o                         
   0   6   8          0.53        -11.08        27.80 o                         
   1   6   8       1677.78       1713.85        70.20 o                         
   2   6   8        672.32        598.59        42.53 o                         
   3   6   8       1077.08       1003.99        59.03 o                         
   4   6   8       1752.68       1629.98        64.89 o                         
   5   6   8       1465.65       1232.54        80.11 o                         
   6   6   8        102.96         -0.25        47.77 o                         
   7   6   8       1834.64       1852.33       107.09 o                         
   8   6   8        305.18        288.94        77.33 o                         
   9   6   8        132.05        247.11        96.96 o                         
  10   6   8        796.12       1172.56       159.40 o                         
  -9   7   8         84.01        -21.71        66.21 o                         
  -8   7   8        419.92        559.19       106.54 o                         
  -7   7   8         47.12        -43.72        70.71 o                         
  -6   7   8       1602.57       1875.41       129.90 o                         
  -5   7   8        679.78        610.11        65.26 o                         
  -4   7   8        590.84        520.01        51.34 o                         
  -3   7   8        799.46        675.45        52.23 o                         
  -2   7   8        349.53        292.22        39.68 o                         
  -1   7   8        176.97        113.71        32.00 o                         
   0   7   8       6115.78       7131.43       150.46 o                         
   1   7   8        160.70        144.64        33.75 o                         
   2   7   8        354.22        379.80        56.10 o                         
   3   7   8        825.43        727.66        62.92 o                         
   4   7   8        557.34        434.39        42.29 o                         
   5   7   8        677.48        573.53        57.30 o                         
   6   7   8       1589.99       1675.95       130.19 o                         
   7   7   8         53.14        -36.37        52.41 o                         
   8   7   8        418.42        441.11        75.66 o                         
   9   7   8         91.79         14.32        68.86 o                         
  -8   8   8        465.35        507.29        93.69 o                         
  -7   8   8         80.02        103.29        61.44 o                         
  -6   8   8        143.77         99.34        60.71 o                         
  -5   8   8        521.95        479.24        70.97 o                         
  -4   8   8       2441.05       2919.10       119.10 o                         
  -3   8   8         31.05        -48.42        48.42 o                         
  -2   8   8       2777.03       2893.35       126.16 o                         
  -1   8   8        922.78        898.67        73.66 o                         
   0   8   8         19.19        -54.20        54.20 o                         
   1   8   8        968.05        938.49        59.74 o                         
   2   8   8       2692.00       3089.55       146.07 o                         
   3   8   8         29.27         19.92        47.45 o                         
   4   8   8       2427.93       2840.13       146.64 o                         
   5   8   8        531.73        422.51        68.59 o                         
   6   8   8        135.34         70.13        52.85 o                         
   7   8   8         84.13         -8.79        57.56 o                         
   8   8   8        476.48        519.61        80.53 o                         
  -8   9   8         59.22        119.97        92.36 o                         
  -7   9   8         39.22         -6.20        56.98 o                         
  -6   9   8        741.13        860.21        88.66 o                         
  -5   9   8        565.96        526.01        64.78 o                         
  -4   9   8        607.06        605.55        64.60 o                         
  -3   9   8       1509.27       1627.29       107.21 o                         
  -2   9   8        167.41         96.40        46.47 o                         
  -1   9   8        883.55        821.50        88.55 o                         
   0   9   8       1996.14       2064.42       176.49 o                         
   1   9   8        911.17        738.56       132.93 o                         
   2   9   8        158.28        155.74        50.45 o                         
   3   9   8       1534.95       1761.73       118.70 o                         
   4   9   8        627.34        684.38        73.32 o                         
   5   9   8        560.49        543.34        75.28 o                         
   6   9   8        767.11        800.83        88.30 o                         
   7   9   8         43.55         18.70        50.91 o                         
   8   9   8         62.02         47.41        70.84 o                         
  -7  10   8        614.57        852.23       143.76 o                         
  -6  10   8         42.40        -66.36        66.36 o                         
  -5  10   8       1341.59       1649.59       170.05 o                         
  -4  10   8        187.99        111.35        49.17 o                         
  -3  10   8         83.76         68.69        48.41 o                         
  -2  10   8          7.53         18.85        44.07 o                         
  -1  10   8       1741.79       1962.87        88.22 o                         
   0  10   8        703.67        677.28       160.84 o                         
   1  10   8       1770.05       1831.39       185.29 o                         
   2  10   8          9.14        -44.15        51.33 o                         
   3  10   8         81.16         68.38        46.30 o                         
   4  10   8        185.33        136.51        67.55 o                         
   5  10   8       1292.52       1365.55       214.56 o                         
   6  10   8         36.09         19.57        77.44 o                         
   7  10   8        656.62        804.29       134.77 o                         
  -5  11   8        235.15        241.94        77.02 o                         
  -4  11   8        168.36        188.88        64.69 o                         
  -3  11   8        965.51       1160.45       102.51 o                         
  -2  11   8        159.43         98.08        79.25 o                         
  -1  11   8        487.82        601.11       198.04 o                         
   0  11   8       1038.88       1190.40       146.61 o                         
   1  11   8        490.48        528.49       132.55 o                         
   2  11   8        160.04        196.28       168.20 o                         
   3  11   8       1015.12       1110.66       113.12 o                         
   4  11   8        167.25         90.46        87.73 o                         
   5  11   8        243.53        290.75       193.44 o                         
  -4  12   8        760.75       1026.15       158.03 o                         
  -3  12   8        208.53        152.34        83.83 o                         
  -2  12   8        708.89       1166.78       147.41 o                         
  -1  12   8        198.96        290.04       123.94 o                         
   0  12   8         16.75         26.60       118.43 o                         
   1  12   8        195.70        210.15        83.59 o                         
   2  12   8        708.01        945.98       222.07 o                         
   3  12   8        207.69        389.48       113.44 o                         
   4  12   8        756.21        898.53       205.66 o                         
   1   0   9        718.22        591.81        46.62 o                         
   2   0   9       2264.58       2237.02        86.88 o                         
   3   0   9      11017.82      11350.23       223.78 o                         
   4   0   9         23.65        -11.19        38.05 o                         
   5   0   9       1108.21       1058.85        63.42 o                         
   6   0   9        210.78        109.51        42.21 o                         
   7   0   9         26.13         27.87        56.32 o                         
   8   0   9        963.34        811.18        86.08 o                         
   9   0   9       1064.35       1148.72       113.28 o                         
  10   0   9       2460.17       2819.99       156.82 o                         
  11   0   9        484.19        379.80       150.78 o                         
 -10   1   9        361.84        566.87        84.68 o                         
  -9   1   9        167.03        196.80        61.14 o                         
  -8   1   9        642.42        635.37        82.87 o                         
  -7   1   9       2662.71       2571.56       112.55 o                         
  -6   1   9       1408.15       1283.93        71.88 o                         
  -5   1   9       1370.48       1297.66        68.69 o                         
  -4   1   9        369.71        333.19        47.18 o                         
  -3   1   9        814.40        712.33        53.34 o                         
  -2   1   9       2462.79       2427.47        85.01 o                         
  -1   1   9       4411.81       4503.37        96.01 o                         
   0   1   9        767.29        682.11        48.49 o                         
   1   1   9       4383.52       4548.93       113.91 o                         
   2   1   9       2335.73       2473.35        83.41 o                         
   3   1   9        820.62        870.25        59.93 o                         
   4   1   9        401.71        353.02        42.47 o                         
   5   1   9       1361.76       1293.08        90.04 o                         
   6   1   9       1410.66       1368.77        96.83 o                         
   7   1   9       2786.56       2927.85       141.87 o                         
   8   1   9        588.29        477.53        73.60 o                         
   9   1   9        177.33        128.49        60.01 o                         
  10   1   9        356.32        380.95        76.47 o                         
 -10   2   9        143.75        138.63        75.00 o                         
  -9   2   9        697.65        756.69        89.53 o                         
  -8   2   9       1104.42        958.30        93.39 o                         
  -7   2   9         77.63         99.58        46.17 o                         
  -6   2   9       2939.46       2672.84        97.51 o                         
  -5   2   9        969.90        868.83        59.74 o                         
  -4   2   9       2086.47       1918.52        73.49 o                         
  -3   2   9       1783.96       1820.94        64.43 o                         
  -2   2   9       2459.52       2448.60        73.19 o                         
  -1   2   9        104.74         55.13        30.43 o                         
   0   2   9       5768.48       5996.43       143.47 o                         
   1   2   9         99.34         68.03        32.20 o                         
   2   2   9       2474.24       2691.30       100.41 o                         
   3   2   9       1855.44       1967.31        90.63 o                         
   4   2   9       2126.97       2201.79        83.81 o                         
   5   2   9       1012.50        892.14        66.11 o                         
   6   2   9       2853.53       2544.18       107.60 o                         
   7   2   9         84.25        -31.73        57.48 o                         
   8   2   9       1120.11       1053.45        96.62 o                         
   9   2   9        682.29        633.07        79.74 o                         
  10   2   9        132.85        -70.23        70.23 o                         
 -10   3   9        623.65        753.69        97.41 o                         
  -9   3   9         86.17         40.61        62.10 o                         
  -8   3   9       1915.31       1984.18       125.28 o                         
  -7   3   9        109.48         87.79        53.36 o                         
  -6   3   9        255.76        178.95        39.82 o                         
  -5   3   9       1688.02       1634.10        81.64 o                         
  -4   3   9       4449.31       4441.86        97.65 o                         
  -3   3   9       1530.12       1461.62        59.02 o                         
  -2   3   9       3327.74       3455.16        84.99 o                         
  -1   3   9       1075.49       1049.35        49.72 o                         
   0   3   9       1822.21       1767.10        70.67 o                         
   1   3   9       1040.95        970.84        63.18 o                         
   2   3   9       3262.56       3354.99        98.89 o                         
   3   3   9       1503.00       1395.83        65.47 o                         
   4   3   9       4330.99       3940.32       151.24 o                         
   5   3   9       1699.32       1659.36        82.62 o                         
   6   3   9        237.14        199.80        42.59 o                         
   7   3   9        103.72        -27.75        55.59 o                         
   8   3   9       1922.22       1864.34       121.61 o                         
   9   3   9         91.76        -62.04        62.04 o                         
  10   3   9        607.59        482.19        87.66 o                         
 -10   4   9        237.20        309.75        75.22 o                         
  -9   4   9        832.40        799.58        95.85 o                         
  -8   4   9        451.02        529.69        77.67 o                         
  -7   4   9        595.34        488.50        62.94 o                         
  -6   4   9       1032.41        938.21        75.56 o                         
  -5   4   9        431.39        346.89        34.04 o                         
  -4   4   9        797.03        682.60        44.46 o                         
  -3   4   9       2598.50       2660.47        76.00 o                         
  -2   4   9       1158.35       1232.03        53.91 o                         
  -1   4   9       2057.29       2035.62        65.22 o                         
   0   4   9        519.57        491.21        35.57 o                         
   1   4   9       2081.02       1859.26        72.98 o                         
   2   4   9       1180.26       1191.25        57.18 o                         
   3   4   9       2786.82       2651.42        97.58 o                         
   4   4   9        794.38        670.04        41.44 o                         
   5   4   9        420.33        384.70        48.11 o                         
   6   4   9        944.07        867.46        65.64 o                         
   7   4   9        563.84        422.93        69.25 o                         
   8   4   9        451.11        417.57        77.75 o                         
   9   4   9        844.15        946.62        94.99 o                         
  10   4   9        240.83        207.04        73.82 o                         
 -10   5   9         50.47         -4.75        96.30 o                         
  -9   5   9         94.29        132.53        61.59 o                         
  -8   5   9        142.04         45.05        55.77 o                         
  -7   5   9       1414.66       1601.77       100.25 o                         
  -6   5   9        214.39        160.29        50.39 o                         
  -5   5   9       1892.44       2025.24        78.35 o                         
  -4   5   9        219.55        119.45        28.18 o                         
  -3   5   9        743.51        659.52        41.93 o                         
  -2   5   9       1038.86        949.61        54.33 o                         
  -1   5   9       3531.60       3621.79        83.40 o                         
   0   5   9       1631.88       1809.04        79.59 o                         
   1   5   9       3458.62       3659.60        94.52 o                         
   2   5   9       1056.84       1045.20        53.14 o                         
   3   5   9        755.48        523.00        57.35 o                         
   4   5   9        229.15        156.96        26.71 o                         
   5   5   9       1892.06       1816.53        83.13 o                         
   6   5   9        184.74        114.49        50.29 o                         
   7   5   9       1448.94       1554.42       107.91 o                         
   8   5   9        141.89          9.17        59.77 o                         
   9   5   9         96.86         96.81       112.94 o                         
  10   5   9         51.36        -95.31        95.31 o                         
  -9   6   9       1096.07       1350.97       116.70 o                         
  -8   6   9        262.23        232.94        64.49 o                         
  -7   6   9        207.79        141.37        50.26 o                         
  -6   6   9       1002.98       1020.21        79.93 o                         
  -5   6   9        838.24        858.71        63.14 o                         
  -4   6   9       1130.23       1034.55        65.19 o                         
  -3   6   9       2629.46       2799.86       101.89 o                         
  -2   6   9         34.51          3.11        27.62 o                         
  -1   6   9       1364.83       1247.74        86.28 o                         
   0   6   9       1235.18       1328.81        82.89 o                         
   1   6   9       1337.32       1338.99        73.05 o                         
   2   6   9         22.59         33.44        39.59 o                         
   3   6   9       2686.16       2939.41        93.14 o                         
   4   6   9       1119.22        960.19        67.16 o                         
   5   6   9        794.71        727.97        64.09 o                         
   6   6   9       1051.30       1001.71        86.82 o                         
   7   6   9        218.97        183.98        80.30 o                         
   8   6   9        262.33        139.11        72.14 o                         
   9   6   9       1119.21       1424.46       138.21 o                         
  -9   7   9        376.14        355.55       209.15 o                         
  -8   7   9        566.79        703.19       103.30 o                         
  -7   7   9        151.84         43.86        72.25 o                         
  -6   7   9         87.58         -1.29        56.35 o                         
  -5   7   9        194.08        126.69        50.68 o                         
  -4   7   9       2043.89       2212.88       117.37 o                         
  -3   7   9        922.85        942.37        69.66 o                         
  -2   7   9       1968.09       1911.41       125.56 o                         
  -1   7   9        175.37        142.63        36.74 o                         
   0   7   9         24.45         -3.58        46.86 o                         
   1   7   9        189.52        175.96        56.70 o                         
   2   7   9       1891.41       2018.96       107.39 o                         
   3   7   9        920.75        829.41        66.99 o                         
   4   7   9       2008.51       2191.69       113.42 o                         
   5   7   9        218.70        192.50        47.20 o                         
   6   7   9         86.46         49.90        65.01 o                         
   7   7   9        130.52        104.38        63.57 o                         
   8   7   9        605.87        642.88        96.29 o                         
   9   7   9        375.34        298.17       257.01 o                         
  -8   8   9        291.55        356.82        82.13 o                         
  -7   8   9        433.61        508.63        90.65 o                         
  -6   8   9       2006.13       2456.42       139.49 o                         
  -5   8   9        531.42        584.10        69.84 o                         
  -4   8   9        214.60        120.99        50.88 o                         
  -3   8   9         62.45         11.82        74.08 o                         
  -2   8   9        326.58        309.37        56.60 o                         
  -1   8   9        265.70        164.81        43.28 o                         
   0   8   9       2289.64       2568.10       108.22 o                         
   1   8   9        234.93        244.12        60.99 o                         
   2   8   9        348.88        478.28        80.10 o                         
   3   8   9         70.22         28.40        53.05 o                         
   4   8   9        184.13        114.30        48.16 o                         
   5   8   9        520.63        495.55        73.29 o                         
   6   8   9       1988.97       2332.36       185.03 o                         
   7   8   9        435.88        401.14        72.43 o                         
   8   8   9        295.16        232.15        67.99 o                         
  -7   9   9        111.80        135.59        67.58 o                         
  -6   9   9         11.60        -36.76        91.49 o                         
  -5   9   9        394.09        495.69        66.94 o                         
  -4   9   9        887.27        834.38        83.09 o                         
  -3   9   9        125.79         -1.07        50.04 o                         
  -2   9   9        487.48        510.62        64.81 o                         
  -1   9   9       1052.49       1128.65       105.14 o                         
   0   9   9        216.19        125.58        60.78 o                         
   1   9   9       1098.85       1068.31        87.44 o                         
   2   9   9        500.50        499.26        77.58 o                         
   3   9   9        135.26         61.29        69.31 o                         
   4   9   9        919.71       1040.24        91.21 o                         
   5   9   9        384.74        329.48       102.34 o                         
   6   9   9          7.96        -57.07        57.07 o                         
   7   9   9        115.58        184.45        63.93 o                         
  -6  10   9         26.64        -29.46        75.26 o                         
  -5  10   9        870.59        933.81        82.97 o                         
  -4  10   9        138.21         77.39        48.18 o                         
  -3  10   9       1344.77       1610.23       104.47 o                         
  -2  10   9        227.09        169.46        76.21 o                         
  -1  10   9        475.73        553.42        67.55 o                         
   0  10   9         45.95        -44.54        68.52 o                         
   1  10   9        483.91        369.90        63.07 o                         
   2  10   9        245.44        240.96        64.34 o                         
   3  10   9       1324.66       1532.30       119.84 o                         
   4  10   9        138.22        106.99        68.39 o                         
   5  10   9        909.71       1106.16       156.01 o                         
   6  10   9         31.47        128.62       117.93 o                         
  -4  11   9        438.70        438.69        96.35 o                         
  -3  11   9          0.32        -67.54       241.64 o                         
  -2  11   9        553.65        723.02       173.81 o                         
  -1  11   9        530.05        825.21       128.90 o                         
   0  11   9         45.94        -48.95        76.78 o                         
   1  11   9        551.65        657.28       120.43 o                         
   2  11   9        574.36        723.61       122.22 o                         
   3  11   9          0.44       -140.59       140.59 o                         
   4  11   9        424.57        431.79       112.73 o                         
  -2  12   9        408.64        485.90       121.37 o                         
  -1  12   9        164.83        502.61       118.45 o                         
   0  12   9        328.30        629.85       115.77 o                         
   1  12   9        177.01        -13.52       132.67 o                         
   2  12   9        379.69        347.01       155.88 o                         
   0   0  10       6673.21       6951.24       262.47 o                         
   1   0  10       2074.65       2018.83        93.66 o                         
   2   0  10        103.03         57.42        35.33 o                         
   3   0  10        686.60        614.23        53.61 o                         
   4   0  10        875.26        890.97        74.63 o                         
   5   0  10        716.75        673.76        64.78 o                         
   6   0  10       2145.84       2165.84       123.67 o                         
   7   0  10       1510.31       1486.11       110.49 o                         
   8   0  10        888.04        694.23       116.28 o                         
   9   0  10         15.64        -26.12        57.16 o                         
  10   0  10          6.58        -71.38        71.38 o                         
 -10   1  10        730.35        885.37       100.27 o                         
  -9   1  10        468.64        466.41        77.33 o                         
  -8   1  10        712.12        486.26       105.80 o                         
  -7   1  10       1288.19       1136.57       100.10 o                         
  -6   1  10        776.73        728.71        60.94 o                         
  -5   1  10       2597.78       2603.74        98.04 o                         
  -4   1  10       3973.91       3660.13       187.10 o                         
  -3   1  10       1511.84       1455.59        64.96 o                         
  -2   1  10       1350.46       1298.11        69.65 o                         
  -1   1  10         94.32         24.46        34.79 o                         
   0   1  10       1246.87       1278.49        77.40 o                         
   1   1  10         73.90        -20.77        50.41 o                         
   2   1  10       1315.80       1221.68        78.58 o                         
   3   1  10       1407.50       1374.01        83.11 o                         
   4   1  10       3912.17       3990.24       123.13 o                         
   5   1  10       2686.15       2703.01       104.97 o                         
   6   1  10        769.56        647.03        80.13 o                         
   7   1  10       1222.13       1162.54        99.85 o                         
   8   1  10        760.90        660.04        85.94 o                         
   9   1  10        481.15        468.06        82.69 o                         
  10   1  10        719.09        724.62        95.41 o                         
 -10   2  10          3.72         60.35        62.89 o                         
  -9   2  10       1681.91       2075.78       136.21 o                         
  -8   2  10        596.52        573.28        80.64 o                         
  -7   2  10        359.57        205.46        61.61 o                         
  -6   2  10        503.80        474.84        53.10 o                         
  -5   2  10        531.66        446.61        49.47 o                         
  -4   2  10       1100.57       1087.82        58.53 o                         
  -3   2  10       1164.22       1201.83        61.43 o                         
  -2   2  10       1644.90       1621.14        70.08 o                         
  -1   2  10       2068.27       2081.98        86.59 o                         
   0   2  10       2848.17       3028.65       110.07 o                         
   1   2  10       2089.96       2109.51        94.81 o                         
   2   2  10       1730.84       1719.18        90.70 o                         
   3   2  10       1148.33       1099.36        76.66 o                         
   4   2  10       1179.64       1231.79        70.20 o                         
   5   2  10        506.98        378.10        51.17 o                         
   6   2  10        504.57        403.32        57.63 o                         
   7   2  10        345.39        188.11        55.78 o                         
   8   2  10        563.82        526.92        78.02 o                         
   9   2  10       1671.30       1816.32       129.77 o                         
  10   2  10         11.99         63.72        62.47 o                         
 -10   3  10        144.75        141.23       140.74 o                         
  -9   3  10        169.03        148.36        65.81 o                         
  -8   3  10       1399.08       1494.99       115.21 o                         
  -7   3  10        743.76        459.67        67.99 o                         
  -6   3  10        920.05        840.40        76.76 o                         
  -5   3  10        391.70        352.87        39.42 o                         
  -4   3  10        664.50        593.67        47.76 o                         
  -3   3  10        158.74         94.28        31.34 o                         
  -2   3  10        685.29        549.70        45.48 o                         
  -1   3  10       3812.55       4059.20       101.58 o                         
   0   3  10       1771.00       1716.62        77.97 o                         
   1   3  10       3781.90       3950.89       123.40 o                         
   2   3  10        636.01        478.53        66.27 o                         
   3   3  10        181.36        107.86        35.65 o                         
   4   3  10        695.80        495.74        49.48 o                         
   5   3  10        332.00        328.05        47.10 o                         
   6   3  10        936.69        801.25        68.76 o                         
   7   3  10        725.75        583.41        78.14 o                         
   8   3  10       1428.34       1276.52       107.25 o                         
   9   3  10        166.36         84.02        66.39 o                         
  10   3  10        145.14        125.00        91.34 o                         
  -9   4  10        100.08        -38.65        79.96 o                         
  -8   4  10       1053.78       1203.46       107.52 o                         
  -7   4  10        584.35        551.90        68.52 o                         
  -6   4  10        563.56        514.42        62.42 o                         
  -5   4  10       3097.23       3114.39       179.24 o                         
  -4   4  10        402.15        268.70        38.20 o                         
  -3   4  10        983.76        915.27        54.54 o                         
  -2   4  10       1852.87       1824.45        72.13 o                         
  -1   4  10       1443.42       1442.22        64.28 o                         
   0   4  10       1999.20       2282.09       118.03 o                         
   1   4  10       1453.95       1294.50        56.44 o                         
   2   4  10       1853.49       1903.33        89.60 o                         
   3   4  10       1022.16        876.71        49.61 o                         
   4   4  10        450.87        335.20        35.99 o                         
   5   4  10       3112.89       3101.95       139.77 o                         
   6   4  10        537.23        549.35        83.88 o                         
   7   4  10        558.70        489.71        73.01 o                         
   8   4  10       1060.87       1112.66       101.84 o                         
   9   4  10        111.06        171.93        59.84 o                         
  -9   5  10        157.37         -8.59        63.23 o                         
  -8   5  10        187.57        169.59        60.63 o                         
  -7   5  10        280.85        193.13        55.83 o                         
  -6   5  10        195.64         37.45        56.89 o                         
  -5   5  10        468.48        415.73        50.19 o                         
  -4   5  10       1838.04       1969.76        83.72 o                         
  -3   5  10       1083.77       1142.10        59.60 o                         
  -2   5  10       2892.15       3110.21        88.78 o                         
  -1   5  10        157.07        158.76        35.80 o                         
   0   5  10        472.62        401.06        58.15 o                         
   1   5  10        166.40        112.69        26.15 o                         
   2   5  10       2819.36       3128.97       114.50 o                         
   3   5  10       1082.14        856.52        96.87 o                         
   4   5  10       1812.54       1830.46       101.72 o                         
   5   5  10        442.88        344.05        63.63 o                         
   6   5  10        177.55        101.34        53.12 o                         
   7   5  10        271.36        207.83        67.30 o                         
   8   5  10        193.95        213.05        59.89 o                         
   9   5  10        172.43         55.39       102.94 o                         
  -8   6  10         46.87        -62.63        62.63 o                         
  -7   6  10        324.33        277.22        60.34 o                         
  -6   6  10       1381.49       1574.84        98.38 o                         
  -5   6  10        770.17        722.34        61.99 o                         
  -4   6  10        499.55        497.49        54.53 o                         
  -3   6  10       1511.21       1479.34        71.43 o                         
  -2   6  10        677.14        577.45        40.02 o                         
  -1   6  10        917.30        996.71        69.21 o                         
   0   6  10        310.62        318.95        51.27 o                         
   1   6  10        866.55        746.58        72.40 o                         
   2   6  10        670.84        701.16        65.63 o                         
   3   6  10       1542.56       1575.61        74.29 o                         
   4   6  10        484.03        480.29        58.50 o                         
   5   6  10        754.42        640.50        74.44 o                         
   6   6  10       1358.86       1419.94       102.97 o                         
   7   6  10        300.57        278.15        75.60 o                         
   8   6  10         47.42        -19.78        64.85 o                         
  -8   7  10        282.85        117.94        77.61 o                         
  -7   7  10       1037.82       1081.26       125.16 o                         
  -6   7  10       1114.61       1228.53       109.24 o                         
  -5   7  10        219.74        207.57        52.90 o                         
  -4   7  10         12.16        -51.55        51.55 o                         
  -3   7  10        451.39        344.91        60.71 o                         
  -2   7  10        495.36        472.29        65.95 o                         
  -1   7  10       2001.12       2315.95       144.22 o                         
   0   7  10       1756.63       1800.00       113.03 o                         
   1   7  10       2038.58       2182.56       104.25 o                         
   2   7  10        495.64        478.02        78.14 o                         
   3   7  10        443.64        416.03        59.64 o                         
   4   7  10         16.83        -50.47        50.47 o                         
   5   7  10        213.45        154.41        47.01 o                         
   6   7  10       1107.85       1386.55       110.54 o                         
   7   7  10       1065.56       1241.08       109.50 o                         
   8   7  10        269.42        183.33        79.79 o                         
  -7   8  10        281.10        242.21        69.79 o                         
  -6   8  10         29.10        -14.54        63.77 o                         
  -5   8  10         64.78        -20.76        51.72 o                         
  -4   8  10        464.86        397.80        83.10 o                         
  -3   8  10       1576.20       1949.33       123.05 o                         
  -2   8  10        755.80        837.09        78.25 o                         
  -1   8  10         54.10         61.46        50.44 o                         
   0   8  10         46.33         22.75        51.73 o                         
   1   8  10         57.22         50.66        54.44 o                         
   2   8  10        733.85        903.18        97.45 o                         
   3   8  10       1602.77       2178.86       124.96 o                         
   4   8  10        464.12        545.47        65.21 o                         
   5   8  10         78.08        -18.12        62.64 o                         
   6   8  10         30.70        -57.19        57.19 o                         
   7   8  10        279.99        273.22        68.92 o                         
  -6   9  10        239.12        265.15        64.24 o                         
  -5   9  10        640.58        707.24        77.23 o                         
  -4   9  10        140.38        135.31        51.30 o                         
  -3   9  10        292.57        239.53        54.87 o                         
  -2   9  10       1220.02       1412.93        97.74 o                         
  -1   9  10        194.21        143.37        61.75 o                         
   0   9  10        222.33        180.99        49.65 o                         
   1   9  10        185.45        209.27        78.90 o                         
   2   9  10       1258.13       1437.73       117.79 o                         
   3   9  10        260.17        307.60        63.24 o                         
   4   9  10        136.98         77.00        53.11 o                         
   5   9  10        649.89        685.32        84.84 o                         
   6   9  10        231.16        283.79        67.87 o                         
  -5  10  10        191.07         70.60        67.89 o                         
  -4  10  10        656.55        697.50        89.15 o                         
  -3  10  10         96.19         92.93        64.00 o                         
  -2  10  10        174.78        241.78        92.49 o                         
  -1  10  10        271.98        194.77        63.93 o                         
   0  10  10        370.45        407.24       126.11 o                         
   1  10  10        262.18        117.71        60.30 o                         
   2  10  10        171.56        -63.86       100.27 o                         
   3  10  10         96.10         38.77        82.71 o                         
   4  10  10        658.55        871.17       113.23 o                         
   5  10  10        195.62        327.94       123.72 o                         
  -3  11  10         59.37        234.80        96.91 o                         
  -2  11  10        379.63        590.74       123.62 o                         
  -1  11  10        173.82        213.36        94.08 o                         
   0  11  10          2.83        -79.65        83.51 o                         
   1  11  10        183.98        101.83       177.18 o                         
   2  11  10        380.90        333.52       102.66 o                         
   3  11  10         66.17        100.71        89.30 o                         
   1   0  11        847.71        805.02        65.84 o                         
   2   0  11       1960.01       1994.33        99.24 o                         
   3   0  11         30.32        -29.25        43.32 o                         
   4   0  11       2397.55       2014.50       197.15 o                         
   5   0  11         78.69         36.28        47.42 o                         
   6   0  11         40.18         13.51        57.65 o                         
   7   0  11         36.92        -41.59        77.25 o                         
   8   0  11        503.25        470.23        80.89 o                         
   9   0  11         77.53         58.93        63.45 o                         
  -9   1  11        725.12        886.65       102.16 o                         
  -8   1  11        551.72        617.46        87.01 o                         
  -7   1  11        865.71        751.99        91.35 o                         
  -6   1  11       3686.12       3945.11       184.02 o                         
  -5   1  11         94.78         15.13        46.96 o                         
  -4   1  11        275.13        235.07        35.09 o                         
  -3   1  11        401.73        325.07        40.32 o                         
  -2   1  11        300.34        251.02        44.01 o                         
  -1   1  11        402.33        380.61        53.18 o                         
   0   1  11       2917.66       2933.19       131.79 o                         
   1   1  11        428.15        285.74        58.92 o                         
   2   1  11        312.13        205.70        48.82 o                         
   3   1  11        488.47        373.54        57.08 o                         
   4   1  11        287.77        141.97        36.00 o                         
   5   1  11         68.27         33.77        45.25 o                         
   6   1  11       3659.44       3908.54       169.44 o                         
   7   1  11        838.36        841.39        89.55 o                         
   8   1  11        554.06        544.35        80.36 o                         
   9   1  11        727.09        732.06        92.56 o                         
  -9   2  11        213.07        108.67        66.01 o                         
  -8   2  11          0.30        -60.15        67.06 o                         
  -7   2  11       1928.39       1983.78       131.21 o                         
  -6   2  11        101.26         43.32        51.98 o                         
  -5   2  11       2138.42       2097.67        93.27 o                         
  -4   2  11        762.30        795.81        57.53 o                         
  -3   2  11        109.17         81.38        33.51 o                         
  -2   2  11        271.94        236.34        37.57 o                         
  -1   2  11       4308.00       4467.47       129.59 o                         
   0   2  11        478.61        391.18        53.02 o                         
   1   2  11       4248.52       4401.62       156.06 o                         
   2   2  11        312.26        247.23        49.80 o                         
   3   2  11        110.90         57.17        46.00 o                         
   4   2  11        739.18        623.99        57.17 o                         
   5   2  11       2180.50       2107.28       102.42 o                         
   6   2  11         97.39        103.72        56.11 o                         
   7   2  11       1921.42       1840.69       125.16 o                         
   8   2  11          0.01        -62.16        62.16 o                         
   9   2  11        220.53        171.38        64.49 o                         
  -9   3  11        540.69        477.45        97.98 o                         
  -8   3  11        147.40         12.56        57.27 o                         
  -7   3  11        191.40         10.77        53.43 o                         
  -6   3  11        753.86        632.43        71.43 o                         
  -5   3  11       1914.99       1986.28       105.27 o                         
  -4   3  11       1131.22       1022.16        61.11 o                         
  -3   3  11       2566.94       2732.69        92.21 o                         
  -2   3  11        176.16        157.51        37.68 o                         
  -1   3  11       1554.89       1539.83        67.17 o                         
   0   3  11          4.67        -36.65        36.65 o                         
   1   3  11       1586.95       1667.37        92.30 o                         
   2   3  11        184.24        149.80        54.33 o                         
   3   3  11       2526.81       2509.34        95.13 o                         
   4   3  11       1158.48       1068.60        67.46 o                         
   5   3  11       1944.17       1974.68       121.32 o                         
   6   3  11        748.96        675.47        81.90 o                         
   7   3  11        199.06         43.80        60.19 o                         
   8   3  11        142.31        -67.84        67.84 o                         
   9   3  11        595.66        730.98       119.05 o                         
  -9   4  11         84.93        -20.24        78.10 o                         
  -8   4  11        421.01        401.54        74.92 o                         
  -7   4  11        329.60        185.09        59.88 o                         
  -6   4  11        247.30        171.01        58.59 o                         
  -5   4  11        753.56        595.43        55.43 o                         
  -4   4  11       1281.18       1324.39        79.92 o                         
  -3   4  11        158.20         93.46        34.97 o                         
  -2   4  11       1862.35       1895.63        77.79 o                         
  -1   4  11       1538.50       1590.12        71.29 o                         
   0   4  11        108.14         85.67        32.59 o                         
   1   4  11       1542.65       1512.43        89.57 o                         
   2   4  11       1806.08       1984.48        96.97 o                         
   3   4  11        161.02         57.06        16.60 o                         
   4   4  11       1287.75       1328.82        90.41 o                         
   5   4  11        808.66        759.78        85.65 o                         
   6   4  11        230.13         94.64        58.66 o                         
   7   4  11        332.43        184.70        87.94 o                         
   8   4  11        397.41        318.36        67.37 o                         
   9   4  11         91.63        151.02        95.04 o                         
  -8   5  11        846.05        891.08        97.90 o                         
  -7   5  11         45.77         59.61        49.75 o                         
  -6   5  11       1552.73       1664.80       102.70 o                         
  -5   5  11         26.82        -41.51        41.51 o                         
  -4   5  11        629.61        580.77        58.78 o                         
  -3   5  11        220.22        201.81        43.01 o                         
  -2   5  11       2654.95       2790.47       120.99 o                         
  -1   5  11        440.95        391.55        42.43 o                         
   0   5  11       5828.68       6674.71       176.90 o                         
   1   5  11        442.57        294.39        45.63 o                         
   2   5  11       2633.60       2756.86       115.36 o                         
   3   5  11        218.88        177.50        50.74 o                         
   4   5  11        592.74        588.54        68.53 o                         
   5   5  11         27.34        -14.49        77.43 o                         
   6   5  11       1544.49       1502.63       111.71 o                         
   7   5  11         42.43        -62.90        62.90 o                         
   8   5  11        865.37        852.83       116.96 o                         
  -8   6  11        616.15        833.26       108.58 o                         
  -7   6  11        346.41        275.65        78.31 o                         
  -6   6  11         50.58         -7.65        47.81 o                         
  -5   6  11         58.43         21.82        43.85 o                         
  -4   6  11       1616.07       1690.88        90.44 o                         
  -3   6  11         49.62         70.53        37.34 o                         
  -2   6  11       1177.21       1210.85        69.88 o                         
  -1   6  11       2061.67       2139.81       116.43 o                         
   0   6  11        301.61        323.95        63.84 o                         
   1   6  11       2109.78       2193.00       112.86 o                         
   2   6  11       1181.83       1219.72        98.80 o                         
   3   6  11         51.31         17.49        42.92 o                         
   4   6  11       1665.03       1802.40       102.27 o                         
   5   6  11         67.65         13.99        53.10 o                         
   6   6  11         46.22        -51.87        51.87 o                         
   7   6  11        337.70        241.60        75.86 o                         
   8   6  11        604.67        610.07       162.43 o                         
  -7   7  11         43.95         -5.86        64.57 o                         
  -6   7  11        260.17        140.42        66.08 o                         
  -5   7  11        158.05        131.19        87.18 o                         
  -4   7  11        455.54        576.99        75.07 o                         
  -3   7  11       2177.32       2506.05       129.90 o                         
  -2   7  11         90.27         44.52        47.66 o                         
  -1   7  11        313.68        217.04        61.18 o                         
   0   7  11         23.15          2.30        38.46 o                         
   1   7  11        301.22        247.17        51.37 o                         
   2   7  11         96.70         31.28        62.77 o                         
   3   7  11       2203.99       2695.21       153.51 o                         
   4   7  11        471.46        531.73        67.68 o                         
   5   7  11        177.86         98.87        60.71 o                         
   6   7  11        245.85         72.43        61.54 o                         
   7   7  11         37.05        -64.74        64.74 o                         
  -6   8  11         85.84        114.70        61.92 o                         
  -5   8  11       1145.16       1396.38       143.31 o                         
  -4   8  11         50.57        -57.40        57.40 o                         
  -3   8  11         60.83        -11.35        61.74 o                         
  -2   8  11        189.31        125.53        55.17 o                         
  -1   8  11        841.20        883.46       103.45 o                         
   0   8  11        241.69        128.58        60.50 o                         
   1   8  11        842.93       1007.41       141.48 o                         
   2   8  11        201.97        106.49        63.50 o                         
   3   8  11         60.68         16.59        59.56 o                         
   4   8  11         49.34         24.46        51.41 o                         
   5   8  11       1161.07       1308.89       137.91 o                         
   6   8  11         80.94         -6.86        55.39 o                         
  -5   9  11         71.31         65.09        60.87 o                         
  -4   9  11        237.18        295.50        60.19 o                         
  -3   9  11        827.86        973.50        93.42 o                         
  -2   9  11        145.70        105.96        65.93 o                         
  -1   9  11         51.46         70.31        49.90 o                         
   0   9  11        156.74        191.73        55.54 o                         
   1   9  11         47.98        -52.35        52.62 o                         
   2   9  11        140.81         25.35        64.40 o                         
   3   9  11        842.50        975.76        95.92 o                         
   4   9  11        237.66        392.86        72.01 o                         
   5   9  11         65.22        -54.60        56.79 o                         
  -4  10  11        606.69        960.95       143.11 o                         
  -3  10  11         16.79        156.01       109.01 o                         
  -2  10  11        409.04        595.08       120.24 o                         
  -1  10  11        153.06        153.83       123.89 o                         
   0  10  11          2.13        -62.40        62.40 o                         
   1  10  11        146.68         38.13        89.96 o                         
   2  10  11        400.88        601.23       119.70 o                         
   3  10  11         17.48         -4.71        63.81 o                         
   4  10  11        583.77        638.04       158.88 o                         
   0   0  12       2075.56       2016.13       223.85 o                         
   1   0  12       1456.74       1419.96        88.03 o                         
   2   0  12        119.75         83.36        46.23 o                         
   3   0  12        280.99        234.61        58.34 o                         
   4   0  12        437.97        352.82        65.51 o                         
   5   0  12        106.60         27.63        52.76 o                         
   6   0  12       4198.53       4867.72       158.40 o                         
   7   0  12         48.85         65.54        63.53 o                         
   8   0  12        163.92         40.78        60.17 o                         
   9   0  12        321.55        234.56       164.14 o                         
  -9   1  12        187.56          4.35       142.95 o                         
  -8   1  12        434.35        371.64       134.04 o                         
  -7   1  12        840.75        811.53        94.67 o                         
  -6   1  12        992.19        969.71        84.74 o                         
  -5   1  12        880.40        718.17        71.02 o                         
  -4   1  12        755.83        644.04        77.66 o                         
  -3   1  12        334.84        224.48        42.24 o                         
  -2   1  12       1670.57       1618.05        94.99 o                         
  -1   1  12        344.83        171.90        48.94 o                         
   0   1  12        510.73        486.59        74.25 o                         
   1   1  12        368.16        362.50        64.38 o                         
   2   1  12       1597.00       1600.78        96.80 o                         
   3   1  12        281.19        147.77        49.01 o                         
   4   1  12        721.74        719.30        81.34 o                         
   5   1  12        891.09        892.22        73.11 o                         
   6   1  12       1015.72        943.62        97.12 o                         
   7   1  12        835.47        876.59        99.08 o                         
   8   1  12        442.92        490.47        94.92 o                         
   9   1  12        202.01        142.49        89.80 o                         
  -8   2  12         88.00       -127.77       127.77 o                         
  -7   2  12        333.96        256.71        89.98 o                         
  -6   2  12        175.44          6.78        60.20 o                         
  -5   2  12       1157.50       1209.82        88.62 o                         
  -4   2  12        174.29        142.33        50.22 o                         
  -3   2  12       1286.82       1230.86        75.26 o                         
  -2   2  12        959.97       1083.13        73.84 o                         
  -1   2  12        295.62        196.98        49.05 o                         
   0   2  12       1199.69       1005.78        75.81 o                         
   1   2  12        261.73        157.53        51.77 o                         
   2   2  12       1018.80       1001.94        81.32 o                         
   3   2  12       1283.84       1254.67        89.21 o                         
   4   2  12        149.63        177.17        44.31 o                         
   5   2  12       1121.01       1199.61       103.70 o                         
   6   2  12        160.78         71.01        60.69 o                         
   7   2  12        342.48        293.57        69.85 o                         
   8   2  12         71.15         46.43        63.10 o                         
  -8   3  12        363.05        301.73        72.25 o                         
  -7   3  12        621.60        544.02        79.50 o                         
  -6   3  12        872.86        866.75        84.49 o                         
  -5   3  12       1354.50       1386.57        95.29 o                         
  -4   3  12        150.49         65.90        40.23 o                         
  -3   3  12        721.33        578.23        52.31 o                         
  -2   3  12        418.69        387.02        51.65 o                         
  -1   3  12       2423.49       2716.56        99.47 o                         
   0   3  12       1587.87       1459.06        84.93 o                         
   1   3  12       2321.40       2238.12        92.68 o                         
   2   3  12        382.53        297.79        73.01 o                         
   3   3  12        691.28        609.70        70.46 o                         
   4   3  12        137.15         76.48        52.75 o                         
   5   3  12       1354.49       1386.85       108.50 o                         
   6   3  12        855.60        873.63        93.74 o                         
   7   3  12        610.96        733.78        92.99 o                         
   8   3  12        366.01        257.90        73.86 o                         
  -8   4  12        426.55        320.32        74.72 o                         
  -7   4  12        559.14        509.99        73.22 o                         
  -6   4  12        766.27        876.35        81.52 o                         
  -5   4  12        511.91        532.25        82.76 o                         
  -4   4  12        777.12        743.52        68.89 o                         
  -3   4  12        551.81        510.98        56.21 o                         
  -2   4  12        936.77       1025.31        71.62 o                         
  -1   4  12       1634.21       1647.47        76.61 o                         
   0   4  12       3294.64       3378.19       144.50 o                         
   1   4  12       1611.68       1404.83        73.18 o                         
   2   4  12        975.51        881.92        96.77 o                         
   3   4  12        542.50        480.99        65.99 o                         
   4   4  12        778.50        652.29        74.92 o                         
   5   4  12        493.14        400.33        72.51 o                         
   6   4  12        731.61        790.53        91.16 o                         
   7   4  12        549.26        360.25        72.14 o                         
   8   4  12        411.47        213.56        70.31 o                         
  -7   5  12         28.75        -95.17        95.17 o                         
  -6   5  12        142.12        158.99        52.71 o                         
  -5   5  12         38.13         29.35        59.92 o                         
  -4   5  12       1795.14       2126.64       101.60 o                         
  -3   5  12        418.53        354.90        51.27 o                         
  -2   5  12       1904.99       2166.33       127.21 o                         
  -1   5  12         72.35         43.45        35.45 o                         
   0   5  12        451.04        371.81        49.69 o                         
   1   5  12         78.12        -21.41        75.32 o                         
   2   5  12       1899.48       2050.36       123.71 o                         
   3   5  12        433.12        425.61        64.70 o                         
   4   5  12       1856.59       2090.48       116.39 o                         
   5   5  12         47.92         -0.05        54.77 o                         
   6   5  12        143.49        138.93        80.65 o                         
   7   5  12         30.95         84.59        58.51 o                         
  -7   6  12        160.07         66.64       106.93 o                         
  -6   6  12        495.04        561.93        85.76 o                         
  -5   6  12        782.40        947.65        99.92 o                         
  -4   6  12        187.24        213.14        60.57 o                         
  -3   6  12        865.30       1018.87        91.21 o                         
  -2   6  12        290.74        122.50        66.76 o                         
  -1   6  12         73.99        112.39        53.32 o                         
   0   6  12       1243.76       1505.83       103.16 o                         
   1   6  12         87.18         98.44        50.76 o                         
   2   6  12        281.34        218.90        73.79 o                         
   3   6  12        872.13        782.75        86.79 o                         
   4   6  12        195.68        238.97        59.63 o                         
   5   6  12        751.90        724.07        87.78 o                         
   6   6  12        511.67        414.29        89.96 o                         
   7   6  12        178.99         78.71        80.71 o                         
  -6   7  12        239.14        245.00        74.22 o                         
  -5   7  12        442.57        430.54        93.22 o                         
  -4   7  12        599.64        683.84       104.71 o                         
  -3   7  12        309.89        310.05        65.81 o                         
  -2   7  12        264.52        184.31        58.17 o                         
  -1   7  12       1209.91       1572.17       153.94 o                         
   0   7  12        282.99        162.24        60.70 o                         
   1   7  12       1161.92       1387.27       165.37 o                         
   2   7  12        257.12        227.08        70.61 o                         
   3   7  12        309.16        272.11        61.81 o                         
   4   7  12        613.37        729.26        81.25 o                         
   5   7  12        444.00        455.46        80.55 o                         
   6   7  12        251.43        166.03        63.51 o                         
  -5   8  12        132.66        126.95        80.19 o                         
  -4   8  12        176.90         83.77        63.05 o                         
  -3   8  12       1114.38       1176.97        99.61 o                         
  -2   8  12        241.66        393.92        69.85 o                         
  -1   8  12        174.56         78.42        66.68 o                         
   0   8  12         85.71         90.42        52.63 o                         
   1   8  12        194.88        229.27        65.12 o                         
   2   8  12        240.89        235.80        74.62 o                         
   3   8  12       1098.54       1314.53       108.47 o                         
   4   8  12        168.99        119.27        51.78 o                         
   5   8  12        129.71        235.80        85.36 o                         
  -4   9  12        293.83        346.60        85.08 o                         
  -3   9  12        220.80        219.85        74.31 o                         
  -2   9  12        353.50        462.86        89.37 o                         
  -1   9  12        261.56        150.33        95.32 o                         
   0   9  12        109.08        -36.85        84.21 o                         
   1   9  12        267.70        313.90        66.55 o                         
   2   9  12        366.13        268.87        77.12 o                         
   3   9  12        231.78        324.90        69.13 o                         
   4   9  12        291.04        471.94        83.86 o                         
  -1  10  12        461.42        518.00       240.86 o                         
   0  10  12        215.02        333.65       105.49 o                         
   1  10  12        459.73        681.08       123.78 o                         
   1   0  13       2399.68       2507.48       110.48 o                         
   2   0  13         91.13         32.89        50.19 o                         
   3   0  13        767.38        676.02        79.57 o                         
   4   0  13        925.54       1061.63        98.13 o                         
   5   0  13       1061.64       1056.22        90.28 o                         
   6   0  13         76.05        -61.87        61.87 o                         
   7   0  13         15.51        -20.10        58.81 o                         
   8   0  13        299.38        464.66       148.80 o                         
  -8   1  13        105.67        236.36       102.37 o                         
  -7   1  13        492.73        566.33        90.55 o                         
  -6   1  13        132.95         64.99        61.44 o                         
  -5   1  13        938.32        925.86        81.10 o                         
  -4   1  13       1020.55       1099.90       100.91 o                         
  -3   1  13        266.78        148.63        44.15 o                         
  -2   1  13        140.96         49.05        48.17 o                         
  -1   1  13       1124.08       1106.63        86.26 o                         
   0   1  13       1327.65       1287.82        90.50 o                         
   1   1  13       1108.70       1152.33        80.70 o                         
   2   1  13        146.94        116.33        52.78 o                         
   3   1  13        267.49        196.67        54.58 o                         
   4   1  13        969.81       1075.83        99.70 o                         
   5   1  13        971.76       1057.77       100.91 o                         
   6   1  13        146.10         28.60        61.85 o                         
   7   1  13        497.27        475.16        82.10 o                         
   8   1  13        110.83        163.82        91.09 o                         
  -7   2  13        666.86        759.17        97.31 o                         
  -6   2  13       1243.64       1302.72        96.37 o                         
  -5   2  13        598.51        608.72        71.03 o                         
  -4   2  13        318.51        121.87        58.68 o                         
  -3   2  13         12.10          5.63        39.70 o                         
  -2   2  13       1199.74       1201.22        79.87 o                         
  -1   2  13         28.80        -26.34        51.68 o                         
   0   2  13       3995.18       4382.52       149.57 o                         
   1   2  13         20.10        -26.08        48.66 o                         
   2   2  13       1231.34       1194.92        90.69 o                         
   3   2  13         18.56          4.30        48.41 o                         
   4   2  13        306.16        276.93        68.99 o                         
   5   2  13        603.70        719.12        89.74 o                         
   6   2  13       1193.30       1352.96       119.63 o                         
   7   2  13        620.94        630.27        85.99 o                         
  -7   3  13        143.61         67.05        50.16 o                         
  -6   3  13         47.71         47.73        51.77 o                         
  -5   3  13        193.21        122.33        56.90 o                         
  -4   3  13       1141.28       1296.83       104.00 o                         
  -3   3  13        491.48        419.99        53.54 o                         
  -2   3  13        979.61        858.82        71.18 o                         
  -1   3  13        850.03        736.07        64.66 o                         
   0   3  13          0.45        -51.24        51.24 o                         
   1   3  13        845.19        760.77        62.92 o                         
   2   3  13        971.23       1003.18        86.47 o                         
   3   3  13        483.40        466.70        67.43 o                         
   4   3  13       1143.08       1231.02        95.40 o                         
   5   3  13        186.30        129.68        55.90 o                         
   6   3  13         48.10         37.48        55.55 o                         
   7   3  13        139.00         57.33        75.31 o                         
  -7   4  13         99.54         86.35        69.16 o                         
  -6   4  13       1093.15       1421.90       102.27 o                         
  -5   4  13        118.42        105.74        53.48 o                         
  -4   4  13        460.82        512.04        71.21 o                         
  -3   4  13        966.65        939.68        72.23 o                         
  -2   4  13        250.45        250.94        48.98 o                         
  -1   4  13        425.84        412.15        52.68 o                         
   0   4  13        161.38         93.77        56.91 o                         
   1   4  13        405.56        307.05        57.92 o                         
   2   4  13        215.65         27.07        51.10 o                         
   3   4  13        949.22        875.64        83.41 o                         
   4   4  13        470.84        337.46        62.17 o                         
   5   4  13        133.37         99.51        65.42 o                         
   6   4  13       1124.85       1360.87       118.40 o                         
   7   4  13        110.52         10.68        69.76 o                         
  -6   5  13        155.70        162.38        65.54 o                         
  -5   5  13       1068.66       1314.46       114.79 o                         
  -4   5  13          4.58         84.85        67.35 o                         
  -3   5  13        113.86         38.33        48.69 o                         
  -2   5  13        172.26        127.76        71.61 o                         
  -1   5  13       1129.85       1133.49        95.58 o                         
   0   5  13        129.50         54.06        56.38 o                         
   1   5  13       1111.99       1059.91       102.81 o                         
   2   5  13        172.07         92.33        52.91 o                         
   3   5  13        112.68         71.29        51.51 o                         
   4   5  13          6.61        -52.73        52.73 o                         
   5   5  13       1054.37        994.45       103.21 o                         
   6   5  13        143.37        102.93        59.98 o                         
  -6   6  13        306.96        367.78       128.43 o                         
  -5   6  13        255.04        354.36        76.25 o                         
  -4   6  13        542.64        322.66       125.65 o                         
  -3   6  13       1207.22       1435.57       113.43 o                         
  -2   6  13        427.81        437.98        70.15 o                         
  -1   6  13        431.45        380.47        82.79 o                         
   0   6  13         17.09        -14.42        45.27 o                         
   1   6  13        420.00        343.76        78.92 o                         
   2   6  13        425.86        646.29        94.94 o                         
   3   6  13       1230.18       1424.44        93.87 o                         
   4   6  13        570.52        499.41        64.15 o                         
   5   6  13        260.90        162.12        59.16 o                         
   6   6  13        303.18        414.36       155.92 o                         
  -5   7  13        127.77         92.08        78.83 o                         
  -4   7  13        442.76        430.79        89.04 o                         
  -3   7  13        643.62        730.49        86.92 o                         
  -2   7  13        792.56        803.44        99.63 o                         
  -1   7  13        294.42        683.96       118.27 o                         
   0   7  13          1.80        -62.24        62.24 o                         
   1   7  13        309.49        222.14        67.13 o                         
   2   7  13        807.09       1043.43       114.57 o                         
   3   7  13        644.75        794.23        84.30 o                         
   4   7  13        446.62        396.52        69.19 o                         
   5   7  13        132.95         47.70        80.64 o                         
  -3   8  13        179.71        211.33        85.57 o                         
  -2   8  13       1009.60       1115.49       121.82 o                         
  -1   8  13        143.55        106.70        67.81 o                         
   0   8  13        552.11        525.59        76.38 o                         
   1   8  13        136.96         25.96        65.80 o                         
   2   8  13       1016.82       1154.76       121.76 o                         
   3   8  13        197.45        288.58        76.98 o                         
  -1   9  13        387.58        405.45        87.99 o                         
   0   9  13          1.31        -72.84        72.84 o                         
   1   9  13        383.53        401.90        90.11 o                         
   0   0  14         39.98        161.32       103.00 o                         
   1   0  14       2336.44       2546.21       128.31 o                         
   2   0  14         75.11         14.75        54.74 o                         
   3   0  14        347.79        351.79        83.92 o                         
   4   0  14         30.40        -18.33        59.96 o                         
   5   0  14        786.31        863.06        97.04 o                         
   6   0  14          0.07        -63.73        63.73 o                         
   7   0  14        467.18        410.59       138.22 o                         
  -6   1  14        110.90         -4.81        63.59 o                         
  -5   1  14       1055.19       1042.49       103.93 o                         
  -4   1  14          9.31        -25.02        56.07 o                         
  -3   1  14        989.53       1048.14        99.43 o                         
  -2   1  14        404.22        400.44        64.12 o                         
  -1   1  14       1097.03       1180.32       124.75 o                         
   0   1  14       2212.63       2237.00       135.84 o                         
   1   1  14       1102.01       1270.59       104.94 o                         
   2   1  14        419.01        441.09        66.83 o                         
   3   1  14        954.40        908.25        86.13 o                         
   4   1  14         10.33         44.11        58.32 o                         
   5   1  14       1061.09       1342.61       112.49 o                         
   6   1  14        121.58         -7.34        79.75 o                         
  -6   2  14          4.91         44.76        71.60 o                         
  -5   2  14        372.36        415.78        67.96 o                         
  -4   2  14       2102.32       2410.80       141.28 o                         
  -3   2  14         33.36         24.78        66.57 o                         
  -2   2  14       1460.04       1526.71        92.32 o                         
  -1   2  14         17.73        -48.70        48.70 o                         
   0   2  14         45.24         56.82        45.82 o                         
   1   2  14         14.99        -43.27        43.27 o                         
   2   2  14       1451.02       1487.20       105.28 o                         
   3   2  14         38.71        -54.05        54.05 o                         
   4   2  14       2102.42       2607.02       152.19 o                         
   5   2  14        386.93        389.69        77.05 o                         
   6   2  14          6.93         18.30        55.80 o                         
  -6   3  14       1530.50       1910.94       118.54 o                         
  -5   3  14         28.05        -33.30        62.94 o                         
  -4   3  14        274.38        232.68        63.42 o                         
  -3   3  14        372.46        475.99        87.28 o                         
  -2   3  14        135.70        115.41        45.94 o                         
  -1   3  14         14.62        -45.62        45.62 o                         
   0   3  14       1504.93       1632.21       111.70 o                         
   1   3  14         11.92        -46.67        46.67 o                         
   2   3  14        127.24        -15.93        68.98 o                         
   3   3  14        369.76        354.25        64.58 o                         
   4   3  14        266.69        178.58        67.34 o                         
   5   3  14         28.12         46.58        62.51 o                         
   6   3  14       1574.93       1795.94       132.16 o                         
  -6   4  14         51.96        -76.19        76.19 o                         
  -5   4  14        599.90        663.75        91.22 o                         
  -4   4  14        331.75        365.42        91.67 o                         
  -3   4  14        108.57         98.61        68.28 o                         
  -2   4  14        440.99        443.06        71.18 o                         
  -1   4  14        344.35        358.65        68.00 o                         
   0   4  14        673.87        575.31        88.26 o                         
   1   4  14        386.59        323.70        62.48 o                         
   2   4  14        457.16        311.70        62.18 o                         
   3   4  14        104.72         37.16        67.17 o                         
   4   4  14        347.86        273.89        60.68 o                         
   5   4  14        591.09        530.73        83.35 o                         
   6   4  14         53.03         10.65        68.05 o                         
  -5   5  14        344.53        419.82       121.69 o                         
  -4   5  14         34.51         -3.73        91.79 o                         
  -3   5  14       1482.67       1764.30       151.15 o                         
  -2   5  14         90.47         72.52        54.07 o                         
  -1   5  14        141.98        129.66        55.99 o                         
   0   5  14         29.39          3.96        49.04 o                         
   1   5  14        154.61        261.86        75.29 o                         
   2   5  14         91.68         42.98        44.81 o                         
   3   5  14       1436.82       1649.92       111.08 o                         
   4   5  14         33.17        -58.57        58.57 o                         
   5   5  14        352.61        493.31        87.82 o                         
  -4   6  14         12.78        -65.00        85.73 o                         
  -3   6  14         15.58        136.22       131.40 o                         
  -2   6  14        524.09        514.29       125.59 o                         
  -1   6  14        498.58        528.88        90.75 o                         
   0   6  14         57.72        -48.42        67.73 o                         
   1   6  14        483.08        577.06        96.23 o                         
   2   6  14        527.43        632.28        82.87 o                         
   3   6  14         14.97        -22.23        53.17 o                         
   4   6  14         16.81        -29.14        80.56 o                         
  -3   7  14        134.13        141.92        84.53 o                         
  -2   7  14        472.14        631.44       115.79 o                         
  -1   7  14        273.39        163.21        69.20 o                         
   0   7  14        330.76        266.78        88.60 o                         
   1   7  14        268.45        209.22        69.25 o                         
   2   7  14        445.61        585.85        97.53 o                         
   3   7  14        122.56        189.97        77.83 o                         
   1   0  15        290.59        206.56        60.05 o                         
   2   0  15        890.96        861.83        87.95 o                         
   3   0  15        928.70        995.03       103.71 o                         
   4   0  15        243.86        316.13        70.42 o                         
   5   0  15        816.26       1132.23       110.40 o                         
  -5   1  15        502.22        598.56        95.86 o                         
  -4   1  15        548.19        602.67        87.46 o                         
  -3   1  15        144.98         93.75        59.07 o                         
  -2   1  15        795.53        848.09        93.66 o                         
  -1   1  15        734.09        784.81        82.97 o                         
   0   1  15        143.72         86.80        51.09 o                         
   1   1  15        719.14        829.65        86.39 o                         
   2   1  15        797.20        689.82        79.51 o                         
   3   1  15        145.73        140.32        65.66 o                         
   4   1  15        561.72        585.28       120.81 o                         
   5   1  15        499.98        542.73       101.67 o                         
  -5   2  15        163.02        159.04        69.01 o                         
  -4   2  15         50.28         48.21        85.88 o                         
  -3   2  15         65.98        -15.25        64.23 o                         
  -2   2  15        247.83        295.83        66.92 o                         
  -1   2  15        837.40        836.28        82.10 o                         
   0   2  15        779.12        795.15        99.38 o                         
   1   2  15        888.03        810.44        71.44 o                         
   2   2  15        249.77        232.18        60.24 o                         
   3   2  15         72.44         94.32        55.38 o                         
   4   2  15         63.63        -11.03        61.04 o                         
   5   2  15        164.17        184.83       150.35 o                         
  -4   3  15        437.97        410.97        97.24 o                         
  -3   3  15        846.40        905.34       118.73 o                         
  -2   3  15        318.98        278.21        89.52 o                         
  -1   3  15        306.61        293.65        68.05 o                         
   0   3  15          7.14        -52.96        52.96 o                         
   1   3  15        315.01        236.27        59.66 o                         
   2   3  15        310.75        260.55        61.33 o                         
   3   3  15        855.71        973.56        94.43 o                         
   4   3  15        436.02        492.06        81.88 o                         
  -4   4  15        214.19        285.64       105.10 o                         
  -3   4  15        751.58        929.77       122.18 o                         
  -2   4  15        159.54         21.75        63.84 o                         
  -1   4  15        138.77        269.31        73.53 o                         
   0   4  15        737.67        657.05        78.85 o                         
   1   4  15        137.57        230.43        63.54 o                         
   2   4  15        167.20         49.59        65.75 o                         
   3   4  15        776.26        823.83        89.93 o                         
   4   4  15        213.07        204.50        76.82 o                         
  -3   5  15         92.41         75.85       211.06 o                         
  -2   5  15         64.76        -45.75        63.58 o                         
  -1   5  15         87.57         16.77        56.92 o                         
   0   5  15        791.35        954.15       102.70 o                         
   1   5  15         88.90        150.62        91.25 o                         
   2   5  15         62.87         65.04        48.56 o                         
   3   5  15         90.96        117.84        57.57 o                         
  -1   6  15         95.66        340.34       164.03 o                         
   0   6  15         44.46        111.10        73.13 o                         
   1   6  15        102.99         39.45        70.71 o                         
   0   0  16        995.04       1076.69       105.22 o                         
   1   0  16        371.33        403.82        71.79 o                         
   2   0  16        220.78        305.56        66.12 o                         
   3   0  16        206.43        248.17        77.53 o                         
  -3   1  16         20.01         13.47        76.66 o                         
  -2   1  16        727.67        750.81        94.33 o                         
  -1   1  16        345.88        306.60        63.34 o                         
   0   1  16        372.35        330.68        56.07 o                         
   1   1  16        366.78        366.09        58.25 o                         
   2   1  16        708.01        607.82        80.69 o                         
   3   1  16         23.51         49.35        68.05 o                         
  -2   2  16        178.09        288.13       109.76 o                         
  -1   2  16        165.84          0.61        69.46 o                         
   0   2  16        134.07         77.78        72.14 o                         
   1   2  16        180.66        142.84        57.99 o                         
   2   2  16        189.23         99.06        66.64 o                         
  -2   3  16         57.05        116.90       144.71 o                         
  -1   3  16        792.52        679.78       181.94 o                         
   0   3  16         97.32        111.82        72.62 o                         
   1   3  16        789.15        924.05       117.95 o                         
   2   3  16         64.49        -92.90        92.90 o                         
                                                                                
